# Supplementary material for: Small RNA sequencing of cryopreserved semen from single bull revealed altered miRNAs and piRNAs expression between High- and Low-motile sperm populations
Source: BMC Genomics. 2017 Jan 4;18:14. doi: 10.1186/s12864-016-3394-7 (PMC5209821; doi:10.1186/s12864-016-3394-7)
Supplement: Additional file 2: — Putative piRNA clusters that were assigned by proTRAC to the High Motile (HM) and Low Motile (LM) sperm fractions. (XLSX 21 kb) [file 12864_2016_3394_MOESM2_ESM.xlsx]

## Sheet: motile_not-motile_results.table
Dataset	Cluster Nr	Chromosome Nr	Coordinates	Cluster size (bp)	Normalized hits per KB	Normalized hits with 1 T (%)	Normalized hits with 10 A (%)	Normalized hits on the main strand (%)	Predicted directionality	Cluster distribution
HM	Cluster 2	10	36886496-36892767	6272	56.01	79.40	34.40	100	mono:plus	HM
HM	Cluster 3	10	45866880-45871993	5114	33.31	81	33.30	100	mono:plus	HM
HM	Cluster 7	10	100785383-100790862	5480	25.47	79.40	33.60	98.90	mono:minus	HM
HM	Cluster 10	11	49231047-49236490	5444	26.05	91.20	21.80	100	mono:plus	HM
HM	Cluster 11	11	94267448-94276893	9446	26.75	84.10	32.40	97.10	mono:minus	HM
HM	Cluster 14	12	34906127-34911948	5822	18.66	84.80	30.70	100	mono:plus	HM
HM	Cluster 15	13	11232074-11238759	6686	18.35	77.90	43	82.90	mono:plus	HM
HM	Cluster 16	13	66729482-66736949	7468	33.17	92.70	26.10	97.40	bi:minus-plus	HM
HM	Cluster 17	13	66749019-66755808	6790	24.92	80.60	40.80	89.40	mono:plus	HM
HM	Cluster 18	13	70529295-70535032	5738	40.78	82.80	46.50	91.60	mono:minus	HM
HM	Cluster 19	14	204367-213582	9216	28.28	77.50	53.10	80.40	mono:plus	HM
HM	Cluster 20	14	4167520-4175452	7933	25.24	81.10	16.90	96.80	mono:plus	HM
HM	Cluster 22	14	15241069-15251040	9972	30.39	76.70	40.70	90.90	mono:plus	HM
HM	Cluster 23	14	15258224-15267594	9371	106.81	64	50.90	87.40	mono:plus	HM
HM	Cluster 24	14	15345069-15350915	5847	26.73	65.90	50.40	78.50	mono:plus	HM
HM	Cluster 26	15	28396729-28403015	6287	23.13	86.60	22.40	100	mono:plus	HM
HM	Cluster 30	16	61892258-61897730	5473	23.10	88.40	45.80	100	mono:minus	HM
HM	Cluster 31	17	65194575-65201120	6546	43.93	87	23.60	99.30	mono:plus	HM
HM	Cluster 35	18	8029412-8036551	7140	33.12	93.20	29.50	100	mono:plus	HM
HM	Cluster 36	18	39370744-39378390	7647	39.31	81	35.60	100	mono:minus	HM
HM	Cluster 39	18	64809406-64814538	5133	28.59	88.70	28	99.70	mono:plus	HM
HM	Cluster 40	19	23956210-23961423	5214	21.03	86.50	25.40	100	mono:minus	HM
HM	Cluster 41	19	34930297-34935881	5585	23.01	83.70	37.40	100	mono:minus	HM
HM	Cluster 42	19	35559126-35571566	12441	20.90	80.80	30.60	100	mono:plus	HM
HM	Cluster 43	19	41177285-41183423	6139	39.02	79.60	23.70	100	mono:plus	HM
HM	Cluster 44	19	45404027-45409119	5093	23.41	83	29.40	94	mono:plus	HM
HM	Cluster 45	21	21106863-21111954	5092	50.29	82.70	24.10	100	mono:plus	HM
HM	Cluster 46	21	23752077-23764946	12870	29.75	93.70	32.10	100	mono:plus	HM
HM	Cluster 47	21	23768046-23775670	7625	19.90	91.60	43.80	100	mono:plus	HM
HM	Cluster 49	22	12739964-12753743	13780	37.12	83.70	34	95.60	bi:minus-plus	HM
HM	Cluster 50	22	21430284-21436382	6099	29.81	82.30	25.40	100	mono:plus	HM
HM	Cluster 51	22	44545191-44552499	7309	21.47	88.40	36.30	99.40	mono:plus	HM
HM	Cluster 53	23	8247311-8258266	10956	32.98	85.40	24.50	99.10	mono:minus	HM
HM	Cluster 54	23	17853193-17859260	6068	20.99	80.70	32.40	88.70	mono:minus	HM
HM	Cluster 58	25	28792429-28801027	8599	16.16	87.60	40	94.80	mono:minus	HM
HM	Cluster 59	25	28847615-28861761	14147	24.68	89.30	24.70	100	mono:plus	HM
HM	Cluster 61	25	34151448-34158599	7152	59.51	76.70	37.40	100	mono:plus	HM
HM	Cluster 62	25	35548826-35556002	7177	18.38	84.20	20.20	100	mono:minus	HM
HM	Cluster 63	25	36001474-36008355	6882	93.72	81.10	30.70	100	mono:plus	HM
HM	Cluster 64	26	46666292-46673788	7497	60.72	84.20	25.30	100	mono:minus	HM
HM	Cluster 65	27	23504625-23512485	7861	55.97	81.90	28.50	100	mono:minus	HM
HM	Cluster 66	27	23580900-23587140	6241	26.63	93.50	35	100	mono:minus	HM
HM	Cluster 67	27	38797682-38804809	7128	29.99	82.50	24.90	100	mono:plus	HM
HM	Cluster 69	28	4511466-4517429	5964	176.76	75.70	22.80	99.90	mono:plus	HM
HM	Cluster 71	28	26785217-26791016	5800	27.79	88.60	34.40	100	mono:plus	HM
HM	Cluster 72	28	28538628-28543987	5360	36.86	91.70	34.10	100	mono:minus	HM
HM	Cluster 74	29	45305693-45312322	6630	26.32	80	21.80	100	mono:plus	HM
HM	Cluster 75	29	47923886-47937860	13975	36.60	76.80	35.50	100	mono:minus	HM
HM	Cluster 76	3	49516713-49522035	5323	29.56	85.70	27.80	100	mono:plus	HM
HM	Cluster 77	3	50438059-50444617	6559	33.17	83.30	26.40	94.60	mono:minus	HM
HM	Cluster 78	3	57098542-57105141	6600	131.96	84.30	29.90	99.50	mono:minus	HM
HM	Cluster 82	4	69091262-69097100	5839	25.69	83.80	45	100	mono:minus	HM
HM	Cluster 83	5	25971171-25978903	7733	40.46	94.20	28.70	100	mono:plus	HM
HM	Cluster 84	5	28463403-28468924	5522	44.17	82.70	25	99.20	mono:minus	HM
HM	Cluster 85	5	56702801-56708565	5765	22.59	80.20	45.90	100	mono:plus	HM
HM	Cluster 88	5	117255378-117261860	6483	33.66	83.70	32.40	96.50	mono:minus	HM
HM	Cluster 89	6	73878366-73884632	6267	22.32	87.80	22.30	100	mono:minus	HM
HM	Cluster 91	8	9491185-9498875	7691	21.35	80.90	40.30	95.90	mono:minus	HM
HM	Cluster 92	8	12685158-12692120	6963	74.37	86.40	28.80	93.90	mono:plus	HM
HM	Cluster 94	8	63687889-63698441	10553	40.19	78.60	34.50	100	mono:minus	HM
HM	Cluster 95	8	85687285-85692721	5437	22.69	87.40	36.40	94.80	mono:minus	HM
HM	Cluster 96	8	100099738-100113039	13302	189.51	75.20	36.60	100	mono:plus	HM
HM	Cluster 98	9	13062673-13068884	6212	24.28	85.10	23.60	98.40	mono:plus	HM
HM	Cluster 99	9	103967028-103972444	5417	23.35	83.60	26.90	91.70	mono:minus	HM
HM	Cluster 1	1	80730804-80736822	6019	142.79	86.10	27.70	100	mono:plus	HM and LM
HM	Cluster 4	10	47898839-47913229	14391	530.36	80	31.60	100	mono:minus	HM and LM
HM	Cluster 5	10	47924021-47947874	23854	286.00	77.80	31.50	99.30	bi:minus-plus	HM and LM
HM	Cluster 6	10	59178497-59234823	56327	215.69	79.30	30.80	98.70	mono:plus	HM and LM
HM	Cluster 8	10	100888851-100939949	51099	473.50	76.40	29.60	99.60	bi:minus-plus	HM and LM
HM	Cluster 9	10	100968663-100991989	23327	122.14	82	30.80	99.70	mono:plus	HM and LM
HM	Cluster 12	11	97605349-97610629	5281	115.99	78.40	25.50	100	mono:plus	HM and LM
HM	Cluster 13	12	29588446-29652271	63826	272.23	76.10	29.20	99.70	mono:plus	HM and LM
HM	Cluster 21	14	15168079-15194870	26792	112.99	76.90	34.10	95	mono:minus	HM and LM
HM	Cluster 25	14	16776112-16810189	34078	110.39	81.60	32.70	99.30	bi:minus-plus	HM and LM
HM	Cluster 27	15	30403169-30413850	10682	151.86	85.40	27.80	100	mono:plus	HM and LM
HM	Cluster 28	15	55041103-55058419	17317	162.35	82.40	31	100	mono:plus	HM and LM
HM	Cluster 29	15	76585907-76654714	68808	463.06	77.10	30.20	97.70	mono:minus	HM and LM
HM	Cluster 32	17	67223543-67230676	7134	47.91	79.10	29.60	100	mono:plus	HM and LM
HM	Cluster 33	17	72230402-72243797	13396	53.21	83.40	35.10	97.90	mono:plus	HM and LM
HM	Cluster 34	17	73754017-73778011	23995	56.82	84	26	100	mono:minus	HM and LM
HM	Cluster 37	18	39784573-39800577	16005	324.11	78.20	22.10	99.80	mono:plus	HM and LM
HM	Cluster 38	18	45799158-45807914	8757	150.17	83.80	35.20	99.10	mono:minus	HM and LM
HM	Cluster 48	21	29761174-29770759	9586	94.51	86.30	30.50	100	mono:plus	HM and LM
HM	Cluster 52	22	51416535-51443316	26782	65.83	80.10	29.70	95.20	mono:plus	HM and LM
HM	Cluster 55	23	47783385-47789344	5960	454.12	81	27.80	100	mono:minus	HM and LM
HM	Cluster 56	24	43003012-43049352	46341	88.34	81.90	28.60	100	mono:minus	HM and LM
HM	Cluster 57	24	43053379-43076003	22625	444.73	75.10	28.20	98.30	bi:minus-plus	HM and LM
HM	Cluster 60	25	29348932-29355695	6764	83.98	81.70	21.90	100	mono:plus	HM and LM
HM	Cluster 68	28	1795135-1801561	6427	140.90	78.20	29.70	99.10	mono:plus	HM and LM
HM	Cluster 70	28	25294706-25335576	40871	189.33	78.70	32.70	99.90	mono:minus	HM and LM
HM	Cluster 73	28	33682298-33738603	56306	273.17	75.90	31.60	98.70	mono:plus	HM and LM
HM	Cluster 79	3	94040986-94049385	8400	208.76	82.70	22.30	100	mono:minus	HM and LM
HM	Cluster 80	3	118174589-118179806	5218	193.72	81.90	32.80	99.80	mono:minus	HM and LM
HM	Cluster 81	3	118372297-118377741	5445	133.26	86.80	26.80	99.90	mono:plus	HM and LM
HM	Cluster 86	5	56763771-56770303	6533	127.66	84.20	30.70	100	mono:plus	HM and LM
HM	Cluster 87	5	76153176-76177962	24787	303.51	77.70	27.50	98.40	mono:minus	HM and LM
HM	Cluster 90	7	15469507-15482110	12604	99.14	87.50	25.60	99.60	mono:minus	HM and LM
HM	Cluster 93	8	17575005-17626374	51370	481.34	76	28.80	95.90	mono:plus	HM and LM
HM	Cluster 97	8	100784742-100793005	8264	137.15	80.40	37.40	100	mono:minus	HM and LM
LM	Cluster 1	1	80730867-80736004	5138	71.16	96.20	30.90	100	mono:plus	HM and LM
LM	Cluster 2	10	47899195-47913228	14034	284.09	85.40	34.90	100	mono:minus	HM and LM
LM	Cluster 3	10	47926396-47938304	11909	315.38	84.40	34.90	99.20	bi:minus-plus	HM and LM
LM	Cluster 4	10	59179390-59224895	45506	125.89	85.60	31.50	99.20	mono:plus	HM and LM
LM	Cluster 5	10	100904597-100939947	35351	365.10	82.80	29.50	98.90	bi:minus-plus	HM and LM
LM	Cluster 6	10	100967850-100989247	21398	58.84	83.70	32.40	99.60	mono:plus	HM and LM
LM	Cluster 7	11	97604985-97610362	5378	46.05	92.60	22.10	100	mono:plus	HM and LM
LM	Cluster 9	12	29589027-29637424	48398	184.81	84	29.90	99.30	mono:plus	HM and LM
LM	Cluster 12	14	15173921-15195809	21889	91.78	82.30	36.30	93.60	mono:minus	HM and LM
LM	Cluster 13	14	16791335-16809679	18345	80.70	88.70	32.90	100	mono:plus	HM and LM
LM	Cluster 14	15	30405928-30413553	7626	87.92	93.50	25.30	100	mono:plus	HM and LM
LM	Cluster 15	15	55041118-55056635	15518	70.53	89.60	26.10	100	mono:plus	HM and LM
LM	Cluster 16	15	76597133-76654524	57392	307.98	83.70	31.90	97.40	mono:minus	HM and LM
LM	Cluster 18	17	67199038-67226976	27939	200.52	80.30	33.50	97.40	mono:minus	HM and LM
LM	Cluster 19	17	72232684-72240627	7944	23.52	82.40	32.10	100	mono:plus	HM and LM
LM	Cluster 20	17	73269266-73286813	17548	301.86	81.50	30.60	99.60	mono:minus	HM and LM
LM	Cluster 22	18	39793155-39800537	7383	354.13	85.40	25.40	100	mono:plus	HM and LM
LM	Cluster 23	18	45799158-45805752	6595	83.64	92.50	38.80	100	mono:minus	HM and LM
LM	Cluster 28	21	29761078-29769203	8126	36.97	87.60	28.80	100	mono:plus	HM and LM
LM	Cluster 29	22	51416353-51438984	22632	26.71	77	32.10	88.30	mono:plus	HM and LM
LM	Cluster 32	23	47783733-47788743	5011	336.38	86.10	31.10	100	mono:minus	HM and LM
LM	Cluster 33	24	43014207-43024557	10351	114.11	89.70	32.70	100	mono:minus	HM and LM
LM	Cluster 34	24	43040852-43049351	8500	32.61	97.60	37.90	100	mono:minus	HM and LM
LM	Cluster 35	24	43053380-43074695	21316	247.60	80.90	29.60	92	mono:minus	HM and LM
LM	Cluster 36	25	29348932-29354852	5921	30.33	86.30	28.40	97.70	mono:plus	HM and LM
LM	Cluster 37	28	1795898-1801531	5634	73.17	92.90	34.50	100	mono:plus	HM and LM
LM	Cluster 38	28	25302730-25325908	23179	137.82	86.70	36.90	100	mono:minus	HM and LM
LM	Cluster 39	28	33690966-33725536	34571	218.86	83.40	30.90	98.50	mono:plus	HM and LM
LM	Cluster 40	3	94040986-94049155	8170	95.70	80.80	21.30	99.30	mono:minus	HM and LM
LM	Cluster 41	3	118175302-118180942	5641	111.75	93.60	25.80	98	mono:minus	HM and LM
LM	Cluster 42	3	118372298-118377376	5079	47.96	84.30	35.20	100	mono:plus	HM and LM
LM	Cluster 43	5	56763981-56770839	6859	59.63	89.90	36.90	99	mono:plus	HM and LM
LM	Cluster 44	5	76154278-76173336	19059	202.84	83.10	26.60	99.80	mono:minus	HM and LM
LM	Cluster 46	7	15471449-15482110	10662	59.97	89.70	24.70	100	mono:minus	HM and LM
LM	Cluster 48	8	17577034-17611473	34440	415.66	81.30	30.90	94.40	mono:plus	HM and LM
LM	Cluster 50	8	100787494-100793012	5519	87.54	87.10	39.30	100	mono:minus	HM and LM
LM	Cluster 8	11	100484444-100490325	5882	107.01	78.10	23	87.80	mono:plus	LM
LM	Cluster 10	13	38147008-38153269	6262	96.80	82.90	36.30	100	mono:minus	LM
LM	Cluster 11	14	479293-487355	8063	154.40	76.30	27.70	92.60	mono:plus	LM
LM	Cluster 17	17	67143268-67162496	19229	337.78	80.20	26.30	99.20	mono:minus	LM
LM	Cluster 21	17	73758093-73773204	15112	24.54	86.90	26	99.80	mono:minus	LM
LM	Cluster 24	19	57721915-57730880	8966	43.78	77.40	37.70	81.80	mono:plus	LM
LM	Cluster 25	21	10316232-10341841	25610	212.80	81.70	28.10	99.60	bi:minus-plus	LM
LM	Cluster 26	21	14005205-14030111	24907	323.58	81.80	30.80	99.40	bi:minus-plus	LM
LM	Cluster 27	21	14729396-14782417	53022	283.72	79	34	98.40	bi:minus-plus	LM
LM	Cluster 30	22	59838230-59850052	11823	124.10	80.40	24.50	99	bi:minus-plus	LM
LM	Cluster 31	23	7924310-7985620	61311	340.68	82.10	28.40	88.80	bi:minus-plus	LM
LM	Cluster 45	5	106887683-106930718	43036	302.60	82.60	32.30	98.50	bi:minus-plus	LM
LM	Cluster 47	7	16605431-16616557	11127	179.89	78.90	27.30	96.60	bi:minus-plus	LM
LM	Cluster 49	8	87062543-87069683	7141	62.19	84.50	39.20	97.30	mono:plus	LM
LM	Cluster 51	8	104027800-104035391	7592	224.81	81	27.30	100	bi:minus-plus	LM
