# Supplementary material for: Small RNA sequencing of cryopreserved semen from single bull revealed altered miRNAs and piRNAs expression between High- and Low-motile sperm populations
Source: BMC Genomics. 2017 Jan 4;18:14. doi: 10.1186/s12864-016-3394-7 (PMC5209821; doi:10.1186/s12864-016-3394-7)
Supplement: Additional file 3: — Details for each piRNA clusters found in High Motile (HM) sperm fraction. Genes, repeats, transposable elements and transcription factors binding sites falling within the cluster regions were reported. (ZIP 1896 kb) [file 12864_2016_3394_MOESM3_ESM.zip]

Archive with 99 entries (99 files):
- 1.html
- 10.html
- 11.html
- 12.html
- 13.html
- 14.html
- 15.html
- 16.html
- 17.html
- 18.html
- 19.html
- 2.html
- 20.html
- 21.html
- 22.html
- 23.html
- 24.html
- 25.html
- 26.html
- 27.html
- 28.html
- 29.html
- 3.html
- 30.html
- 31.html
- 32.html
- 33.html
- 34.html
- 35.html
- 36.html
- 37.html
- 38.html
- 39.html
- 4.html
- 40.html
- 41.html
- 42.html
- 43.html
- 44.html
- 45.html
- 46.html
- 47.html
- 48.html
- 49.html
- 5.html
- 50.html
- 51.html
- 52.html
- 53.html
- 54.html
- 55.html
- 56.html
- 57.html
- 58.html
- 59.html
- 6.html
- 60.html
- 61.html
- 62.html
- 63.html
- 64.html
- 65.html
- 66.html
- 67.html
- 68.html
- 69.html
- 7.html
- 70.html
- 71.html
- 72.html
- 73.html
- 74.html
- 75.html
- 76.html
- 77.html
- 78.html
- 79.html
- 8.html
- 80.html
- 81.html
- 82.html
- 83.html
- 84.html
- 85.html
- 86.html
- 87.html
- 88.html
- 89.html
- 9.html
- 90.html
- 91.html
- 92.html
- 93.html
- 94.html
- 95.html
- 96.html
- 97.html
- 98.html
- 99.html
