# Supplementary material for: Small RNA sequencing of cryopreserved semen from single bull revealed altered miRNAs and piRNAs expression between High- and Low-motile sperm populations
Source: BMC Genomics. 2017 Jan 4;18:14. doi: 10.1186/s12864-016-3394-7 (PMC5209821; doi:10.1186/s12864-016-3394-7)
Supplement: Additional file 4: — Details for each piRNA clusters found in Low Motile (LM) sperm fraction. Genes, repeats, transposable elements and transcription factors binding sites falling within the cluster regions were reported. (ZIP 1034 kb) [file 12864_2016_3394_MOESM4_ESM.zip]

Archive with 51 entries (51 files):
- 1.html
- 10.html
- 11.html
- 12.html
- 13.html
- 14.html
- 15.html
- 16.html
- 17.html
- 18.html
- 19.html
- 2.html
- 20.html
- 21.html
- 22.html
- 23.html
- 24.html
- 25.html
- 26.html
- 27.html
- 28.html
- 29.html
- 3.html
- 30.html
- 31.html
- 32.html
- 33.html
- 34.html
- 35.html
- 36.html
- 37.html
- 38.html
- 39.html
- 4.html
- 40.html
- 41.html
- 42.html
- 43.html
- 44.html
- 45.html
- 46.html
- 47.html
- 48.html
- 49.html
- 5.html
- 50.html
- 51.html
- 6.html
- 7.html
- 8.html
- 9.html
