# Supplementary material for: Small RNA sequencing of cryopreserved semen from single bull revealed altered miRNAs and piRNAs expression between High- and Low-motile sperm populations
Source: BMC Genomics. 2017 Jan 4;18:14. doi: 10.1186/s12864-016-3394-7 (PMC5209821; doi:10.1186/s12864-016-3394-7)
Supplement: Additional file 5: — miRNAs detected in High Motile (HM) and Low Motile (LM) sperm fraction by Mirdeep2. Normalized read counts were reported for each bull (Bull1, Bull2, Bull3, Bull4) and replicate (a, b, c). (XLSX 140 kb) [file 12864_2016_3394_MOESM5_ESM.xlsx]

## Sheet: Foglio1
#miRNA	Bull1_M_a	Bull1_M_b	Bull1_M_c	Bull1_NM_a	Bull1_NM_b	Bull1_NM_c	Bull2_M_a	Bull2_M_b	Bull2_M_c	Bull2_NM_a	Bull2_NM_b	Bull2_NM_c	Bull3_M_a	Bull3_M_b	Bull3_M_c	Bull3_NM_a	Bull3_NM_b	Bull3_NM_c	Bull4_M_a	Bull4_M_b	Bull4_M_c	Bull4_NM_a	Bull4_NM_b	Bull4_NM_c
bta-let-7a-3p	72.55	100.74	141.67	14.15	34.26	6.66	40.32	58.63	64.82	68.3	71.12	38.08	63.76	54.19	53.73	37.75	9.34	20.71	60.4	30.65	26.71	14.63	14.66	28.71
bta-let-7a-5p	2314	3374.93	4009.87	999.13	615.85	404.26	1640.42	1668.18	1795.36	981.96	1218.21	615.65	1978.53	2064.92	2001.07	541.28	420.3	396.61	2039.66	1679.54	1859.72	711.97	469.18	827.75
bta-let-7b	318.47	425.15	431.45	210.65	142.32	213.24	131.57	144.74	145.3	312.23	227.59	176.38	181.54	109.67	210.86	108.62	0	139.15	235.2	98.8	89.44	58.52	58.65	157.9
bta-let-7c	268.06	439.23	696.54	156.42	76.43	79.96	176.13	222.5	189.67	171.45	211.7	91.19	223.61	238.51	230.12	84.12	79.39	62.95	161.76	132.88	165.46	87.78	58.65	75.36
bta-let-7d	104.59	90.45	183.53	20.44	69.84	26.65	53.76	63.82	65.94	33.45	28.45	12.53	49.27	79.07	124.69	14.9	18.68	18.64	74.4	57.86	53.1	0	0	3.59
bta-let-7e	174.22	310.98	300.72	68.23	40.85	6.66	93.93	86.21	165.41	56.87	95.78	86.69	103.86	76.8	123.64	27.42	4.67	17.39	108	76.97	90.37	29.26	0	157.9
bta-let-7f	1275.7	1568.88	1543.76	919.64	740.61	459.79	669.85	937.87	853.52	552.45	578.84	305.65	915.16	812.83	1149.28	256.32	233.5	238.49	765.06	794.88	826.24	336.48	322.56	660.29
bta-let-7g	931.7	971.07	467.94	242.09	110.7	93.29	519.9	664.23	466.25	376.82	233.91	316.68	532.14	507.48	515.74	225.85	168.12	177.53	483.06	462.5	473.7	58.52	175.94	416.27
bta-let-7i	1317.22	977.03	502.28	311.26	237.21	79.96	169.05	378.64	181.06	197.93	199.14	124.27	145.44	148.19	218.97	98.02	74.72	132.53	207.2	197.08	144.1	87.78	0	86.12
bta-miR-1	0	0	0	3.14	1.76	4.44	0	0	0	4.65	6.32	2	0	0.25	0	0	0	0	0	0.35	0	0	19.55	0
bta-miR-100	130928	147389	310905	400604	528131	544319	390920	205335	330648	343605	387478	509391	351873	305042	242808	476277	451529	518862	364376	409303	448627	500506	527177	477714
bta-miR-101	2386.96	2419.82	1056.08	957.89	461.23	337.63	614.92	1142.03	767.27	687.19	652.73	540.49	474.79	482.17	530.18	307.76	161.89	241.58	735.32	569.93	577.84	477.9	415.42	614.83
bta-miR-103	457.45	468.47	334.85	86.99	28.55	34.43	132.98	205.4	180.78	97.11	84.95	58.46	195.5	194.58	175.88	50.34	35.8	60.88	185.46	144.68	155.07	114.6	70.87	111.24
bta-miR-105a	22.61	0	0	0	0	0	7.07	3.05	10.06	0.93	1.58	15.03	9.13	1.35	5.91	4.64	0	4.14	0.8	0	0	0	0	0
bta-miR-105b	54.65	54.16	0	56.59	5.27	0	41.03	61.07	71.53	26.02	20.55	28.06	19.67	27.52	39.87	30.47	18.68	21.54	29.6	31.7	34.78	0	0	0
bta-miR-106a	10.05	9.75	0	0	2.64	0	11.55	4.89	16.58	1.39	9.48	9.02	12.82	17.33	11.83	6.62	0	0	9.07	3.17	9.32	0	29.32	0
bta-miR-106b	736.82	517.76	309.1	116.33	147.59	79.96	561.63	757.28	775.65	312.23	360.34	202.43	809.41	1012.26	951.89	402.7	112.08	271.68	808.79	510.4	573.9	146.3	117.29	86.12
bta-miR-107	111.34	108.86	90.15	50.3	9.22	3.33	39.61	56.19	34.93	32.06	22.52	29.06	27.93	34.1	24.84	18.55	4.67	29.4	34.8	34.61	32.3	7.31	21.99	32.3
bta-miR-10a	3924.35	3881.03	4642.88	16962.2	18509.9	23409.5	2973.66	2889.28	2318.01	8016.33	12116.6	11072.6	2771.29	1870.44	2982.9	8616.89	14533.1	8094.86	3476.35	4714.63	3213.6	18052.9	17168.9	14626.8
bta-miR-10b	5912.43	4716.16	5641	32498.6	33348.4	36710.3	3277.82	4366.59	2284.49	8159.9	12052.5	11053.6	3039.52	2764.01	2967.19	10027.6	21631.6	10220.2	3074.35	4352.69	3683.16	28352.1	23825.3	22033.5
bta-miR-1185	0	0	0	9.43	0	0	0	4.89	0	8.36	0	0	0	1.47	0	0	0	0	0	0	0	0	0	0
bta-miR-1197	0	6.5	0	0	0	0	0	0	1.12	0	0	0	0	0	0	0	0	0	0	0	2.48	0	0	0
bta-miR-122	0	0	0	59.74	163.41	66.64	14.15	15.88	2.24	58.54	37.93	14.03	0	0	0	3.97	0	1.66	1.6	10.57	6.21	204.81	146.62	143.54
bta-miR-1224	0	0	12.88	0	0	0	0	0	0	0	0	0	0	0	0	0	0	3.31	0	0	0	0	0	0
bta-miR-1246	2022	1652.93	721.22	1886.44	1333.62	1372.72	196.64	322.46	271.59	526.89	900.86	539.15	225.54	230.03	244.31	417.27	672.48	399.23	547.99	472.36	459.62	2252.95	1260.91	1033.5
bta-miR-1247-5p	11.31	4.33	0	0	0	0	2.83	0	1.12	8.36	14.22	0	4.22	0	0	0	0	0	0	1.06	0	0	0	0
bta-miR-1249	73.49	58.49	64.39	44.02	5.27	0	46.68	30.54	59.24	75.27	90.09	20.04	87.48	42.02	52.71	27.82	0	13.25	60	21.13	23.6	0	0	28.71
bta-miR-124a	5.03	0	0	5.24	3.51	0	6.13	10.18	11.18	0.93	6.32	10.69	3.86	8.6	10.81	10.6	0	9.94	5.33	2.11	3.73	0	9.77	0
bta-miR-124b	5.03	0	0	5.24	3.51	0	6.13	10.18	11.18	0.93	6.32	10.69	3.86	8.6	10.81	10.6	0	9.94	5.33	2.11	3.73	0	9.77	0
bta-miR-1251	0	0	0	0	0	0	0	0	7.82	0	18.97	0	0	0.74	0	0	0	0	0	0	0	0	0	0
bta-miR-125a	1464.21	1644.27	4288.7	1851.85	2198.1	1972.45	6019.48	3263.64	5428.45	7591.19	5983.6	4998.67	5880.89	4594.63	4239.42	5383.41	2652.58	4101.68	3625.55	2566.81	3065.78	1024.07	1495.5	1736.85
bta-miR-125b	3597.39	4271.34	5417.76	2838.04	3128.47	2254.55	5297.28	5499.05	6477.55	8625	5293.73	4248.4	5469.51	5507.49	5503.71	4437.82	1538	4062.75	6456.84	5597.88	5785.4	1619	1798.51	2622.02
bta-miR-1260b	260.05	561.09	412.13	122.62	131.78	66.64	120.25	74.51	137.47	278.78	237.07	118.25	150.71	136.39	149.02	115.25	18.68	106.02	220.8	97.22	136.64	58.52	117.29	129.19
bta-miR-126-3p	305.28	322.79	296.22	91.18	73.8	53.31	60.83	47.64	163.18	144.97	99.57	40.09	118.04	67.09	180.44	84.78	18.68	9.94	187.2	127.86	68.32	0	58.65	0
bta-miR-126-5p	1023.25	834.05	592.43	437.02	279.38	93.29	193.81	366.43	490.65	493.44	635.34	186.4	284.56	206.43	583.91	268.91	74.72	109.33	591.99	535.76	303.1	0	117.29	229.67
bta-miR-127	295.86	493.93	412.13	355.28	284.65	239.89	207.96	208.86	238.06	356.84	317.67	226.48	232.92	204.22	249.38	223.87	168.12	212.04	453.59	378.31	397.51	117.04	322.56	315.79
bta-miR-1271	82.92	77.99	38.64	94.32	68.53	26.65	97.61	107.49	136.35	80.85	80.6	102.22	68.51	86.26	52.71	129.82	261.52	96.08	104	83.48	98.13	204.81	175.94	114.83
bta-miR-1277	0	10.83	0	0	0	0	1.41	1.22	1.68	0	0	0	0	2.58	1.52	0	0	0	2	2.11	0	0	0	0
bta-miR-128	1887.27	2536.8	4919.78	1465.13	1473.31	999.55	2393.64	1875.49	3341.79	3406.69	3299.99	2100.48	2868.25	3109.05	3033.59	1631.32	775.22	1245.75	3241.55	1925.37	2561.44	658.33	835.72	1514.36
bta-miR-1281	0	4.33	0	0	0	0	0	0	4.47	0	0	0	0	0.74	0	0	0	0	0.8	0	1.24	0	0	0
bta-miR-129	1.26	0	0	3.14	0	0	0	0	0	0	4.74	0	0	0	0	0	0	0	0	0	0	0	0	0
bta-miR-1291	7.54	13	0	0	0	0	1.41	1.22	1.12	11.15	0	0	2.11	0	0	2.65	0	3.31	4	1.06	11.18	0	0	0
bta-miR-129-3p	9.42	4.33	0	28.3	0	0	4.24	1.22	11.92	35.31	9.48	19.37	14.75	7.37	1.01	7.51	0	11.6	20.8	12.68	11.59	0	0	0
bta-miR-129-5p	1.26	0	0	3.14	0	0	0	0	0	0	4.74	0	0	0	0	0	0	0	0	0	0	0	0	0
bta-miR-1296	0	6.5	25.76	0	0	0	0	0	0	0	0	0	2.11	0	1.01	0	0	0	0	0	1.24	0	0	0
bta-miR-1298	0	4.33	0	0	0	0	0	0	0	0	0	0	0	0	0	0	0	0	0	0	0	0	0	0
bta-miR-1306	182.79	244.8	779.18	89.61	47.44	59.97	291.42	161.84	513.56	650.95	481.25	200.43	355.17	402.55	379.14	171.54	9.34	139.98	277.6	147.41	220.49	43.89	0	43.06
bta-miR-1307	7.54	19.5	90.15	0	5.27	0	1.41	2.44	1.12	2.79	0	0	0	2.21	0	0	0	0	4	1.06	0	0	0	0
bta-miR-130a	165.83	114.82	0	3.14	5.27	13.33	7.07	63.51	30.18	13.94	4.74	18.04	12.65	28.02	14.19	22.52	0	18.22	28	9.51	22.36	0	0	28.71
bta-miR-130b	239.32	290.29	283.34	138.34	94.88	0	89.13	241.84	156.47	170.06	175.43	140.3	73.77	120.17	101.37	63.58	130.76	59.64	104.8	100.39	59.63	58.52	0	43.06
bta-miR-132	994.98	858.96	875.77	550.21	258.29	186.58	973.3	1102.33	1387.57	1271.24	1102.37	777.66	1092.39	1295.01	1461.29	853.08	214.82	714.81	1070.38	808.93	770.17	321.85	337.22	552.63
bta-miR-133a	25.13	17.33	12.88	7.86	18.45	0	11.32	7.33	9.5	11.15	18.97	6.01	4.22	6.64	10.98	0.66	0	0.83	13	6.34	11.8	0	0	0
bta-miR-133b	0.63	0	0	0	0	0	0	0	0	0	0	0	0	0	0.34	0	0	0	1	0	0	0	0	0
bta-miR-134	3.77	0	0	0	15.81	0	0	0	0	0	0	4.01	0	0	0	0	0	0	0	0	0	0	0	0
bta-miR-1343-3p	37.69	32.5	0	12.58	0	26.65	15.56	10.99	17.88	30.67	23.71	0	13.7	6.64	3.04	3.97	0	0	22.4	5.28	8.7	0	0	0
bta-miR-135a	8.79	18.05	25.76	0	10.54	0	6.13	8.14	14.53	5.58	15.8	2.67	31.27	20.64	20.27	9.71	0	4.97	17.07	9.51	13.66	0	0	9.57
bta-miR-135b	0	0	0	0	0	0	0	0	0	0	0	0	0	0	4.05	0	0	0	0	0	0	0	0	0
bta-miR-136	44.28	46.58	0	17.29	0	0	2.83	22.6	9.5	0	0	5.01	1.58	4.42	3.55	3.31	0	2.48	6	10.04	4.97	0	14.66	14.35
bta-miR-137	0	0	0	0	0	0	8.49	6.11	4.47	16.73	0	4.01	5.27	5.16	10.14	0	0	4.97	3.2	8.45	4.97	0	0	0
bta-miR-138	1.88	2.89	4.29	0	1.76	0	1.41	2.85	2.98	6.5	1.58	2	2.81	2.95	2.37	0.44	0	0	8.27	1.06	2.48	0	0	0
bta-miR-1388-3p	0	0	0	0	5.27	0	4.24	7.33	1.68	8.36	0	3.01	0	0	2.53	0	0	0	8	0	6.21	0	0	0
bta-miR-1388-5p	40.52	82.32	57.96	88.03	126.51	119.95	90.54	98.94	69.29	147.75	139.87	98.21	79.04	55.29	59.81	57.62	112.08	74.55	65.2	64.99	70.19	29.26	43.99	165.07
bta-miR-139	107.41	96.4	154.55	42.44	18.45	59.97	119.54	84.89	162.62	190.96	104.31	69.15	217.11	248.09	236.71	159.62	9.34	95.25	101.2	56.01	68.32	43.89	0	0
bta-miR-140	687.82	639.08	270.46	298.69	173.95	13.33	213.62	443.38	309.59	317.81	284.48	148.32	174.95	174.73	302.09	128.49	93.4	91.11	239.2	290.6	218.63	87.78	87.97	401.91
bta-miR-141	175.25	128.9	103.03	196.5	134.42	233.23	77.81	181.99	135.24	68.3	128.02	95.2	76.41	102.11	159.16	102.66	112.08	149.09	113.6	108.84	77.02	43.89	146.62	100.48
bta-miR-142-3p	11.31	20.58	0	0	0	0	7.78	4.27	4.47	0	0	0	5.27	1.84	3.55	0	0	0	9.6	3.7	4.35	0	0	0
bta-miR-142-5p	573.81	469.02	399.25	201.22	137.05	79.96	227.76	377.42	395.09	229.99	215.73	179.38	431.05	469.27	527.14	222.54	28.02	216.18	393.59	306.45	270.18	29.26	29.32	179.43
bta-miR-143	4985.28	5480.88	2633.75	3246.24	1805.4	1079.52	908.93	1442.5	1196.45	1200.15	1702.15	729.56	1109.78	484.75	1425.81	814.66	1475.73	463.84	2017.17	2092.34	1145.94	526.66	498.5	1162.68
bta-miR-144	11.31	0	0	0	10.54	0	0	2.44	8.94	0	0	0	0	0	7.1	0	0	0	3.2	5.28	0	0	0	0
bta-miR-145	56.53	95.32	25.76	15.72	5.27	0	7.07	29.31	30.18	47.39	0	10.02	20.02	11.8	12.16	10.6	0	18.22	32.8	10.57	3.73	0	0	0
bta-miR-1468	202.58	244.8	148.11	84.89	31.63	33.32	56.59	102.6	50.29	58.54	42.67	39.08	42.68	26.54	44.1	35.77	9.34	19.88	68.4	66.05	30.43	0	0	21.53
bta-miR-146a	45854.4	33855.5	18910.7	25474.8	25255.3	21414.9	23478.5	31243.2	13972.9	13653.7	11738	11344.6	31199.5	23658	38752.7	15124.9	12011.3	15880.5	15037.5	28127.5	23176.2	16599.7	17779.8	23851.7
bta-miR-146b	1803.72	1238.8	770.59	2013.77	1542.71	1423.81	1387.57	1764.14	741	682.08	707.25	770.98	1295.45	920.72	1657.28	766.98	896.65	818.9	785.72	1957.95	1426.27	1765.3	1519.93	2062.21
bta-miR-147	15.08	2.17	0	15.72	0	0	4.24	3.66	5.59	2.79	0	18.04	1.05	1.47	8.11	1.32	0	1.66	6.4	4.23	1.24	0	0	28.71
bta-miR-148a	8674.7	9507.42	8654.68	6885.5	4123.86	2785.42	3078.35	4752.56	3876.03	5731.72	5861.91	3270.98	4050.93	4075.85	4297.88	2795.03	2559.18	2637.27	2978.35	2422.04	2155.24	1258.14	1084.97	2669.86
bta-miR-148b	1004.09	1040.21	862.89	525.06	223.15	206.57	464.72	601.55	516.36	643.98	525.5	403.86	545.58	518.42	534.91	340.44	270.86	311.44	497.19	377.25	324.22	321.85	542.48	265.55
bta-miR-149-3p	0	0	0	0	0	0	0	0	1.12	0	0	0	0	0	0	0	0	0	0	0	0	0	0	0
bta-miR-149-5p	30.15	28.16	25.76	6.29	15.81	0	19.81	12.21	24.59	27.88	18.97	8.02	20.02	18.43	11.15	0	0	0	8	1.06	14.91	0	0	0
bta-miR-150	373.12	506.93	1081.84	147.77	158.14	199.91	664.9	444.6	823.71	1182.03	659.05	336.72	1160.37	1035.12	893.1	511.32	392.28	323.03	697.59	418.47	555.27	0	29.32	215.31
bta-miR-151-3p	1728.97	1595.52	1191.31	1565.74	1014.71	759.66	1365.17	2306.05	1442.33	2021.16	2067.24	1576.37	1200.42	1065.35	1333.06	1210.07	887.31	920.23	1110.38	1158.71	981.35	877.77	527.82	1234.45
bta-miR-151-5p	8980.61	10081.1	11254.1	4017.06	3833.06	3225.23	13058.7	19111.2	15455.7	7713.85	5911.69	5869.2	12286.3	14402.1	16101.2	6773.85	2976.36	6135.68	12521.7	11729.8	10568.1	3496.46	3953.78	5057.43
bta-miR-152	103.64	84.49	64.39	34.58	26.36	0	39.61	40.31	7.82	13.94	33.19	20.04	34.78	27.52	40.55	25.17	0	6.63	24.8	3.17	4.97	87.78	0	43.06
bta-miR-153	232.41	246.6	347.73	103.75	94.88	91.07	124.73	143.31	158.15	161.69	134.34	98.88	287.02	355.85	372.71	212.17	31.13	184.71	173.2	126.46	119.25	19.51	117.29	47.85
bta-miR-154a	0	0	0	0	0	0	0	0	1.12	0	0	0	0	0	0	0	0	0	0	0	0	0	0	0
bta-miR-154b	3.77	0	0	0	0	26.65	0	0	0	2.79	0	0	0	0	0	0	0	1.66	2.4	0	0	0	0	28.71
bta-miR-154c	28.27	35.74	0	15.72	18.45	0	12.73	10.38	16.21	18.12	14.22	7.01	4.74	8.11	12.67	6.62	0	15.74	19.6	8.45	18.01	0	0	0
bta-miR-155	18.84	21.66	0	0	0	0	4.24	8.55	2.24	0	0	16.03	8.43	1.47	1.01	0	0	1.66	0.8	2.11	0	0	0	0
bta-miR-1584-5p	1.88	4.33	25.76	6.29	0	0	0	0	0	0	0	0	1.05	0.74	0	0	0	0	0	0	1.24	0	0	0
bta-miR-15a	2890.73	2400.32	1030.32	968.37	474.41	399.82	905.4	1501.13	1248.42	805.67	749.14	705.51	926.93	1321.18	1443.05	939.18	261.52	1103.28	1142.38	971.14	802.47	263.33	527.82	789.48
bta-miR-15b	3540.86	3663.31	3206.87	1031.25	1117.5	839.63	2645.46	2815.38	3539.61	4524.6	3238.35	1978.22	3526.95	4416.22	4501.47	2183.03	616.44	1971.33	2799.16	1987.72	2185.05	497.4	791.73	803.83
bta-miR-16a	3102.42	2316.92	1466.06	824.27	466.5	335.41	850.58	1134.91	1269.84	1127.2	626.65	698.49	970.14	1280.14	1683.05	868.98	186.8	621.49	1101.18	824.78	755.06	282.84	356.77	456.94
bta-miR-16b	55019.7	45422	21847.1	19434	10255.2	8071.95	20077.5	37104	27214.5	24742.7	18259.8	16684.6	19744.7	27826.5	35607	20268.6	6892.96	16330.8	22673.3	20000.3	17521.8	9119.08	10458.7	13684.2
bta-miR-17-3p	67.84	43.33	25.76	6.29	5.27	0	38.2	30.54	32.41	52.97	9.48	38.08	35.83	21.38	26.36	14.57	0	14.91	20.8	21.13	29.81	0	0	14.35
bta-miR-17-5p	397.3	342.28	360.61	88.03	42.17	13.33	259.12	248.97	350.2	101.75	213.36	88.19	297.91	327.71	368.66	145.05	37.36	107.68	302	229.66	226.7	58.52	87.97	14.35
bta-miR-1777a	0	0	0	0	0	0	0	2.44	3.35	0	0	0	0	0	0	0	0	0	0	0	0	0	0	0
bta-miR-181a	2146.38	1956.22	270.46	477.9	176.59	66.64	141.47	406.12	126.29	105.94	75.86	53.11	100.12	82.57	85.66	96.7	56.04	36.44	302	207.65	92.54	29.26	131.96	64.59
bta-miR-181b	81.34	112.29	47.22	25.15	5.27	0	5.89	17.91	12.85	5.58	7.9	2.67	4.57	4.18	6.76	4.42	0	7.18	13.6	11.98	2.48	0	0	0
bta-miR-181c	1388.83	1535.95	193.18	575.36	268.83	253.22	314.06	1161.57	328.59	167.27	251.29	264.56	211.84	323.66	445.03	237.11	336.24	324.69	236	282.15	175.15	117.04	58.65	129.19
bta-miR-181d	28.27	28.16	0	28.3	10.54	26.65	15.56	18.32	11.18	11.15	9.48	0	6.32	2.21	7.1	19.87	0	13.25	0.8	12.68	2.48	0	0	0
bta-miR-182	3591.74	3613.48	3297.02	3140.92	2018.88	1959.13	905.4	1938.4	926.54	727.62	1232.75	777.66	1858.07	1776.81	1887.57	982.9	1382.33	765.34	1258.38	1250.12	1316.75	702.22	527.82	918.66
bta-miR-183	375	381.28	940.17	1235.62	658.9	733.01	398.94	249.17	314.06	275.99	289.22	354.76	453.19	578.02	585.94	496.75	354.92	589.74	411.99	361.4	299.37	351.11	146.62	272.73
bta-miR-1839	300.57	248.05	51.52	70.74	21.08	79.96	60.83	191.15	72.09	46	21.34	48.1	71.14	64.14	61.84	56.3	74.72	38.1	72.8	80.31	68.32	43.89	58.65	7.18
bta-miR-184	98.93	101.82	45.08	122.62	131.78	133.27	38.2	67.18	26.26	62.73	54.53	42.09	72.19	61.93	94.28	100.67	242.84	55.5	44.8	61.82	71.43	175.55	14.66	100.48
bta-miR-1842	0	15.16	0	0	0	0	0	0	0	0	0	2	0	0	3.04	0	0	0	0	0	0	0	0	0
bta-miR-1843	0	0	0	0	0	0	0	1.22	3.35	0	0	0	0	0	0	1.32	0	0	0	0	0	0	0	0
bta-miR-185	0	17.33	0	0	0	0	1.41	2.44	0	13.94	9.48	4.01	3.16	0.74	0	0	0	0	0	0	3.73	29.26	0	28.71
bta-miR-186	21822.8	21159.9	20400.3	22678.1	16306.5	13160.8	24729.4	37163	26797.4	19097.8	21321.9	19909.5	17775	23378.3	27295.7	18458.4	13150.8	19616.3	22485.7	23935.1	19688.5	12976.4	13356.8	18811.1
bta-miR-187	11.31	6.5	0	0	0	0	15.56	8.55	5.59	2.79	0	14.03	9.49	5.16	6.08	0	0	1.66	8.8	5.28	8.7	0	0	0
bta-miR-188	0	4.33	0	0	0	0	0	0	0	0	0	0	0	0	0	0	0	0	0	0	0	0	0	0
bta-miR-18a	112.44	103.26	51.52	41.92	21.08	26.65	107.52	118.89	183.3	91.07	25.29	11.36	126.47	145.73	153.75	53.43	0	40.86	105.6	74.32	109.31	0	0	71.77
bta-miR-18b	3.14	1.44	0	1.05	0	0	0	8.35	6.71	1.86	1.58	1.34	3.69	4.18	2.7	0.44	0	4.42	2.8	2.47	6.21	0	0	0
bta-miR-190a	15.08	2.17	0	0	0	0	2.83	0	11.18	8.36	0	0	17.92	9.58	8.11	5.3	0	0	3.2	10.57	1.24	0	0	0
bta-miR-190b	170.54	285.96	160.99	67.6	76.43	26.65	89.13	100.77	125.74	164.48	139.87	94.2	241.88	214.54	164.22	111.93	37.36	88.63	126.4	77.67	81.99	43.89	29.32	57.42
bta-miR-191	29438.7	27322.1	55341	41973.2	41157.7	37330	95950.9	83081.2	95293.4	79352	77303.2	73114.1	98475.4	102321	97501.6	91050.3	50118.7	85572.1	85986.7	85096.8	85711.4	46375.7	42870.9	63316
bta-miR-192	4680.48	4503.32	4417.49	3511.92	2405	2262.32	4062.26	6940.12	3859.54	2932.07	2880.38	2503.35	3102.75	3527.26	3809.35	2209.2	2180.9	2136.16	4998.92	5613.91	4740.28	3306.28	2976.33	3767.95
bta-miR-193a-3p	3.77	2.17	0	0	0	0	0	0	0	0	0	0	0	0	0	0	0	0	0	0	0	0	0	0
bta-miR-193a-5p	0	0	0	0	0	0	0	0	0	2.79	0	2	1.05	2.21	0	0	0	0	2.4	0	0	0	0	0
bta-miR-193b	3.77	0	0	0	0	0	1.41	0	0	8.36	0	0	0	0	0	0	0	0	0	1.06	0	0	0	0
bta-miR-194	29.52	15.16	12.88	4.19	22.84	44.42	41.03	33.59	16.76	21.37	9.48	24.05	28.28	25.44	28.55	19.43	74.72	17.67	39.73	39.63	25.67	87.78	39.1	28.71
bta-miR-195	328.83	392.11	425.01	265.67	108.06	106.62	386.56	460.48	542.06	775.01	339.01	299.64	485.33	710.35	818.84	498.07	93.4	439.82	475.99	364.05	344.09	175.55	351.88	129.19
bta-miR-196a	30.15	29.25	0	4.72	0	0	2.12	7.94	7.26	2.79	14.22	3.01	8.43	15.85	19.77	9.93	0	4.97	9.2	25.36	4.35	0	0	0
bta-miR-196b	0	0	0	0	0	0	0	0	0	0	0	0	0	0	0	1.32	0	0	0	0	3.73	0	0	0
bta-miR-197	20.73	6.5	12.88	25.15	26.36	93.29	42.44	17.1	36.88	75.27	61.64	46.1	29.51	34.65	22.3	19.87	0	23.19	32.8	38.04	38.51	0	0	14.35
bta-miR-199a-3p	118.56	74.99	187.82	33.27	8.79	0	14.19	32.57	37.16	52.74	31.61	8.52	37.75	18.89	44.6	19.98	6.23	12.42	62.6	41.58	23.23	36.57	7.33	21.53
bta-miR-199a-5p	49	40.08	103.03	14.15	7.91	0	14.85	30.54	13.97	11.15	7.11	6.01	21.61	8.85	15.21	13.91	0	6.63	29.2	9.51	5.59	0	0	0
bta-miR-199b	28.27	38.99	32.2	1.57	7.91	0	5.66	15.88	4.47	2.79	11.85	5.01	3.69	4.42	12.16	6.62	0	0.83	10.8	7.93	1.24	0	0	0
bta-miR-199c	0.47	2.06	0	0	0	0	0.64	1.53	2.24	4.88	0	0	2.27	2.36	1.77	0	0	0	1.4	0.63	0.25	0	0	0
bta-miR-19a	326.01	329.29	643.95	106.9	115.97	39.98	343.06	238.18	513	473.93	423.17	258.55	502.72	480.7	409.55	189.43	18.68	177.25	358.19	192.85	249.68	29.26	175.94	28.71
bta-miR-19b	619.67	602.61	1000.27	141.48	130.9	62.19	411.91	326.53	680.84	889.77	574.89	297.97	705.25	704.33	627.5	276.63	108.97	220.88	538.59	307.69	324.01	126.79	146.62	193.78
bta-miR-200a	997.81	951.03	746.98	279.82	126.51	239.89	570.12	691.33	819.24	634.23	587.93	438.94	579.66	794.03	901.21	411.97	149.44	362.79	487.99	406.31	322.98	117.04	29.32	236.84
bta-miR-200b	292.09	311.96	759.86	279.82	184.49	66.64	514.94	213.14	729.83	1368.81	753.88	424.91	915.86	836.43	797.64	484.82	186.8	256.77	451.19	241.99	410.55	146.3	146.62	244.02
bta-miR-200c	37.69	8.67	90.15	15.72	15.81	0	2.83	16.49	8.94	0	0	22.05	13.7	12.9	7.6	17.22	0	3.31	13.6	7.4	11.8	0	0	14.35
bta-miR-202	11.31	21.66	115.91	0	0	0	29.71	24.43	21.24	108.72	85.34	40.09	57.97	45.71	54.74	58.28	0	23.19	44	25.36	11.18	0	0	28.71
bta-miR-204	35438.8	38782.1	30853.8	38559.3	23912	16126.1	40962.6	40673.2	35930.3	29452.2	24233.1	21304.2	37736.3	36605	37641.5	25941	14548.7	22510.7	53402.3	43473.9	41436.7	25377.4	26884.7	29150.8
bta-miR-205	22.61	29.25	0	0	2.64	0	0.71	1.22	2.24	0	0	2	2.11	3.32	2.03	3.97	0	9.11	4	1.06	1.86	0	0	0
bta-miR-208b	5.65	0	0	0	0	0	0	7.33	0	0	0	0	0	0	3.04	0	0	0	0	0	0	0	0	0
bta-miR-20a	621.55	674.82	927.29	91.18	108.06	53.31	530.03	459.87	741.94	521.32	436.21	271.58	966.62	823.52	895.8	396.73	18.68	238.55	856.65	388.88	464.59	0	0	229.67
bta-miR-20b	0	0	0	0	0	0	3.54	1.02	2.79	0	0	0	0	0.74	2.53	1.32	0	0	2.13	0.88	2.48	0	0	0
bta-miR-210	11.31	10.83	0	0	5.27	0	0	1.22	0	0	4.74	0	0	0	3.04	0	0	0	0.8	0	0	0	0	0
bta-miR-211	144.16	164.64	201.77	146.72	212.61	66.64	341.41	213.55	393.41	849.35	455.17	323.36	480.59	461.04	492.34	373.11	99.63	282.72	237.86	160.45	193.99	126.79	9.77	19.14
bta-miR-212	33.92	15.16	115.91	66.03	57.98	13.33	179.66	68.4	136.35	78.06	56.9	42.09	258.21	214.54	239.24	230.49	37.36	198.79	131.2	135.26	142.85	0	0	28.71
bta-miR-21-3p	16.96	10.83	12.88	4.72	0	0	1.41	7.33	2.24	0	0	0	0	0.37	2.53	0.66	0	0.83	7.2	8.98	0	0	0	0
bta-miR-214	20.73	13	12.88	3.14	5.27	0	0	3.66	6.71	25.09	4.74	2	22.13	5.16	3.04	7.95	0	0	9.6	2.11	0	0	0	0
bta-miR-215	28.74	31.95	51.52	9.43	19.77	23.32	34.66	55.57	28.22	43.91	26.08	15.03	26.35	27.83	22.56	16.23	4.67	14.08	19	25.36	21.74	43.89	0	21.53
bta-miR-21-5p	20396.2	18368.5	6342.9	6866.63	2709.41	1739.22	3429.9	7456.18	4088.38	3211.55	2818.74	2636.63	3354.11	4432.44	4592.2	2649.98	1980.09	2721.76	3830.74	3356.72	2751.5	1828.69	1803.39	1923.45
bta-miR-216a	16.96	32.5	0	0	0	26.65	15.56	3.66	21.24	11.15	0	4.01	5.27	8.11	20.27	17.22	0	13.25	2.4	2.11	2.48	0	0	0
bta-miR-216b	127.2	89.9	115.91	29.87	44.81	39.98	125.2	105.04	177.15	216.05	106.68	106.23	108.03	124.97	115.57	69.54	9.34	57.15	107.6	84.54	103.72	14.63	58.65	50.24
bta-miR-217	23.56	13	12.88	3.14	0	0	1.41	0.61	1.68	6.97	0	9.02	0.53	2.21	4.05	1.99	0	0	3.6	1.06	1.24	0	0	0
bta-miR-218	18.84	5.42	25.76	4.72	10.54	0	1.41	1.83	10.06	2.79	0	0	5.27	3.69	8.62	0	0	6.63	12	3.7	3.11	0	0	0
bta-miR-219-3p	0	0	0	9.43	0	0	0	0	0	0	0	0	0	0	0	0	0	0	1.6	0	2.48	0	0	0
bta-miR-219-5p	0	0	0	0	0	0	0	1.83	0	5.58	0	0	0	0	1.01	0	0	0	3.2	0	0	0	0	0
bta-miR-221	43.34	21.66	12.88	15.72	0	0	1.41	0	2.24	13.94	9.48	10.02	1.05	6.64	8.11	6.62	0	1.66	10.4	2.11	11.18	0	0	14.35
bta-miR-222	23.56	28.16	19.32	64.45	7.91	13.33	7.07	4.27	8.38	27.88	61.64	8.02	18.97	11.43	11.15	11.26	0	7.45	22.4	6.87	8.7	0	0	0
bta-miR-223	16.96	10.83	77.27	0	5.27	0	1.41	8.55	12.29	30.67	18.97	4.01	14.75	11.06	3.04	5.3	0	4.97	15.2	17.96	8.7	29.26	0	0
bta-miR-22-3p	60967.3	60597.3	42874.2	32272.2	22431.7	15773	25205.4	38447.3	32997.1	34515.8	37501.8	26325.2	24906.3	30419.2	34092.3	23027.2	11581.7	21064.2	28397.6	24069.8	23206.4	11952.3	13415.5	17167.5
bta-miR-224	3.77	8.67	51.52	0	0	0	2.83	0.61	5.03	4.18	7.11	3.01	2.63	2.21	7.1	4.64	0	3.31	5.6	0	8.07	0	0	0
bta-miR-22-5p	1.88	0	0	0	0	0	2.83	0	0.56	6.97	0	0	2.11	3.69	0.51	0.66	0	0.83	2	1.06	1.86	14.63	0	0
bta-miR-2284a	41.42	43.04	7.87	14.67	6.5	5.33	3.55	13.07	6.96	5.39	5.22	3.43	4.36	4.73	3.98	2.91	3.74	3.17	3.99	4.03	2.71	0	2.93	1.44
bta-miR-2284aa	113.66	107.22	59.02	59.51	40.85	41.17	35.39	59.38	43.47	58.73	55.5	29.72	50.3	46.34	45.96	32.93	39.22	35.65	37.7	23.24	22.64	22.51	6.77	15.38
bta-miR-2284ab	3.77	0	0	18.86	0	0	0	2.44	1.12	11.15	0	0	14.75	8.11	0	0	0	0	4	3.17	2.48	0	0	0
bta-miR-2284ac	0	0	0	3.14	0	0	0	0	1.12	5.58	7.11	0	3.16	1.84	3.04	0	0	0	2.4	1.06	0	0	0	0
bta-miR-2284b	36.75	31.77	0	21.48	0.41	0	3.3	9.77	1.86	5.58	3.16	2.67	0.53	0.25	4.22	2.43	31.13	0.55	3.6	3.52	1.45	0	0	14.35
bta-miR-2284c	8.84	0	0	0.29	0	0	0	0.31	0	0	0	0	0	0.8	1.35	1.32	0	0	3.2	0	1.36	0	0	14.35
bta-miR-2284d	0	0	0	0	0	0	0	1.22	0.56	0	0	0	0	1.72	0	0.15	0	0	0.36	0	0	0	0	0
bta-miR-2284e	0.19	0.65	0	0.94	0.53	0	0.3	0.14	0	0.59	0	0.4	0.11	0.16	0.21	0.15	0	0.17	0.16	0.21	0.12	0	0	0
bta-miR-2284f	6.88	3.14	0	6.45	0.41	0	0.57	2.14	0	1.39	0	0	0	0	0.61	0	0	8.56	1	0.53	0.5	0	0	0
bta-miR-2284g	0	0	0	0	0.41	0	0	0	0	0	1.19	0	0	0	0.25	0	0	0	0.2	0	0	0	0	0
bta-miR-2284h-5p	2.86	1.67	0	0.52	0	0	0.14	0.11	0.66	0.93	1.58	0.2	0.7	0.26	0.72	0.26	0	0	0	0.1	0.64	0	9.77	2.39
bta-miR-2284j	0.42	1.31	0	4.54	0	0	0.24	0.41	0.37	0	0	0.42	0.12	0.2	0.2	0	0	0	0.36	0.59	0	0	0	0
bta-miR-2284k	38.32	40.21	12.88	12.24	5.71	4.44	6.13	9.36	5.03	3.72	3.56	2.67	4.3	7.25	5.97	8.94	0	3.89	3.93	6.6	7.87	0	0	15.55
bta-miR-2284l	5.32	6.81	0	0.39	7.91	0	12.91	2.14	5.26	23.85	2.37	4.34	13.17	4.49	3.04	4.8	0	0.21	2.04	1.85	1.4	0	29.32	1.79
bta-miR-2284m	13.57	6.26	0	8.12	1.32	0	0.77	1.08	1.02	9.06	9.48	3.34	5.36	3.26	5.83	3.73	0	0.83	2.05	0	2.03	0	0	0
bta-miR-2284o	13.82	10.47	4.29	11.53	0	0	0.71	3.55	2.88	0	1.58	2	0.7	0.61	1.43	0.54	0	1.93	0.67	2.11	2.48	0	0	7.18
bta-miR-2284p	9.42	3.25	0	0	0	0	0	0	0.28	1.39	0	0	2.63	0.37	0.51	2.65	0	0	0	0	0	0	0	0
bta-miR-2284r	0.75	4.33	0	1.26	0	0	0	0.24	0.45	0	0	0	0	0.15	0.2	0	0	0	0	0	0.25	0	0	0
bta-miR-2284s	20.73	27.44	8.59	5.24	29.87	0	3.77	14.05	3.73	0.93	0	1.34	0.35	3.56	2.03	1.32	18.68	1.1	5.33	5.28	4.14	0	0	9.57
bta-miR-2284u	0	0.15	0	2.1	0.41	0	0	0	0	0	0	0.67	0	0	0	0	0	0	0	0	0	0	0	0
bta-miR-2284v	54.02	30.23	0	13.77	14.06	1.9	11.25	23.32	10.72	0.93	1.58	4.87	1.66	4.39	4.63	3.66	0	3.79	5.56	11.22	6.74	0	0	23.92
bta-miR-2284w	0	0	0	0	0	0	0.71	1.83	2.79	0	4.74	0	1.05	0.37	0	0	0	0	0	0	4.35	0	0	0
bta-miR-2284x	34482.1	31500.2	7356.41	14859.3	5250.49	3753.29	3653.33	9999.51	4302.98	4780.87	4503.67	3217.12	3844.93	4377.11	4986.19	3033.62	3383.02	3407.42	3797.36	4545.73	3451.67	2449.64	2959.71	3924.55
bta-miR-2284y	125.8	129.62	35.68	51.63	25.33	19.4	13.3	46.27	20.88	24.61	20.52	14.94	15.52	17.8	18.64	11.2	19.71	15.25	17.18	15.8	10.79	10.68	7.82	17.75
bta-miR-2284z	325.75	311.07	167.09	132.55	82.17	90.72	72.31	164.5	104.22	127.7	111.22	66.88	117.77	112.2	112.16	70.9	59.23	68.54	91.76	70.46	65.47	55.42	6.77	31.53
bta-miR-2285aa	7.54	6.5	0	3.14	0	0	0	4.89	0	0	0.95	0	0	0	0.25	3.97	0	0	0.8	0	2.48	0	0	0
bta-miR-2285ab	10.36	15.16	0	0	2.64	0	0.71	6.11	5.81	11.85	0	17.04	7.64	8.48	2.2	4.08	0	8.28	4.2	1.59	3.73	0	0	0
bta-miR-2285ac	10.36	6.5	0	0	5.27	6.66	8.49	11.6	8.94	2.79	9.48	4.01	1.05	2.21	4.56	0	0	4.14	4	2.11	4.35	0	0	28.71
bta-miR-2285ad	0	0	0	0.17	0	0	2.12	0	0.62	0	0	4.12	5.53	1.47	4.11	0	0	2.48	0	0.06	0.62	0	0	0
bta-miR-2285af	0	1.08	0	1.57	0	0	0.94	0	0.37	0.7	1.19	0	0.79	0.86	0	0.99	0	1.24	0.2	0	0.62	0	0	0
bta-miR-2285b	130.03	82.32	16.1	44.8	9.22	29.99	24.05	51.61	35.21	18.82	12.8	18.3	26.65	27.96	30.92	15.56	0	15.74	10.51	12.42	1.86	0	0	7.18
bta-miR-2285c	12.41	15.48	1.98	4.87	0.53	9.28	5.37	22.96	9.03	16.42	15.24	13.8	9.25	8.68	10.13	10.73	0	10.73	12.06	4.6	8.53	0	0	14.35
bta-miR-2285e	32.04	43.33	83.71	47.16	31.63	0	33.95	29.62	39.12	37.17	48.6	22.05	4.22	11.06	3.04	0	37.36	0	23.6	13.74	26.5	0	0	28.71
bta-miR-2285f	166.87	154.92	88.01	103.84	65.05	52.64	84.11	125.47	68.46	60.38	87.99	67.73	45.63	61.81	67.92	48.24	56.04	69.69	68.35	58.47	55.78	31.92	19.55	42.36
bta-miR-2285g	8.64	9.34	1.98	1.73	0.53	9.28	2.54	4.84	4	8.06	10.49	5.78	2.57	2.78	2.02	1.46	0	0.79	4.46	3.54	3.97	0	0	0
bta-miR-2285h	3.77	2.17	0	9.43	10.54	0	1.41	7.33	3.35	19.51	14.22	2	6.32	9.77	9.12	2.65	0	0	9.6	5.28	8.7	0	0	0
bta-miR-2285i	0.31	0.48	0	1.57	0	0	2.94	1.83	3.24	11.77	0	2	1.93	5.1	1.09	0.31	0	0.28	0.82	10.8	3.73	0	0	0
bta-miR-2285j	7.22	15.53	4.29	12.58	9.66	0	25.1	27.28	37.94	63.84	37.14	33.91	31.44	28.75	34.57	28.57	0	9.8	20.58	14.97	18.43	0	29.32	0
bta-miR-2285k	5.74	3.31	0	6.92	0.48	0	9.58	12.26	6.56	5.27	10.62	10.23	5.54	3.46	6.07	6.17	1.87	5.05	4.24	3.69	1.62	2.66	10.26	7.5
bta-miR-2285l	0	0	0	0.48	0	0	0.71	2.97	0.73	1.39	0	0.11	0	0.66	0.86	0	0	0	0.96	0.62	0	0	0	0
bta-miR-2285m	3.2	0	0	0	0	0	0.47	3.05	0.36	1.12	0	0	0.35	0.88	6.13	0.44	0	2.43	1.16	1.06	2.28	0	0	0
bta-miR-2285n	5.47	7.12	3.45	18.13	13.86	10.85	2.02	0.87	0.35	6.37	11.31	3.08	0.75	1.55	1.19	8.72	5.34	9.94	0.23	1.06	0.66	0	0	0
bta-miR-2285o	0	0	0	0	2.64	0	0	1.22	0.45	0	0.95	0.22	2.58	0	1.17	0	0	0	0	0	0	0	0	0
bta-miR-2285p	3.77	0	38.64	0	0	0	2.83	0	0	0	0	0	0	0	0	0	0	1.66	0	0	0	0	0	0
bta-miR-2285q	65.01	74.74	32.2	31.44	15.81	26.65	33.01	59.85	50.48	20.91	16.59	36.08	8.43	31.33	28.59	13.25	0	15.74	24.8	34.34	22.36	14.63	29.32	7.18
bta-miR-2285r	1.79	2.71	0	3.93	0	0	0	1.16	0.56	2.09	0	0	0	0.74	2.53	0	0	0	0.32	0.74	2.79	0	0	0
bta-miR-2285s	0	0	0	0	0	0	0	0	0	0	0	0	1.05	0	0	0	0	0	0	0	0	0	0	0
bta-miR-2285t	0	0	0	0	0	0	0	1.22	0.45	0	3.56	0	0	0	0.51	0	23.35	0	0	0.53	0	0	0	0
bta-miR-2285u	10.68	10.11	0	0.48	2.64	0	18.63	9.89	6.32	0	12.01	2.34	5.53	9.39	8.93	0	18.68	7.73	7.63	8.02	7.87	0	0	9.57
bta-miR-2285v	16.96	21.66	51.52	12.58	10.54	0	12.84	29.92	13.69	8.36	0	12.03	8.43	9.77	16.66	10.9	0	10.35	4.06	17.44	8.7	0	0	28.71
bta-miR-2285w	0	0	0	0	0	0	0	0	0	0	0	0.67	0	0.61	0	0	0	0	1.07	1.06	0	0	0	0
bta-miR-2285x	5.65	15.16	0	6.29	0	0	2.83	0	4.66	0	0	4.01	3.16	0.98	1.19	0	0	3.31	1.6	0	0	0	0	0
bta-miR-2285y	0	0	0	0	0	0	0	0	0.75	0	0	0.22	1.32	1.72	0.63	2.65	0	0	0.27	2.82	0	0	0	0
bta-miR-2299-5p	33.92	45.49	0	15.72	0	0	11.32	23.21	13.41	0	0	2	9.49	10.32	10.14	5.3	0	1.66	4.8	13.74	1.24	0	0	0
bta-miR-2304	0	4.33	0	0	0	0	0	0	0	0	0	0	0	0	0	0	0	0	0	0	0	0	0	0
bta-miR-2308	0	0	0	0	0	0	0	0	0	5.58	0	0	0	0	0	0	0	3.31	0	0	1.24	0	0	0
bta-miR-2310	0	2.17	0	0	0	0	0	0	0	0	0	0	0	0	0	0	0	0	0	0	0	0	0	0
bta-miR-2311	7.54	0	0	0	0	0	0	0	0	0	0	0	0	0	0	0	0	0	0	0	0	0	0	0
bta-miR-2312	0	0	6.44	0	0	0	0.99	0.61	0.22	0	9.48	0	5.8	0	0.51	0.44	0	0	0.4	0.26	0.62	0	0	0
bta-miR-2319a	16.02	7.58	0	0	0	0	2.12	3.05	0	0	7.11	0	3.16	1.11	2.03	2.65	0	0	3.2	5.28	1.86	0	0	0
bta-miR-2319b	0	0	0	0	0	0	0	0	0	0	0	0	0	1.11	0	0	0	0	2	0	1.24	0	0	0
bta-miR-2320-3p	152.64	307.62	489.4	421.3	195.04	146.6	186.74	147.79	232.47	443.26	232.33	180.39	306.69	236.66	279.79	170.88	354.92	145.78	107.2	106.73	111.8	87.78	0	43.06
bta-miR-2320-5p	16.96	4.33	0	0	0	0	0	1.22	2.24	0	0	2	0	0	0	0	0	0	0	1.06	2.48	0	0	0
bta-miR-2323	0	2.17	25.76	0	0	0	5.66	4.89	4.47	5.58	4.74	2	2.11	6.64	0	5.3	18.68	6.63	4.8	0	0	0	0	0
bta-miR-2330-3p	0	0	0	0	0	0	0	1.22	0	0	0	0	0	0	0	0	0	0	0	0	0	0	0	0
bta-miR-2331-3p	0	0	0	0	0	0	0	0	3.35	0	0	0	0	2.21	0	0	0	0	0	0	0	0	0	0
bta-miR-2331-5p	0	0	0	0	0	0	0	2.44	0	0	0	0	0	0	0	0	0	0	0	0	0	0	0	0
bta-miR-2336	222.36	209.05	154.55	69.17	73.8	79.96	53.76	112.98	74.32	50.18	30.82	46.1	81.68	87.37	76.03	41.06	56.04	53.84	74	47.02	72.05	58.52	0	0
bta-miR-2339	0	0	0	0	0	0	0	3.66	0	0	0	0	0	0	0	0	0	0	0	0	0	0	0	0
bta-miR-2340	5.65	0	0	0	0	0	0	0	0	0	0	0	0	0	0	0	0	0	0	0	0	0	0	0
bta-miR-2342	0	6.5	0	0	0	0	0	0.61	0	0	0	4.01	0	1.47	3.55	0	0	0.83	0	1.06	0	0	0	0
bta-miR-2346	3.77	0	0	0	0	0	2.83	0	1.12	0	0	0	1.05	0	0	0	0	0	0	0	0	0	0	0
bta-miR-2347	0	0	0	0	0	0	0	0	0	0	0	0	0	0	0	3.97	0	0	0	0	0	0	0	0
bta-miR-2352	0	0	0	0	0	0	0	0	0	0	0	0	0	0	0	0	0	1.66	0	0	0	0	0	0
bta-miR-2355-5p	0	0	0	0	0	0	0	0	0	0	0	0	0	0	0	0	0	0	1.6	0	0	0	0	0
bta-miR-2357	3.77	0	0	28.3	52.71	13.33	0	0	0	0	0	0	0	0	0	0	0	0	0	0	0	0	0	0
bta-miR-2363	0	0	0	4.72	0	0	0	0	0.56	0	0	0	0	0.37	0	0	0	0	0	0	0	0	0	0
bta-miR-2367-3p	1.88	4.33	25.76	6.29	0	26.65	12.73	6.11	7.82	16.73	23.71	24.05	12.65	6.64	16.22	6.62	37.36	8.28	20.8	16.91	16.15	0	0	43.06
bta-miR-2367-5p	0	0	0	0	0	0	0	0	0	0	0	0	0	2.21	0	0	0	0	1.6	0	0	0	0	0
bta-miR-2368-3p	5.65	0	0	0	0	0	0	0	0	0	0	0	0	0	0	0	0	0	0	0	0	0	0	0
bta-miR-2370-3p	0	0	0	3.14	0	0	0	0	0	0	0	0	0	0	0	0	0	0	0	0	0	0	0	0
bta-miR-2380	0	2.17	0	0	0	0	0	0	0	0	0	0	0	0	0	0	0	0	0	0	0	0	0	0
bta-miR-2388-3p	3.77	0	0	0	0	0	0	0	0	0	0	0	0	0	0	0	0	0	0	0	0	0	0	0
bta-miR-2388-5p	7.54	0	0	0	0	0	0	1.22	4.47	0	9.48	0	0	0	0	3.97	0	0	4	0	0	0	0	0
bta-miR-2394	0	0	0	0	0	0	0	1.22	0	0	0	0	0	0	0	0	0	0	0	0	0	0	0	0
bta-miR-2397-3p	3.77	0	0	0	0	0	0	4.89	0	0	0	2	0	1.47	3.04	0	0	4.97	0.8	4.23	2.48	0	0	0
bta-miR-2397-5p	0	0	0	0	0	0	0	0	5.59	0	0	0	0	0	0	0	0	0	0	0	0	0	0	0
bta-miR-2398	0	0	0	0	0	0	0	0	1.12	0	0	0	0	0	0	0	0	0	0	0	0	0	0	0
bta-miR-2399-3p	0	0	0	0	0	0	0	0	0	0	0	0	0	0	0	0	0	0	0	0	3.73	0	0	0
bta-miR-23a	189.7	197.14	81.57	66.03	72.04	57.75	313.59	304.95	328.22	451.62	276.58	259.22	334.45	407.09	397.21	291.87	43.59	315.85	348.26	176.12	235.61	58.52	146.62	291.87
bta-miR-23b-3p	143.53	179.81	152.4	89.61	40.41	144.38	233.66	183.42	306.98	299.69	169.9	182.06	197.43	200.66	250.22	164.7	6.23	107.13	197.86	171.37	185.92	0	29.32	62.2
bta-miR-23b-5p	0	0	0	0	0	0	0	0	0	0	0	0	0	0	0.51	0	0	0	0	0	0	0	0	0
bta-miR-24	5.65	4.33	103.03	3.14	0	0	15.56	9.77	26.82	30.67	4.74	0	34.78	40.55	60.82	3.97	0	8.28	32	24.3	12.42	0	0	0
bta-miR-2403	1.88	4.33	0	0	0	0	0	0	0	0	0	0	0	0	0	0	0	0	0	0	1.24	0	0	0
bta-miR-2404	0.94	0	0	0	0	0	0	0	0	1.39	0	0	0	0	0	0	0	0	0	0	0	0	0	0
bta-miR-2409	0	0	0	0	0	0	0	0	0	0	0	0	0	0	2.03	0	0	0	0	0	0	0	0	0
bta-miR-2411-3p	5.65	10.83	0	0	15.81	0	1.41	1.22	0	0	9.48	0	1.05	9.58	2.03	0	93.4	1.66	4.8	3.17	0	0	0	0
bta-miR-2411-5p	3.77	0	0	12.58	0	0	0	2.44	0	0	4.74	6.01	2.11	0	8.11	9.27	0	4.97	0	3.17	0	0	0	14.35
bta-miR-2412	0	0	0	3.14	0	0	0	0	0	0	0	0	0	0	0	1.32	0	0	0	0	0	0	0	0
bta-miR-2415-3p	0	0	0	0	0	0	0	1.22	12.29	0	4.74	0	0	0.74	0	0	0	0	3.2	0	0	0	0	0
bta-miR-2419-3p	0	0	0	0	0	0	0	0	0	0	0	0	0	0	0	1.32	0	0	0	2.11	0	0	0	0
bta-miR-2419-5p	271.36	264.3	231.82	138.34	42.17	26.65	711.59	1690.45	839.36	772.22	763.36	613.31	327.77	391.49	399.41	246.39	130.76	245.17	405.59	383.59	303.1	292.59	322.56	301.44
bta-miR-2422	0	0	0	0	0	0	0	0	0	0	0	0	0	0	3.04	0	0	0	0	0	0	0	0	0
bta-miR-2424	156.41	129.98	64.39	9.43	5.27	0	14.15	15.88	13.41	8.36	37.93	12.03	5.27	0.74	5.07	3.97	0	1.66	12.8	38.04	21.12	0	0	0
bta-miR-2425-5p	0	0	0	0	0	0	2.83	0	0	0	0	4.01	0	0	0	0	0	0	2.4	0	7.45	0	0	0
bta-miR-2431-3p	4.71	3.25	6.44	0	0	0	1.41	1.22	2.79	0	7.11	2	2.63	1.84	0.51	0	0	0.83	2	0	0	0	0	0
bta-miR-2431-5p	0	0	0	0	0	0	1.41	0	0	0	0	0	0	0.37	0	0	0	0	0	0	0	0	0	0
bta-miR-2435	408.92	358.17	352.03	263.05	52.71	177.7	131.09	403.48	217.2	162.62	154.88	130.28	141.23	187.51	207.48	61.82	193.03	106.02	151.2	133.5	136.64	0	87.97	95.69
bta-miR-2439-5p	0	0	0	0	0	0	0	0	0	0	14.22	0	0	0.74	0	1.32	0	0	0	0	0	0	0	0
bta-miR-24-3p	67.84	67.16	51.52	106.9	97.52	46.65	156.32	117.26	167.09	294.11	291.59	210.45	155.45	110.59	193.12	153.66	9.34	147.44	99.6	117.83	118.63	87.78	190.6	114.83
bta-miR-2440	0	0	0	0	0	0	0	0	0	0	0	0	0	0.74	0	0	0	0	0	0	0	0	0	0
bta-miR-2443	0	4.33	0	0	0	0	0	6.11	3.35	0	0	0	1.05	0	0	0	0	0	0	0	0	0	0	0
bta-miR-2446	3.77	8.67	0	0	0	0	2.83	0	0	16.73	0	0	2.11	4.42	0	9.27	0	0	0.8	3.17	0	0	0	0
bta-miR-2450a	0	0	0	0	0	0	0	0	0	0	0	0	0	0.74	0	0	0	0	0	0	0	0	0	0
bta-miR-2453	0	0	0	0	0	0	0	1.22	0	0	0	0	0	0	0	2.65	0	0	0.8	0	0	0	0	0
bta-miR-2461-3p	0	0	0	0	0	0	0	1.22	0	0	0	0	0	0	0	0	0	0	0	0	0	0	0	0
bta-miR-2465	0	0	0	0	0	0	5.66	0	0	0	0	0	0	0	0	0	0	0	1.6	1.06	0	0	0	0
bta-miR-2468	6.6	4.33	0	7.86	0	0	0	6.11	0	0	0	5.01	0.53	2.21	5.07	9.93	0	2.48	1.2	4.23	0	0	0	14.35
bta-miR-2478	3063.16	4824.48	11365.7	1218.32	1067.42	1052.86	1271.09	848.89	1879.89	2817.07	2361.2	1041.22	1441.77	1004.89	1298.08	976.27	317.56	622.87	1866.77	693.22	1257.12	175.55	87.97	186.6
bta-miR-2483-3p	65.96	125.65	57.96	55.02	55.35	19.99	77.1	58.02	96.68	211.87	177.8	85.18	64.29	78.52	104.92	67.56	0	55.5	61.2	33.29	50.93	0	0	21.53
bta-miR-2483-5p	360.87	508.01	875.77	400.87	347.9	199.91	304.86	313.29	391.18	352.66	341.38	195.42	330.41	336.19	351.26	192.74	177.46	198.79	296.4	236.18	286.95	190.18	87.97	129.19
bta-miR-25	10598.1	10201.4	7856.19	7602.34	3616.06	3758.32	2854.83	4614.54	3573.51	4588.72	4106.02	2948.3	4189.35	4766.42	5213.62	3679.9	2914.1	3164.06	3171.15	2963.09	2903.05	3306.28	2990.99	2813.4
bta-miR-26a	2879.42	2842.8	2377.25	931.69	628.15	430.92	1715.19	2550.53	2278.9	1118.37	1132.79	801.71	1490.42	1627.21	1910.46	851.75	330.02	669.26	2401.36	1776.28	1569.12	653.45	537.6	641.15
bta-miR-26b	271.36	351.49	170.65	100.61	65.89	13.33	61.89	93.44	97.79	73.88	176.62	40.09	57.44	62.48	134.07	71.53	0	39.76	127	86.92	90.06	0	0	0
bta-miR-27a-3p	3429.68	3795.46	4385.3	1863.9	1433.77	879.61	6934.07	6873.15	9287.33	10689.8	9406.87	6318.49	7708.75	8401.38	8947.02	6548.22	1952.07	5129.31	6259.37	4502.05	5102.18	1872.58	1451.51	2375.6
bta-miR-27a-5p	0	2.17	0	0	0	0	0	2.44	0	0	0	0	4.22	0	0	0	0	0	0	0	0	0	0	0
bta-miR-27b	25152.6	23590.5	8667.56	12343.1	6333.38	4924.47	13314.3	33691.3	15787	10650.8	11962.5	10711.9	9069.89	11285.6	13365.4	8335.18	6967.68	8649.54	13738.5	14604.4	11447.4	7724.4	6803.04	9229.69
bta-miR-28	246.23	169.7	206.06	20.96	24.6	8.88	91.48	129.06	158.71	62.26	72.7	50.78	125.42	147.45	116.92	52.54	6.23	76.2	115.2	83.13	86.54	39.01	87.97	14.35
bta-miR-2885	94.22	82.32	103.03	18.86	31.63	39.98	58	65.96	63.71	61.33	66.38	66.14	73.77	75.2	65.89	43.71	0	29.82	105.6	81.37	81.99	29.26	58.65	0
bta-miR-2887	118.72	150.56	90.15	14.15	7.91	0	9.9	9.77	12.29	18.12	7.11	3.01	10.54	12.53	12.16	25.17	18.68	9.94	21.6	7.93	16.15	0	0	7.18
bta-miR-2904	155.15	192.08	193.18	23.06	28.11	8.88	20.28	18.32	40.61	47.39	44.25	26.72	66.05	40.3	43.25	33.12	18.68	33.13	39.2	25.71	32.3	0	19.55	9.57
bta-miR-296-3p	7.54	32.5	0	22.01	0	0	0	8.55	1.12	2.79	18.97	6.01	7.38	0	0	2.65	0	3.31	5.6	2.11	0	0	0	14.35
bta-miR-296-5p	92.34	116.98	103.03	34.58	21.08	0	171.18	150.24	270.47	342.9	298.71	84.18	197.08	241.09	204.77	96.7	0	96.08	160.8	121.52	111.8	0	29.32	57.42
bta-miR-299	0	0	6.44	3.14	0	0	4.95	0	4.47	2.79	0	0	5.27	1.84	7.1	1.99	0	0.83	4.4	0	3.11	14.63	43.99	21.53
bta-miR-29a	1635.69	1813.24	2459.89	996.67	917.19	399.82	1839.8	1569.53	2347.07	5079.38	2565.08	1777.8	2520.98	2741.89	2576.9	1941.95	523.04	1593.63	2175.17	1463.05	1554.01	1141.1	205.26	430.62
bta-miR-29b	8.92	6.64	17.6	7.34	9.66	13.33	33.15	17.75	30.12	45.44	13.12	18.71	37.13	40.82	33.32	27.38	0	20.98	38.13	22.9	30.14	0	0	19.14
bta-miR-29c	217.46	137.35	195.76	103.75	31.63	39.98	58.14	100.4	124.19	301.45	126.12	58.12	95.27	151.29	159.87	87.43	0	51.35	107.2	77.14	53.54	0	87.97	57.42
bta-miR-29d-3p	0.75	0.87	2.58	0	10.54	0	0.85	0.24	0.22	5.02	2.84	0	2.53	0.15	0.71	0	0	0	0.8	0.53	2.61	0	0	0
bta-miR-29d-5p	0.94	4.33	0	3.14	0	0	3.54	3.05	3.91	4.18	11.85	0	0	4.79	0.51	3.97	0	0	1.2	4.76	0	0	0	0
bta-miR-301a	124.37	154.89	25.76	26.72	7.91	0	36.07	88.55	70.97	5.58	14.22	17.04	44.79	54.93	80.08	9.93	0	23.19	56	50.19	40.99	87.78	0	21.53
bta-miR-301b	0	15.16	0	9.43	0	0	0	8.55	1.12	11.15	0	0	8.43	6.64	4.05	0	0	0	3.2	3.17	6.21	0	0	0
bta-miR-302a	0	0	0	0	0	0	0.71	0.31	0	0	0	0	0	0	0	0	0	0	0	0	0	0	0	0
bta-miR-302b	0	0	0	0	0	0	0.71	0.31	0	0	0	0	0	0	0	0	0	0	0	0	0	0	0	0
bta-miR-302c	0	0	0	0	0	0	0	0	0	0	0	0	0	0	0	0	0	0	0	0	0	29.26	0	0
bta-miR-302d	0	0	0	0	0	0	0.71	0.31	0	0	0	0	0	0	0	0	0	0	0	0	0	0	0	0
bta-miR-30a-5p	14626.7	13038.2	5252.48	16339.2	8797.68	7823.18	5679.72	16185.1	5551.95	3107.93	4360.48	5287.62	4270.15	5821.57	7225.7	5305.69	8938.43	7193.96	6672.57	10314.4	6528.86	7704.89	9398.17	10815.8
bta-miR-30b-3p	0	0	0	0	0	0	0	0	0	0	0	0	0	0	0	0	0	0	0	0	2.48	0	0	0
bta-miR-30b-5p	2856.81	2900.75	1841.7	220.08	363.71	306.53	1435.2	1493.19	1840.22	802.89	675.64	451.97	1718.95	1928.68	2096.39	548.41	298.88	582.29	1871.17	1414.97	1349.66	234.07	645.12	416.27
bta-miR-30c	1287.07	1552.2	2305.34	210.65	263.56	213.24	1405.49	926.45	1803.89	1371.6	751.51	692.48	2118.39	2133.28	1953.97	698.76	186.8	554.12	2179.17	1071.53	1375.75	380.37	293.23	129.19
bta-miR-30d	18468.1	19547	28351	16504.2	13830.8	10839.6	20920.1	23279.7	25878.2	40899.4	35373	22345.7	34486.1	35331	38244	25668.8	10115.3	22521.2	20198.5	17784.9	17577.1	7187.98	8415.83	11763.2
bta-miR-30e-5p	13535	13224.5	6935.34	5774.07	4450.67	3362.94	7398.79	11619.4	8923.91	8639.4	8204.14	6515.58	7244.14	8510.99	9512.51	6362.11	2363.03	6394.11	7839.21	7031.87	6288.7	3784.18	3005.66	4198.58
bta-miR-30f	9.42	48.74	25.76	0	0	13.33	14.15	8.55	35.21	58.54	14.22	32.07	18.97	22.49	24.84	12.58	0	8.28	15.2	10.57	13.66	0	0	0
bta-miR-31	16.96	9.75	32.2	1.57	2.64	6.66	7.78	3.66	13.97	2.79	0	4.01	2.11	6.64	7.1	3.31	0	1.66	12	5.28	8.07	0	0	0
bta-miR-32	3228.04	2558.47	1931.85	1147.58	558.75	733.01	1131.75	1498.69	1750.25	1870.62	1431.89	1218.6	1525.03	2176.41	2450.19	1446.53	280.2	1126.47	1275.98	986.99	1043.46	497.4	381.21	330.14
bta-miR-320a	77.89	144.06	19.32	42.44	10.54	39.98	16.27	16.49	24.59	32.06	23.71	29.06	29.51	17.69	17.74	9.93	9.34	24.02	25.2	21.66	6.21	0	0	28.71
bta-miR-323	38.63	51.99	38.64	17.29	0	0	10.61	10.99	15.09	16.73	14.22	10.02	10.01	16.59	28.38	15.23	0	4.97	9.6	9.51	6.83	0	14.66	21.53
bta-miR-324	0	0	0	0	0	0	0	1.22	4.47	2.79	4.74	0	11.59	5.16	7.1	5.3	18.68	4.97	1.6	3.17	0	0	0	0
bta-miR-326	3.77	10.83	25.76	3.14	0	0	0	1.22	2.24	2.79	0	0	3.16	0.74	1.01	0	0	0	0	0	0	0	0	0
bta-miR-328	47.11	47.66	103.03	9.43	0	13.33	25.46	3.66	27.94	25.09	23.71	4.01	25.29	27.28	19.26	0	0	24.85	33.6	16.91	29.81	0	0	0
bta-miR-330	3.77	0	0	0	0	0	4.24	0	0	0	0	0	0	0.74	0	0	56.04	3.31	1.6	3.17	0	0	0	0
bta-miR-331-3p	13.19	13	12.88	0	0	0	2.83	9.77	5.59	5.58	0	4.01	3.16	2.95	6.08	11.92	0	1.66	9.6	3.17	8.7	0	0	0
bta-miR-331-5p	1.88	6.5	38.64	0	15.81	0	9.9	9.77	10.06	52.97	33.19	14.03	2.11	6.64	0	7.95	0	0	8	9.51	3.73	0	0	0
bta-miR-335	3942.25	5405.06	9041.05	2729.05	2941.34	2358.95	4123.8	2738.43	6101.27	9442.29	7278	4561.74	8456.68	8701.94	7592.84	5420.5	1307.61	3558.33	4467.13	2297.34	3279.44	1141.1	879.7	1837.33
bta-miR-338	16.96	4.33	0	9.43	0	0	15.56	35.42	29.06	69.7	33.19	18.04	17.92	21.38	21.29	17.22	18.68	21.54	6.4	6.34	2.48	0	0	0
bta-miR-339a	89.51	87.74	128.79	14.15	34.26	6.66	62.95	54.96	104.5	225.81	161.21	66.14	65.87	88.84	54.74	39.08	0	16.57	98	41.21	40.99	14.63	73.31	7.18
bta-miR-339b	29.21	53.08	103.03	14.15	23.72	6.66	36.07	28.09	55.32	147.75	128.02	44.09	39.52	44.6	28.38	19.21	0	14.91	41.2	15.85	31.06	14.63	14.66	7.18
bta-miR-33a	0	0	0	0	0	0	0	1.22	2.24	0	14.22	0	0	0	0	1.32	0	0	0	0	0	0	0	0
bta-miR-340	14.13	6.5	6.44	0	0	0	12.73	17.71	61.47	48.79	16.59	9.02	19.5	46.45	31.43	17.22	0	12.42	46.4	17.96	30.43	0	0	0
bta-miR-342	1311.57	1629.1	4675.07	1119.29	1792.22	1599.29	6093.04	3052.34	5401.62	7175.8	5111.19	3990.52	7614.6	6050	5401.16	4542.25	2073.49	3863.14	4212.74	3032.83	3885.64	1404.44	997	2425.84
bta-miR-3431	75.38	26	38.64	3.14	15.81	13.33	5.66	24.43	24.59	13.94	14.22	14.03	18.97	18.43	25.34	23.84	0	24.85	17.6	19.02	6.21	0	0	0
bta-miR-3432a	86.53	95.32	0	44.54	26.36	13.33	49.75	52.11	35.49	27.88	41.88	27.06	42.86	56.09	50.52	39.08	65.38	33.41	40.13	44.03	23.6	0	29.32	0
bta-miR-3432b	1.73	0	0	2.1	1.76	0	0	2.85	0.28	0	0	1.34	1.41	0.43	0	0.88	0	0	1.87	0.7	0.41	0	0	0
bta-miR-345-3p	11.31	4.33	0	0	0	0	0	0	0	0	9.48	0	5.27	0	2.03	2.65	0	1.66	4	3.17	0	0	0	0
bta-miR-345-5p	0	0	0	0	0	0	0	0	12.29	2.79	0	2	1.05	2.95	2.03	3.97	0	0	0	0	0	0	0	0
bta-miR-346	0	0	0	0	0	0	0	0	0	0	9.48	0	0	0	1.01	3.97	0	0	0	0	0	0	0	0
bta-miR-34a	15.08	10.83	0	0	15.81	0	12.73	1.22	7.82	0	4.74	0	5.27	4.42	3.04	0	0	0	4.8	2.11	4.97	0	0	0
bta-miR-34b	6500.37	7413.28	7605.05	2038.92	1093.78	892.93	2810.98	2841.64	3754.76	2945.31	2448.92	1676.58	4129.27	4311.53	3998.15	1741.26	560.4	1507.48	3792.74	2475.4	2716.1	1726.29	982.34	1227.28
bta-miR-34c	58593.8	56843.1	27451.6	14649.8	9633.17	7476.66	15459.7	34158.9	20196.6	13775.9	13467.9	8964.14	17403.4	19921.6	18986.2	8775.19	7154.48	8491.61	20518.9	18696.3	16107.1	9596.98	7961.32	11189
bta-miR-3533	0	0	0	0	0	0	0	0	0	0	0	0	0	0	1.01	0	0	0	0	0	0	0	0	0
bta-miR-361	28.27	10.83	77.27	3.14	10.54	0	26.88	17.1	57	0	23.71	24.05	14.75	14.01	20.27	21.19	0	16.57	19.2	8.45	9.94	0	0	0
bta-miR-3613a	0	0	0	0	0	0	0	1.83	1.68	0	0	0	0.53	2.95	0	0	0	0	0	0	0	0	0	0
bta-miR-362-3p	0	15.16	0	3.14	0	0	8.49	3.66	16.76	16.73	4.74	21.04	11.59	13.64	18.75	21.86	0	4.14	10	10.04	8.07	0	0	7.18
bta-miR-362-5p	0	0	0	0	0	0	2.83	0	4.47	0	0	0	0	2.21	0	0	0	0	0	2.11	0	0	0	0
bta-miR-363	79.15	56.33	12.88	48.73	36.9	0	66.49	43.97	81.59	80.85	68.75	28.06	47.95	59.35	73.5	48.35	0	65.43	51.2	39.1	18.01	0	0	28.71
bta-miR-365-3p	0	3.25	0	0	0	13.33	0	0	0	2.79	2.37	0	1.05	0.74	0	3.31	0	0	0.4	0	1.24	0	0	0
bta-miR-3660	0	19.5	12.88	0	0	0	16.98	13.44	6.71	13.94	18.97	2	5.27	11.8	12.16	0	0	0	12	4.23	6.21	0	0	0
bta-miR-369-3p	152.64	180.89	103.03	78.6	44.81	0	18.39	47.02	44.71	34.85	52.16	29.06	54.28	56.4	77.55	29.14	0	15.74	38.8	45.44	38.51	0	0	0
bta-miR-369-5p	6.6	9.75	6.44	0	0	0	0.71	3.05	1.12	1.39	14.22	2	2.11	4.05	2.03	0	0	0	2.4	3.7	5.59	0	0	0
bta-miR-370	0	0	0	0	0	0	0	0	0	0	0	0	3.16	0	0	0	0	0	0	0	0	0	0	0
bta-miR-371	0	0	0	0	0	0	2.83	3.66	0	8.36	0	6.01	2.11	0.74	1.01	0	0	0	0.8	3.17	0	0	0	0
bta-miR-374a	33.92	38.99	0	15.72	15.81	0	114.59	139.24	110.65	30.67	47.41	38.08	74.48	76.43	117.93	33.12	0	51.35	57.6	70.8	69.56	0	0	0
bta-miR-374b	5.65	13	0	6.29	0	6.66	15.56	10.99	19	25.09	7.11	10.02	17.57	10.81	24.67	6.62	0	4.97	12.4	9.51	2.48	0	0	0
bta-miR-375	14915.3	15340	11977.5	11296.6	5798.35	4597.95	6842.82	13176.7	8627.17	9578.89	11118.5	6207.25	6119.08	7006.23	8302.45	5058.87	5435.91	4283.91	9309.46	8720.18	8194.88	5032.56	5160.93	8454.57
bta-miR-376b	6.6	3.25	0	0	0	0	0	0	1.12	5.58	0	0	0	2.95	0	1.32	0	0	1.2	3.17	0.62	0	0	0
bta-miR-376d	0	0	0	0	1.76	0	1.41	0	1.12	0	0	0	0	1.47	2.03	0	0	0	2.4	0	0.41	0	0	0
bta-miR-376e	9.42	1.08	19.32	0	4.39	0	2.12	1.22	2.24	4.18	0	0	5.27	7.74	2.03	0	0	0	10.8	4.23	9.11	43.89	0	0
bta-miR-377	0	0	0	0	0	0	1.41	0	3.35	2.79	0	0	1.05	0	0	0	0	0	0	0	0	0	0	0
bta-miR-378	130.65	97.85	32.2	34.58	12.3	19.99	22.52	19.34	38.56	21.84	11.85	9.02	29.95	32.56	27.79	18.55	6.23	11.04	68.6	68.69	52.59	9.75	0	52.63
bta-miR-378b	15.39	10.11	12.88	0	0	0	0.35	3.66	2.24	0	0	0	4.74	0.74	1.01	1.32	0	1.66	3.2	5.46	2.9	0	0	7.18
bta-miR-378c	16.33	11.55	0	3.14	1.76	0	5.54	6.51	7.82	9.29	0	2	4.13	5.65	8.03	6.62	6.23	2.76	15.4	8.81	6.21	9.75	0	23.92
bta-miR-378d	0	1.44	0	0	0	0	0	0	0	0	0	0	0.26	0	0.25	1.32	0	0	0.2	0	0	0	0	0
bta-miR-379	0	0	0	0	0	0	0	0	0.56	0	0	0	0	0.74	0	0	0	0	0	0	0	0	14.66	0
bta-miR-380-3p	78.2	53.08	19.32	20.44	5.27	13.33	16.27	34.2	13.97	11.15	40.3	3.01	8.43	9.95	19.77	7.29	0	6.63	17.2	12.68	8.07	0	0	7.18
bta-miR-381	84.8	71.49	0	18.86	5.27	26.65	21.22	39.09	4.47	0	18.97	2	4.22	8.11	9.12	10.6	0	4.97	24.8	26.42	17.39	58.52	0	43.06
bta-miR-382	1.88	0	0	6.29	0	0	0	0	0	0	0	0	0	0	0	0	0	0	0	0	0	0	0	0
bta-miR-383	18.84	4.33	0	6.29	0	0	5.66	12.21	11.18	2.79	14.22	10.02	3.16	2.21	2.03	6.62	0	0	5.6	4.23	0	0	0	0
bta-miR-3956	15.08	13	64.39	3.14	0	13.33	0	0	0	2.79	0	0	5.27	1.47	2.03	1.32	0	0	3.2	13.74	11.18	0	0	0
bta-miR-409a	26.38	2.17	51.52	50.3	42.17	26.65	0	0	14.53	0	18.97	18.04	17.92	17.69	28.38	0	18.68	28.16	29.6	43.33	22.36	58.52	0	57.42
bta-miR-410	742.47	740.89	77.27	364.71	163.41	79.96	50.93	163.67	78.24	75.27	18.97	78.17	69.56	88.47	97.32	79.48	56.04	66.26	160	230.37	141.61	0	117.29	129.19
bta-miR-411a	267.59	255.63	70.83	73.89	63.25	26.65	58	144.74	67.06	55.76	40.3	22.05	55.86	68.93	61.84	29.14	37.36	24.85	62	55.48	45.34	0	43.99	14.35
bta-miR-411c-3p	0	0	0	0	0	0	2.83	6.11	1.12	0	0	0	0	0	2.03	0	0	0	0	5.28	3.73	0	0	0
bta-miR-411c-5p	20.73	15.16	0	0	0	0	19.81	4.89	16.76	11.15	0	10.02	2.11	17.69	7.1	10.6	0	0	10.4	10.57	6.21	0	0	0
bta-miR-412	0	0	0	0	0	0	0	0	0	0	0	0	0	0	0	0	0	1.66	0	3.17	0	0	0	0
bta-miR-421	41.46	45.49	25.76	0	21.08	0	32.54	54.96	35.76	55.76	23.71	4.01	20.02	26.54	16.22	13.25	56.04	4.97	11.2	12.68	16.15	0	0	0
bta-miR-423-3p	450.38	701.9	656.83	254.67	89.61	79.96	258.89	131.91	253.71	540.83	270.26	128.27	274.02	171.78	158.14	164.26	0	99.39	359.99	165.91	156.52	0	0	86.12
bta-miR-423-5p	610.56	990.03	1790.18	1024.96	732.7	586.4	333.87	577.73	460.47	735.98	744.39	436.93	515.37	426.88	533.22	405.35	597.76	238.55	374.39	377.25	383.84	351.11	293.23	200.96
bta-miR-424-3p	0	0	0	0	0	0	5.66	0	0	11.15	0	10.02	0	1.47	7.1	0	0	3.31	0.8	1.06	0	0	0	0
bta-miR-424-5p	5.65	2.17	0	0	0	0	0	2.44	1.12	0	0	0	1.05	0	1.01	0	0	0	3.2	2.11	2.48	0	0	0
bta-miR-425-3p	26.38	32.5	25.76	22.01	0	0	16.98	20.76	3.35	5.58	14.22	2	0	5.16	19.26	5.3	0	9.94	1.6	4.23	7.45	0	0	0
bta-miR-425-5p	10449.2	9196.19	6053.13	3361	2598.71	1492.67	5443.7	8471.79	7323.99	7295.68	4902.57	3697.9	6304.57	7518.63	8182.83	4456.15	1662.53	3652.75	5836.71	4970.88	4474.45	2487.02	2228.58	2110.05
bta-miR-4286	2.83	17.33	12.88	0	0	0	0.71	4.27	0	5.58	2.37	3.01	2.63	1.84	2.03	9.93	9.34	2.48	3.2	2.64	0	0	0	0
bta-miR-429	174.31	222.05	405.69	235.8	237.21	259.88	265.96	195.43	310.71	338.72	272.63	223.48	339.36	357.2	369.84	255.66	224.16	222.81	224.4	144.24	150.31	73.15	43.99	157.9
bta-miR-431	49	64.99	77.27	44.02	10.54	0	5.66	4.89	11.18	19.51	0	0	23.19	17.69	6.08	14.57	0	24.85	43.2	34.87	16.15	29.26	0	0
bta-miR-432	1.88	4.33	0	0	0	0	2.83	3.66	4.47	16.73	0	0	1.05	0	0	2.65	0	0	4	0	0	0	0	0
bta-miR-433	0	0	0	0	0	0	0	0	0	0	0	0	0	0.74	0	0	0	0	0	0	0	0	0	0
bta-miR-449a	5439.12	4634.2	2434.13	2872.1	1330.11	1199.46	3361.99	4817.5	2752.41	3233.39	3496.76	2535.41	2320.39	2045.17	2803.47	1693.57	1139.49	1683.08	2809.82	3588.32	3117.54	1565.36	2023.32	2633.98
bta-miR-449b	42.09	48.02	115.91	31.44	7.03	0	45.27	71.66	22.54	20.44	47.41	14.03	15.98	16.59	22.3	3.97	37.36	8.28	30.67	26.59	21.95	29.26	0	0
bta-miR-449c	7.54	13	0	0	0	0	2.83	15.88	7.82	0	0	10.02	7.38	6.64	1.01	1.32	0	0	11.2	9.51	4.97	0	0	0
bta-miR-450a	3.14	0	0	2.1	0	0	3.3	1.22	1.49	0	4.74	0.67	1.05	1.97	2.37	0.88	0	0	1.87	1.41	1.66	0	0	0
bta-miR-450b	49	33.58	64.39	0	5.27	39.98	38.2	43.36	66.5	72.48	59.27	91.19	65.34	56.77	58.8	44.38	46.7	35.62	43.2	15.85	19.88	0	0	7.18
bta-miR-451	35.8	38.99	64.39	9.43	0	0	8.49	21.99	12.29	5.58	9.48	6.01	12.65	5.9	14.19	1.32	56.04	9.94	19.2	21.13	4.97	0	0	0
bta-miR-452	5.65	0	0	0	0	0	0.71	0	0	1.39	0	1	3.69	1.47	1.01	3.31	0	0	0	1.59	1.24	0	0	0
bta-miR-454	3.77	2.17	64.39	0	0	39.98	0	4.89	6.71	0	0	6.01	0	2.95	4.05	1.32	0	0	0	5.28	0	0	0	0
bta-miR-455-3p	0.94	3.25	0	3.14	0	0	1.41	0	3.35	0	0	0	0.53	1.11	0	0	0	2.48	0.4	0	0	0	0	0
bta-miR-455-5p	14.13	16.25	0	0	0	0	2.12	1.83	3.91	0	2.37	1	3.69	2.58	7.6	0	0	0.83	4	4.23	0	0	0	0
bta-miR-4657	0	0	0	0	0	0	0	0	0	0	0	0	0	0	0	0	0	0	0	0	2.48	0	0	0
bta-miR-483	5.65	23.83	0	6.29	0	0	7.07	2.44	3.35	11.15	0	0	6.32	0	5.07	0	0	0	4	0	4.97	0	0	0
bta-miR-484	60.3	36.83	25.76	47.16	15.81	39.98	93.37	45.19	84.94	281.57	165.95	80.17	116.99	64.14	57.78	103.32	0	53.01	121.6	49.67	63.35	58.52	0	0
bta-miR-485	0	0	0	0	0	0	0	0	0	0	0	0	1.05	0	1.01	0	0	0	0	0	0	0	0	0
bta-miR-486	288.32	264.3	412.13	745.14	527.12	679.7	282.94	293.14	217.94	401.44	521.55	268.57	213.95	123.12	113.54	193.4	410.96	127.56	191.2	228.25	188.82	351.11	557.15	488.04
bta-miR-487a	7.54	2.17	19.32	0	0	0	1.41	1.83	3.35	0	4.74	3.01	2.63	2.58	0	0	0	0	3.2	2.64	1.24	0	0	0
bta-miR-487b	13.19	4.33	0	3.14	15.81	0	26.88	14.66	16.76	16.73	0	8.02	30.56	13.27	12.16	6.62	0	3.31	12.8	17.96	7.45	0	0	0
bta-miR-488	0	10.83	12.88	4.72	0	0	0	0.61	1.68	0	0	1	0	1.11	0	0	0	3.31	0.4	2.11	0	0	0	0
bta-miR-489	0	6.5	0	0	0	0	1.41	1.22	3.35	0	0	0	0	0	0	0	0	0	0	0	0	0	0	0
bta-miR-490	0	0	0	0	0	0	0	0	0	0	0	0	0	0	0	0	0	0	0.8	0	0	0	0	0
bta-miR-491	0	0	0	0	0	0	0	0	0	0	0	0	0	0	0	0	0	0	2.4	0	0	0	0	0
bta-miR-495	32.04	45.49	90.15	6.29	0	66.64	1.41	3.66	4.47	36.24	18.97	4.01	13.7	43.5	39.54	27.82	37.36	6.63	83.2	26.42	50.93	58.52	146.62	0
bta-miR-496	0	0	0	0	0	0	0	0	0	0	0	0	2.11	1.47	0	0	0	0	0	0	0	0	0	0
bta-miR-497	97.99	97.49	51.52	12.58	47.44	0	14.15	21.99	17.88	27.88	56.9	6.01	23.19	42.02	33.45	18.55	0	16.57	24.8	13.74	27.33	29.26	58.65	0
bta-miR-499	16.96	23.83	0	25.15	0	0	19.81	9.77	20.12	83.63	33.19	22.05	28.46	39.08	55.76	34.44	0	16.57	16	1.06	16.15	29.26	0	43.06
bta-miR-500	5.65	0	0	0	0	0	1.41	0	0	0	0	0	3.16	3.69	0	0	0	4.97	3.2	0	0	0	0	0
bta-miR-502a	1.26	3.25	0	3.14	0	0	5.07	2.44	4.47	0	6.32	0	1.05	1.72	3.63	1.66	0	1.66	1.87	0.62	5.38	0	0	0
bta-miR-502b	19.79	19.5	0	7.86	0	0	6.72	8.55	10.06	2.79	9.48	24.05	7.38	11.43	10.9	4.31	0	5.8	13.6	7.13	21.12	0	0	0
bta-miR-503-5p	3.77	0	0	0	0	0	0	0	0	0	0	0	0	0	0	0	0	0	0	0	0	0	0	0
bta-miR-504	0	0	0	9.43	0	0	2.83	17.1	8.94	25.09	14.22	4.01	1.05	1.47	4.05	0	0	1.66	3.2	0	4.97	0	0	0
bta-miR-505	22.61	15.16	0	6.29	0	0	9.9	9.77	12.29	30.67	9.48	10.02	29.51	8.85	11.15	7.95	0	3.31	8.8	19.02	9.94	0	0	0
bta-miR-532	64.07	77.99	77.27	22.01	57.98	66.64	56.59	61.07	83.82	78.06	132.76	74.16	86.42	46.45	83.13	37.09	0	9.94	68	39.1	39.75	0	0	0
bta-miR-539	0	0	0	0	0	0	7.07	0	1.12	2.79	0	0	0	0	5.07	0	0	0	0	2.11	0	0	0	0
bta-miR-542-5p	0	8.67	0	0	0	0	2.83	0	0	0	0	0	0	0	0	0	0	0	0	0	0	0	0	0
bta-miR-543	29.21	43.33	109.47	9.43	0	0	14.15	4.27	19	20.91	18.97	4.01	18.44	23.22	27.37	11.26	0	9.11	59.2	22.72	34.16	0	0	14.35
bta-miR-545-3p	5.65	2.17	0	0	0	0	1.41	3.05	5.59	2.79	11.85	0	0.53	1.84	0	1.32	0	0	0	3.17	1.24	0	0	0
bta-miR-545-5p	8.48	13	0	0	0	0	2.12	3.05	3.35	4.18	9.48	1	4.22	4.05	2.03	0	0	2.48	1.2	2.64	1.86	0	0	0
bta-miR-551a	0	0	0	0	0	0	0	0	0	0	0	0	0	0	0	0	0	0	0.8	0	0	0	0	0
bta-miR-551b	0	0	0	0	0	0	0	0	0	0	0	0	3.16	0	0	5.3	0	0	0	0	2.48	0	0	0
bta-miR-574	6.73	0	0	14.15	0	13.33	0	1.22	0.64	2.79	14.22	0	2.11	4.05	1.01	11.92	0	2.48	0	0	1.24	0	0	43.06
bta-miR-582	3.77	0	0	0	0	0	0	0	0	0	0	0	0	0	0	0	0	0	1.6	2.11	0	0	0	0
bta-miR-592	7.54	0	0	0	0	0	0	0.61	0.56	1.39	0	0	0.53	1.11	1.01	0	0	0.83	2.4	1.06	0	0	0	0
bta-miR-6119-3p	16.02	3.25	0	1.57	0	0	8.49	20.15	21.24	33.45	2.37	5.01	20.55	22.86	12.67	3.31	0	4.97	10.8	6.34	5.59	0	0	0
bta-miR-6119-5p	667.09	699.73	328.41	281.39	160.77	99.96	321.13	586.28	357.09	195.15	241.81	175.37	308.8	332.88	304.12	168.23	84.06	169.8	308.8	261.54	240.37	175.55	58.65	100.48
bta-miR-6120-3p	106.47	84.49	19.32	44.02	2.64	0	27.59	61.07	27.38	9.76	42.67	10.02	23.19	35.02	32.44	21.86	0	23.19	30	22.19	21.74	29.26	0	0
bta-miR-6123	116.84	132.15	180.31	25.15	26.36	13.33	96.2	130.69	149.77	94.79	56.9	66.14	127.52	145.98	205.79	60.93	112.08	57.98	149.6	123.64	160.25	175.55	29.32	0
bta-miR-628	0.94	1.08	0	0	0	0	4.24	2.44	10.06	1.39	0	1	3.69	1.11	0	0	0	0	5.2	0	0	0	0	0
bta-miR-6516	0.94	0	0	0	0	0	0	0	0	0	0	0	1.05	1.11	2.53	0	0	0	0.8	1.06	0	0	0	0
bta-miR-6517	0	0	0	0	0	0	1.41	0	0	0	0	0	0	0	0	0	0	0	0	0	0	0	0	0
bta-miR-652	0	17.33	0	0	0	0	1.41	0	0	0	0	0	2.11	2.95	0	10.6	0	0	0	0	0	0	0	0
bta-miR-6520	3.77	6.5	0	12.58	0	0	4.24	2.44	0	11.15	0	4.01	0	4.42	5.07	1.32	0	4.97	1.6	6.34	0	0	0	0
bta-miR-6522	13.19	26	19.32	17.29	15.81	0	7.78	25.04	12.85	4.18	18.97	2	21.61	17.33	11.66	11.26	0	3.31	11.6	13.21	14.91	0	14.66	7.18
bta-miR-6523a	0	0	0	0	0	0	0	2.44	0	0	0	0	0	0	0	0	0	0	0	0	0	0	0	0
bta-miR-6524	131.91	171.14	270.46	81.75	89.61	66.64	106.1	106.26	138.59	298.29	151.72	166.36	159.14	193.16	166.25	131.14	37.36	119.27	118.4	78.2	89.44	0	0	114.83
bta-miR-6526	1207.64	1104.76	1095.61	298.55	273.88	208.8	964.79	1546.51	1184.68	540.14	394.72	344.71	2247.65	2744.39	2897.35	862.93	441.58	896.97	563.91	495.12	442.11	135.32	109.96	123.8
bta-miR-6529a	851.77	1005.19	1365.17	1364.52	653.63	573.08	867.2	1278.83	882.95	1154.15	1256.46	861.84	704.02	638.47	647.77	405.35	803.24	367.76	553.59	606.57	617.38	555.92	293.23	760.77
bta-miR-653	17.9	13	12.88	1.57	0	0	1.41	3.66	0	5.58	7.11	0	4.74	4.42	1.52	4.64	0	1.66	2	0.53	1.86	0	0	0
bta-miR-6531	0	0	0	0	0	0	0	0	0	0	0	0	0	1.47	0	0	0	1.66	0	0	0	0	0	0
bta-miR-6533	0	0	0	0	0	0	0	0	0	0	0	0	0	0	0	0	0	0	0	1.06	0	0	0	0
bta-miR-6534	0	6.5	0	0	0	0	0	1.22	5.59	0	0	6.01	7.38	2.21	10.14	2.65	0	0	4	7.4	0	0	0	0
bta-miR-6536	2.36	4.87	0	0	10.54	0	0.35	0.61	1.12	0	2.37	1	0.79	1.47	1.27	0.33	0	0	0	0	3.42	0	0	0
bta-miR-654	0	4.33	0	0	0	0	4.24	0	0	0	0	0	1.05	0	9.12	5.3	0	0	0	2.11	0	0	0	0
bta-miR-655	0.94	0	0	0	0	0	2.12	0	1.12	0	0	0	0	1.84	1.01	0	0	3.31	3.2	0.53	1.86	0	14.66	0
bta-miR-656	1.88	1.08	0	0	0	0	1.41	1.83	2.24	1.39	0	1	5.27	8.85	7.6	3.97	0	3.31	6	1.06	2.48	0	0	0
bta-miR-660	1343.61	1122.17	386.37	845.75	437.51	319.86	563.04	1129.82	738.77	716.47	777.58	491.05	467.94	584.65	625.47	460.98	336.24	372.73	487.19	432.2	395.02	175.55	146.62	444.98
bta-miR-664b	99.88	95.32	103.03	110.04	57.98	26.65	142.88	108.71	173.24	223.02	142.24	112.24	189.71	207.17	144.96	139.09	0	99.39	150.4	135.26	125.46	0	0	129.19
bta-miR-665	0	0	0	0	0	0	0.71	0	0.56	2.79	0	1	0	1.84	0	0	0	0.83	0.8	3.17	0	0	0	0
bta-miR-671	3.77	0	0	0	0	0	0	0	0	0	0	4.01	0	0	0	0	0	0	4	0	0	0	0	0
bta-miR-7	5.65	1.73	0	18.86	57.98	13.33	6.51	3.42	1.12	33.45	18.02	6.01	14.75	2.95	4.05	20.4	44.83	18.55	1.12	2.32	1.49	17.56	5.86	45.93
bta-miR-708	0	0	0	3.14	0	0	0	1.22	1.12	0	0	0	0	0	0	0	0	0	0.8	0	0	0	0	0
bta-miR-744	7.54	10.83	25.76	0	0	0	0	8.55	6.71	0	0	0	0	0	2.03	0	0	0	1.6	0	0	0	0	0
bta-miR-758	0	0	0	0	0	0	0	3.66	0	0	0	0	0	0	1.01	0	0	0	0	0	0	0	0	0
bta-miR-760-3p	1.88	2.17	0	0	0	0	0	2.44	3.35	0	0	0	1.05	0	0	0	0	0	0	0	0	0	0	0
bta-miR-767	14.13	34.66	12.88	14.15	7.91	6.66	21.22	38.47	27.94	23.7	18.97	6.01	8.96	18.43	28.38	16.56	0	20.71	9.6	16.38	18.01	0	14.66	7.18
bta-miR-769	58.42	26	0	9.43	26.36	0	12.73	20.76	3.35	25.09	0	10.02	0	1.47	16.22	10.6	0	3.31	11.2	8.45	4.97	29.26	0	0
bta-miR-7857	18.84	26	51.52	18.86	36.9	0	2.83	21.99	14.53	13.94	0	8.02	4.22	12.53	21.29	9.27	0	13.25	4	1.06	6.21	0	0	0
bta-miR-7858	0	0	0	0	0	0	4.95	0	0	1.39	0	0	2.63	3.32	0	1.32	0	0	2	0	1.24	0	0	0
bta-miR-7859	31.09	31.41	90.15	12.58	10.54	19.99	71.44	24.43	69.29	164.48	85.34	33.07	99.07	78.52	52.71	28.48	0	40.59	54.8	35.93	57.76	0	0	0
bta-miR-7861	0	13	6.44	7.86	0	0	4.24	0.61	0.56	0	4.74	0	0	0.37	1.52	0	0	0	0.4	2.11	0	0	0	0
bta-miR-7865	1.88	10.83	0	3.14	0	0	0	0	0	0	0	0	0	0	1.01	1.32	18.68	0	1.6	1.06	0	0	0	0
bta-miR-873	13.19	17.33	0	18.86	0	26.65	29.71	14.66	11.18	2.79	14.22	14.03	11.59	11.06	7.1	9.27	0	4.97	12	14.79	9.94	58.52	0	0
bta-miR-874	5.65	8.67	0	18.86	10.54	0	9.9	1.22	3.35	8.36	0	0	2.11	4.42	2.03	0	0	4.97	10.4	3.17	0	0	0	14.35
bta-miR-876	0	0	0	0	0	0	0	0	0	0	0	0	0	0	0	0	0	0	0.8	0	0	0	0	0
bta-miR-885	13.19	2.17	12.88	15.72	0	0	21.22	10.99	16.76	8.36	4.74	26.06	11.59	11.06	12.16	14.57	18.68	1.66	8.8	17.96	4.97	0	0	0
bta-miR-92a	1088.26	1517.53	1397.37	748.29	382.16	333.18	386.21	400.42	415.58	681.62	673.27	389.83	424.2	341.35	362.41	301.14	289.54	179.74	536.79	326	349.06	263.33	161.28	215.31
bta-miR-92b	704.78	1070.18	1184.87	719.99	379.53	253.22	274.45	328.97	250.35	535.26	407.76	316.68	267.7	181.37	155.1	290.54	205.48	221.98	363.99	221.91	277.01	409.63	117.29	344.5
bta-miR-93	6064.13	5834	2949.29	1175.88	632.55	586.4	2184.27	4078.33	2860.08	1405.05	1498.27	879.88	2628.49	3392.89	3459.86	1072.97	485.68	1051.93	3245.55	2519.26	2403.68	907.03	791.73	1277.52
bta-miR-935	3.77	10.83	0	0	5.27	0	12.73	19.54	20.12	19.51	9.48	2	23.19	11.8	7.1	5.3	0	0	16.8	8.45	9.94	0	0	0
bta-miR-9-3p	42.4	64.99	77.27	50.3	86.98	26.65	77.1	53.74	103.38	342.9	168.32	132.28	135.43	122.75	107.46	82.13	9.34	63.78	44	39.1	50.93	0	0	14.35
bta-miR-95	20.73	13	25.76	6.29	0	0	15.56	8.55	12.29	16.73	0	18.04	4.22	16.22	7.1	21.19	0	6.63	2.4	5.28	4.97	0	0	14.35
bta-miR-9-5p	160.18	148.4	309.1	33.01	28.99	0	67.9	82.45	89.97	93.39	154.09	48.1	100.12	84.79	99.35	54.97	37.36	59.64	66	58.65	50.31	14.63	73.31	21.53
bta-miR-96	9.42	1.08	0	7.86	18.45	0	0	4.27	6.15	0	4.74	3.01	4.22	8.48	6.08	8.61	9.34	3.31	4.8	6.87	9.32	0	0	0
bta-miR-98	39.57	47.66	51.52	15.72	5.27	0	24.05	12.21	16.99	5.58	20.86	20.04	10.54	10.51	17.23	0	0	9.94	8.76	8.72	1.49	0	0	28.71
bta-miR-99a-3p	16.02	10.83	12.88	0	5.27	0	8.49	6.72	3.91	0	18.97	1	2.63	11.43	10.14	2.65	0	9.11	10.4	5.81	9.94	0	0	0
bta-miR-99a-5p	473.31	523.18	998.12	1163.83	1880.95	1788.09	1523.38	674.43	1315.76	1545.37	1409.77	1810.53	1699.45	1473.92	1145.52	2514.42	1712.34	2572.39	1112.52	1130.18	1354.22	1448.32	1246.25	1136.37
bta-miR-99b	1158.93	1600.94	2472.77	3826.32	3884.89	4291.42	4109.65	2670.03	2898.36	4677.93	5884.03	5864.52	3578.07	2811.19	2474.52	5004.55	7397.32	4903.47	1571.18	1598.84	1612.39	3774.42	3812.05	2727.28
Novel:1_1092	20.16	3.61	12.88	7.86	5.27	0	9.01	25.18	1.68	5.58	2.37	3.34	5.45	3.98	3.55	1.21	0	5.94	7.2	3.79	1.24	0	0	0
Novel:1_1258	18.84	75.82	12.88	3.14	15.81	0	4.24	8.55	5.59	11.15	0	4.01	7.38	5.9	11.15	2.65	0	1.66	1.6	0	1.24	0	0	0
Novel:1_1312	0	2.49	0	2.37	0.88	0	2.69	3.62	0.95	3.07	6.64	2.58	1.16	0.69	2.21	3.26	1.87	2.98	1.13	1.01	0.12	0	2.93	0
Novel:1_1315	18.84	26	0	0	0	0	8.49	6.11	6.71	5.58	0	2	6.32	5.9	8.11	0	0	0	14.4	1.06	9.94	0	29.32	0
Novel:1_1339	68.44	59.32	34.34	30.55	26.36	0	14.01	43.06	7.08	20.44	10.67	4.34	8.36	10.94	18.86	4.33	18.68	5.25	14.73	11.1	10.23	0	29.32	9.57
Novel:1_1372	1.88	2.17	0	9.43	0	0	2.83	3.66	2.24	8.36	0	0	4.22	0	3.04	0	18.68	0	2.4	0	0	0	0	0
Novel:1_1424	102.23	68.24	16.1	27.51	9.22	10	17.68	41.22	26.15	14.64	7.11	16.89	19.27	16.9	22.81	12.92	0	14.91	10.11	8.19	1.86	0	0	7.18
Novel:1_1462	122.49	88.82	0	15.72	42.17	79.96	21.22	57.41	8.94	2.79	0	14.03	17.92	22.12	31.43	9.27	0	11.6	30.4	17.96	9.94	0	0	43.06
Novel:1_1472	0	0	0	0	0	0	0.47	0	0.37	1.86	3.16	0	1.76	0.74	0	0	0	1.1	0.8	0	0.41	0	0	0
Novel:1_1537	220.91	209.01	33.49	79.53	34.74	39.98	14.15	55.74	36.56	12.55	14.66	13.61	19.35	19.37	31.02	16.27	18.68	19.6	23.6	25.57	23.71	14.63	0	14.35
Novel:1_233	3.77	8.67	0	0	10.54	0	7.07	7.33	2.24	5.58	0	6.01	0	5.16	6.08	3.97	0	0	19.2	3.17	8.7	0	0	0
Novel:10_1896	5.65	2.17	0	0	0	0	2.83	0	3.35	0	0	0	1.05	2.21	1.01	0	0	1.66	4	4.23	0	0	0	0
Novel:10_2231	43.34	32.5	103.03	37.73	28.99	66.64	188.86	112.98	177.15	367.99	241.81	135.29	161.78	147.08	125.2	137.76	102.74	83.66	138.4	65.52	107.45	102.41	43.99	35.89
Novel:10_2530	0	0.27	19.32	0.91	1.05	1.33	0	0.41	0.14	0	0.47	0	0.35	0.74	2.03	0.4	0	1.1	0.45	0.7	0.85	0	0	0
Novel:10_2552	0	0	0	0	0	0	0	0	0	8.36	0	14.03	0	0	0	11.92	0	0	0	0	0	0	0	0
Novel:10_2630	40.52	55.24	32.2	7.86	18.45	0	48.81	51.91	57.56	55.76	33.19	17.04	68.51	62.67	58.8	27.16	0	21.54	66.4	36.46	47.83	0	14.66	0
Novel:10_3019	0	5.05	0	0	0	0	0	6.72	1.12	0	0	0	1.05	1.11	2.53	1.32	0	0	3.2	0	0	0	0	0
Novel:10_3090	0	0	0	0	0	0	0	2.44	0.56	9.76	4.74	1	1.05	1.84	1.01	1.32	0	0	0	1.06	0	0	0	0
Novel:10_3432	1.88	0	0	3.14	0	0	5.66	2.44	1.12	2.79	23.71	0	0	0.74	1.01	2.65	0	13.25	1.6	7.4	1.24	0	0	0
Novel:10_3765	47.11	54.16	103.03	28.3	0	0	11.32	15.88	24.59	13.94	4.74	6.01	25.29	9.58	23.32	9.27	0	21.54	27.2	3.17	12.42	0	0	0
Novel:11_4248	753.78	944.53	386.37	701.13	411.16	479.79	140.05	199.09	196.71	418.17	545.26	316.68	278.24	335.46	341.63	564.3	747.2	511.88	402.39	267.35	329.19	643.7	557.15	617.23
Novel:11_4274	71.61	203.64	244.7	246.81	643.09	1106.17	166.93	102.6	100.03	232.78	256.03	181.39	146.5	62.67	64.37	160.95	859.29	154.06	58.8	70.27	107.45	497.4	1055.64	523.92
Novel:11_4447	13.19	3.25	0	2.05	0	6.66	0.71	0.12	2.96	5.58	0	8.13	1.05	2.88	1.88	0	0	1.66	1.76	3.44	3.73	0	0	0
Novel:11_4541	6.68	9.49	0	2.13	4.17	14.66	14.55	11.1	10.05	29.53	26.98	12.05	18.4	15.06	16.61	15.27	18.68	16.29	9.89	11.07	17.15	2.66	14.66	13.48
Novel:11_4678	16.02	59.57	0	396.15	2625.07	6017.31	79.93	69.01	27.94	405.63	618.75	731.56	89.58	98.06	95.8	1075.62	12525	723.1	60	89.29	139.75	8894.76	8254.56	5138.77
Novel:11_4702	0	21.66	0	3.14	52.71	106.62	14.15	7.33	0	11.15	0	2	16.86	5.9	12.16	6.62	74.72	0	10.4	11.62	3.73	0	0	28.71
Novel:11_4741	22.61	6.5	90.15	3.14	0	0	0	10.02	6.71	0	0	0	0	2.21	5.07	0	0	0.41	5.6	1.27	1.24	0	0	0
Novel:11_4916	94.22	192.81	257.58	6.29	5.27	26.65	29.71	26.87	23.47	2.79	18.97	10.02	18.97	19.17	14.19	13.25	0	21.54	15.2	2.11	6.21	0	0	0
Novel:11_5152	24.8	36.49	0	10.83	15.81	0	4.73	12.62	10.41	15.09	8.06	4.68	6.32	6.35	5.91	2.98	0	2.54	7.6	7.37	6.83	0	0	31.1
Novel:11_5274	861.19	1340.98	2215.19	688.55	358.44	333.18	580.02	395.74	701.89	936.7	772.84	434.93	851.57	876.61	783.61	411.97	149.44	366.1	403.19	231.43	339.12	117.04	58.65	157.9
Novel:11_5776	1.88	8.67	12.88	0	26.36	293.2	1.41	1.22	3.35	33.45	52.16	32.07	3.16	7.37	4.05	60.93	653.8	77.86	8	1.06	13.66	380.37	205.26	143.54
Novel:12_6125	45.23	400.78	0	103.75	1344.16	2718.79	32.54	370.09	160.94	259.27	531.03	396.85	28.46	112.8	9.12	54.31	2577.86	164	61.6	20.08	13.66	2925.91	2052.64	1421.06
Novel:12_6600	0	0	0	0	0	0	0	0	0	0	0	0	2.11	3.69	3.04	0	0	0	0	0	2.48	0	0	0
Novel:12_6604	2.83	2.17	0	3.14	2.64	0	0.71	3.36	5.81	11.85	0	9.02	4.48	4.05	0.51	4.08	0	3.31	0.6	1.59	3.42	0	0	0
Novel:12_6642	11.31	34.66	0	15.72	0	0	4.24	10.99	4.47	5.58	9.48	2	0	0.74	0	0	0	0	0	3.17	4.97	0	0	0
Novel:12_6788	17.23	10.35	10.73	6.62	1.53	5.33	2.04	6.82	2.59	3.6	3.91	2.39	2.88	2.34	2.5	1.97	3.74	3.12	3.09	2.63	1.19	0	9.77	4.78
Novel:12_6875	28.27	28.16	0	18.86	0	0	14.15	23.21	12.29	13.94	4.74	12.03	3.16	14.75	8.11	2.65	0	0	15.2	3.17	1.24	0	0	71.77
Novel:12_7033	32.85	44.64	5.15	23.37	2.69	0	2.4	14.51	5.49	1.86	2.69	1.94	3	3.92	11.96	2.21	0	6.46	3.47	5.71	3.99	5.85	0	0
Novel:12_7249	106.47	84.49	341.29	33.01	44.81	0	19.1	12.21	55.88	90.6	66.38	21.04	32.67	25.8	28.89	18.55	18.68	11.6	48.4	21.13	29.81	0	0	0
Novel:13_7347	18.41	12.33	1.56	7.16	3.28	1.33	4.8	9.94	1.32	5.27	6.58	7.45	7.3	3.45	6.13	1.14	2.27	2.23	4.72	5.77	1.03	0	0	0
Novel:13_7570	17.23	10.35	10.73	6.62	1.53	5.33	2.04	6.82	2.59	3.6	3.91	2.39	2.88	2.34	2.5	1.97	3.74	3.12	3.09	2.63	1.19	0	9.77	4.78
Novel:13_7571	5.65	0	0	0	31.63	0	1.41	3.66	0	2.79	14.22	12.03	3.16	0	0	11.92	37.36	4.97	0	0	7.45	0	0	0
Novel:13_7749	0	0	0	0	0	0	0	0	0	11.15	0	0	0	1.47	0	0	0	8.28	0	0	0	0	0	0
Novel:13_8147	6.6	0	0	0	0	6.66	2.12	1.22	1.12	9.76	9.48	3.01	5.27	4.79	2.03	1.99	0	1.66	0	2.11	5.59	0	0	0
Novel:13_8226	0	2.49	0	2.37	0.88	0	2.69	3.62	0.95	3.07	6.64	2.58	1.16	0.69	2.21	3.26	1.87	2.98	1.13	1.01	0.12	0	2.93	0
Novel:14_9545	5.65	8.67	0	0	42.17	0	8.49	10.99	1.12	0	0	0	0	0	7.1	1.32	0	0	12.8	11.62	4.97	29.26	0	0
Novel:14_9731	1.1	1.62	6.44	1.27	0	0	3.89	4.09	1.38	0.7	0	4.01	0	1.22	3.44	1.66	0	2.9	0.83	0.8	0.62	0	0	0
Novel:14_9854	11.31	23.29	0	22.01	10.54	0	11.32	9.77	2.24	22.3	18.97	14.03	7.73	19.91	11.15	9.27	0	0	12.8	1.06	3.73	0	0	0
Novel:14_9881	0	3.25	0	0	0	0	4.95	0	1.68	0	4.74	0	0	1.11	0	0	0	0	0	0	0	0	0	0
Novel:14_9996	3.77	0	0	6.29	0	0	1.41	1.83	2.79	6.97	0	2	0	0.37	0	1.32	0	0	0.4	0	0	0	0	0
Novel:15_11541	2.51	4.33	8.59	18.86	15.81	17.77	16.03	21.37	48.25	22.3	5.53	16.37	33.37	22.98	26.86	12.14	0	19.88	29.07	13.39	35.4	0	0	0
Novel:15_12187	12.25	26.87	0	15.72	26.36	0	7.78	12.21	5.59	0	0	2	0	1.84	3.55	0.66	0	0	0	0	3.73	0	0	7.18
Novel:15_12246	119.66	80.16	16.1	38.51	9.22	29.99	21.93	49.77	29.62	14.64	8.06	18.3	23.49	23.54	26.36	13.58	0	15.74	10.51	12.42	1.86	0	0	7.18
Novel:15_12355	9.42	15.16	51.52	47.16	0	0	8.49	1.22	5.59	0	14.22	12.03	15.81	6.64	18.25	13.25	0	8.28	9.6	1.06	6.21	0	0	0
Novel:15_12361	322.03	303.85	167.09	132.55	81.42	90.72	72.31	160.94	102.45	125.68	112.8	63.87	114.6	108.14	109.13	70.57	59.23	67.29	86.58	69.52	63.88	55.42	6.77	31.53
Novel:15_12936	4.71	7.58	0	0	0	0	2.12	0.61	0	0	7.11	0	3.16	0	2.03	2.65	0	0	0.4	1.06	1.86	0	0	0
Novel:16_13534	26.38	33.94	8.59	8.38	14.06	0	2.83	17.1	9.31	14.87	0	7.35	2.46	4.67	4.05	0.88	18.68	2.76	6.13	5.28	11.59	0	0	9.57
Novel:16_13603	5.15	2.31	11.16	7.34	7.03	13.33	23.96	5.54	19.88	29.18	10.75	18.71	34.5	35.29	26.22	19.43	0	17.67	24.53	13.39	21.45	0	0	19.14
Novel:16_13797	0	2.17	0	0	0	0	1.41	0	4.47	11.15	0	0	1.05	3.69	0	0	0	0	5.6	0	2.48	0	0	0
Novel:16_13802	109.3	121.32	0	53.45	0	0	0	0	0	0	0	0	26.35	46.08	50.69	29.64	112.08	33.13	21.6	14.79	19.88	0	146.62	0
Novel:16_13810	0	8.67	0	0	0	0	0.47	0	0.37	7.43	3.16	0	1.76	0.74	0	9.27	0	1.1	2.4	0	0.41	0	0	0
Novel:16_13812	20.73	0	0	25.15	0	0	21.22	9.77	10.06	16.73	42.67	22.05	7.38	12.53	22.3	6.62	0	1.66	7.2	6.34	11.18	0	0	0
Novel:16_13837	1.41	3.79	0	0	3.95	16.66	5.66	6.72	4.19	10.45	2.37	3.01	3.16	5.71	6.34	0.99	4.67	4.97	4.6	3.7	4.97	0	0	14.35
Novel:17_15117	13.19	26	12.88	15.72	10.54	13.33	5.66	26.87	5.59	16.73	9.48	14.03	7.38	7.37	14.19	5.3	0	1.66	20.8	15.85	8.7	0	0	14.35
Novel:17_15289	8.48	11.91	19.32	7.34	2.64	6.66	18.39	13.64	15.83	19.51	28.45	20.04	15.63	25.31	27.2	22.96	9.34	12.15	15.47	16.2	17.81	0	14.66	7.18
Novel:18_17216	29.84	45.85	55.81	55.02	34.26	37.76	12.73	14.86	16.58	62.73	22.92	33.74	18.62	17.33	15.54	17.44	6.23	16.84	11.33	13.56	10.77	0	14.66	14.35
Novel:18_17397	38.61	35.79	4.29	32.46	0.48	0	4.24	11	7.27	2.79	3.2	4.19	4.15	4.24	5	2.18	0	1.1	5.07	3.8	1.36	0	58.65	0
Novel:18_17403	7.54	12.13	11.59	2.83	0	0	3.4	1.71	3.17	1.95	3.32	0.4	1.63	2.31	3.16	0.66	28.02	1.82	3.16	1.1	3.23	5.85	0	0
Novel:18_17453	13.19	2.17	0	0	0	0	7.07	1.22	1.12	0	0	8.02	9.49	4.42	6.08	1.32	0	9.94	2.4	0	0	0	0	0
Novel:18_17470	1.08	0.43	0	1.71	0	0	1.76	1.47	2.74	1.86	3.16	4.58	1.91	2.34	1.77	1.14	0	2.05	2.56	2.42	0.41	0	0	6.15
Novel:18_17525	22.61	10.83	0	3.14	0	0	0	0	0	0	0	0	0	0.74	3.04	0	0	0	0	0	0	0	0	0
Novel:18_17959	1.88	15.16	0	0	0	0	0	3.66	1.12	0	0	4.01	0	0	6.08	0	0	4.97	0.8	0	0	0	0	0
Novel:19_18031	15.08	47.66	38.64	47.16	73.8	106.62	32.54	20.76	15.65	13.94	33.19	18.04	28.46	11.06	8.11	34.44	168.12	23.19	8	3.17	12.42	29.26	29.32	28.71
Novel:19_18161	56.53	70.41	51.52	31.44	5.27	26.65	25.46	25.04	34.09	44.6	11.85	28.06	41.63	49.77	49.67	27.82	18.68	42.24	26	21.66	14.91	0	0	0
Novel:19_18351	1.88	0	0	0	0	0	0	0	3.35	0	0	0	1.58	2.95	0	0.66	0	0	0	0	0	0	0	0
Novel:19_18425	0	0	0	0	0	0	0	0.61	0	0	0	4.01	0	1.47	3.55	0	0	0.83	0	1.06	0	0	0	0
Novel:19_18547	0	0	0	0	0	0	0.47	0	0	0	0	0	0	0.18	0.34	0.44	0	0	0.73	0	0	0	0	0
Novel:19_18578	4.4	7.94	4.29	9.43	7.03	0	15.09	15.06	23.69	59.66	30.03	29.9	25.65	19.17	19.68	17.66	0	9.8	14.52	8.1	11.18	0	29.32	0
Novel:19_18621	13.19	17.33	0	0	0	0	2.83	9.77	11.74	1.39	0	18.04	2.11	2.95	0	0	0	0	9.2	8.45	6.21	0	0	0
Novel:19_18636	7.54	4.33	0	0	0	0	4.24	0	0	0	0	6.01	0	0	0	0	0	0	0	5.28	0	0	0	0
Novel:19_18674	113.24	106.5	59.02	59.51	40.85	41.17	35.39	58.98	43.47	58.12	55.5	29.72	50.19	46.34	45.85	32.93	39.22	35.65	37.19	23.24	22.64	22.51	6.77	15.38
Novel:19_18739	0	0	0	6.29	0	0	4.24	9.77	5.59	0	14.22	14.03	6.32	0.74	0	0	0	6.63	8.8	10.57	6.21	58.52	0	0
Novel:19_18742	9.42	3.25	0	0	0	0	0	0	0.28	1.39	0	0	2.63	0.37	0.51	2.65	0	0	0	0	0	0	0	0
Novel:19_18821	573.81	469.02	399.25	201.22	137.05	79.96	227.76	377.42	395.09	229.99	215.73	179.38	431.05	469.27	527.14	222.54	28.02	216.18	393.59	306.45	270.18	29.26	29.32	179.43
Novel:19_18854	0	0	0	0	0	26.65	0	0	0	11.15	0	0	0	0	0	1.32	149.44	4.97	0	1.06	0	0	0	0
Novel:19_19018	5.65	0	0	0	0	0	4.24	6.11	0	11.15	0	6.01	5.27	0.74	11.15	0	0	0	4.8	0	6.21	0	0	0
Novel:19_19168	1.88	0	0	0	0	0	0	0	3.35	0	0	0	1.58	2.95	0	0.66	0	0	0	0	0	0	0	0
Novel:2_19589	0	0	0	3.14	0	0	2.83	9.77	0	0	0	2	0	5.9	0	0	0	0	0	0	0	0	0	0
Novel:2_19861	7.38	8.62	1.98	2.78	2.28	9.28	3.49	5.25	4.37	7.6	5.75	5.78	2.93	5.12	3.03	1.46	0	1.34	3.92	3.72	3.15	0	0	0
Novel:2_19990	31.72	51.27	94.45	83.32	39.53	37.76	16.98	19.14	21.05	79.45	32.4	36.75	25.47	21.38	18.08	18.1	6.23	18.5	15.33	15.67	12.01	0	43.99	14.35
Novel:2_20552	0	0	0	0	0	0	0	0	0	0	18.97	6.01	0	0	0	7.95	0	1.66	0	0	0	0	0	0
Novel:2_20560	18.52	41.59	0	13.97	15.81	0	4.02	9.36	9.57	10.91	5.69	6.68	6.32	6.72	10.14	2.98	0	2.54	7.47	7.11	5.28	0	0	23.92
Novel:2_20614	0	0	0	0	5.27	0	0	2.44	0	0	4.74	0	0	0	0	3.97	18.68	6.63	0	0	0	29.26	0	0
Novel:2_20774	60.3	35.38	30.05	30.39	42.17	31.1	20.75	66.36	31.67	37.17	36.35	18.04	21.08	20.89	37.17	19.43	43.59	18.22	28	23.6	17.39	0	29.32	23.92
Novel:2_20800	0	0	0	0	0	39.98	0	0	0	0	0	0	0	0	0	3.97	0	4.97	2.4	3.17	0	0	0	0
Novel:2_21268	7.54	0	0	0	0	53.31	14.15	4.89	11.18	5.58	0	4.01	2.11	1.47	4.05	0	0	1.66	4	3.17	0	0	0	0
Novel:20_21521	0	0	0	0	0	39.98	0	4.89	3.35	2.79	0	0	1.05	1.47	0	0	0	0	0.8	5.28	0	0	0	0
Novel:20_21576	30.15	28.16	0	25.15	0	0	9.9	15.88	10.06	0	0	2	3.16	21.38	25.34	2.65	0	14.91	15.2	15.85	12.42	0	0	0
Novel:20_21733	0	0	0	0	0	0	0.47	0	0	0	0	0	0	0.18	0.34	0.44	0	0	0.73	0	0	0	0	0
Novel:20_21863	46.17	70.41	12.88	39.3	10.54	13.33	24.76	50.08	19.56	12.55	16.59	3.01	19.5	17.33	26.36	11.92	18.68	15.74	10	10.04	7.45	0	0	0
Novel:20_21868	1.88	2.17	0	0	0	0	1.41	1.22	15.65	19.51	9.48	8.02	5.27	3.69	13.18	13.25	0	1.66	4	5.28	0	0	0	0
Novel:20_21888	53.71	44.41	32.2	28.3	15.81	26.65	32.54	59.85	49.74	20.91	16.59	36.08	8.43	25.44	24.53	13.25	0	15.74	20.8	31.17	22.36	14.63	29.32	7.18
Novel:21_22276	101.76	93.15	128.79	31.44	31.63	53.31	53.76	70.84	78.24	100.36	75.86	78.17	39	59.72	60.82	22.52	18.68	24.85	56.8	34.87	32.3	0	29.32	57.42
Novel:21_23046	82.76	83.72	27.74	27.93	11.07	9.28	15.28	77.31	23	13.64	24.72	17.8	8.2	23.42	26.35	14.7	0	16.25	21.39	28.73	9.77	0	29.32	0
Novel:21_23186	7.54	17.33	19.32	11	0	0	4.95	10.38	9.5	4.18	0	2	11.07	9.95	9.63	4.64	0	0	5.2	2.64	4.97	0	14.66	7.18
Novel:21_23221	11.31	0	0	0	0	0	0	6.11	1.12	0	4.74	0	2.11	2.21	5.07	2.65	0	1.66	4	6.34	7.45	0	0	0
Novel:21_23387	89.51	105.07	57.96	39.3	44.81	73.3	22.63	31.76	31.85	18.12	11.85	20.04	19.5	21.75	19.77	12.58	0	4.14	28.8	16.91	21.12	29.26	43.99	21.53
Novel:21_23402	0	0	6.44	3.14	0	0	4.95	0	4.47	2.79	0	0	3.16	1.84	7.1	1.99	0	0.83	4.4	0	3.11	14.63	43.99	21.53
Novel:21_23405	31.09	51.99	38.64	17.29	0	0	10.61	10.99	15.09	16.73	14.22	10.02	10.01	15.85	25.34	11.26	0	4.97	9.6	9.51	6.83	0	14.66	21.53
Novel:21_24329	33.92	4.33	0	9.43	15.81	0	0	3.66	2.24	0	0	0	3.16	0	0	0	0	0	4	1.06	1.24	0	0	0
Novel:21_24465	0	0	0	9.43	0	26.65	0	0	0	0	0	0	0	0	0	1.32	93.4	0	0	1.06	0	0	87.97	43.06
Novel:22_24780	1.88	0.22	0	0	0	0	2.83	0	2.39	0	0	0	5.9	0.74	2.24	2.88	0	0	3.26	1.06	2.48	0	0	0
Novel:22_24819	99.83	74.58	7.29	38.2	10.2	36.13	19.47	36.83	21.86	16.01	23.46	17.09	13.17	21.11	21.63	12.43	8.94	11.66	21.35	18.92	18.02	0	0	1.03
Novel:22_24848	7.54	13	0	0	0	0	0	0	0	0	0	0	0	1.47	1.01	0	0	0	0.8	2.11	0	0	0	0
Novel:22_24859	1.88	0	0	12.58	0	0	0	0	4.47	0	0	0	0	4.42	2.03	0	0	0	1.6	0	4.97	0	0	0
Novel:22_24913	16.96	41.16	51.52	0	0	0	18.39	17.1	26.82	86.42	56.9	10.02	5.27	0	1.01	0	0	0	0.8	0	7.45	0	0	0
Novel:22_24959	0	0	0	3.14	0	0	14.15	12.21	6.71	8.36	14.22	4.01	9.49	0.74	6.08	2.65	112.08	1.66	24	32.76	40.99	0	0	71.77
Novel:22_25164	9.42	6.5	0	0	5.27	13.33	1.41	4.89	6.71	16.73	18.97	6.01	8.43	2.95	18.25	13.25	0	6.63	0	4.23	6.21	0	0	0
Novel:23_26289	0.94	0	0	0	0	0	0	0.61	1.12	0	0	0	1.05	1.72	0	1.32	0	0	0	0.53	0.62	0	0	0
Novel:23_26497	0	2.17	0	0	10.54	146.6	0	3.66	3.35	13.94	37.93	10.02	9.49	1.47	1.01	14.57	261.52	19.88	0	2.11	0	321.85	117.29	100.48
Novel:23_26696	7.54	12.13	11.59	2.83	0	0	3.4	1.71	3.17	1.95	3.32	0.4	1.63	2.31	3.16	0.66	28.02	1.82	3.16	1.1	3.23	5.85	0	0
Novel:23_27268	0	0	0	0	0	0	9.9	8.55	1.12	0	23.71	18.04	1.05	2.21	2.03	2.65	0	3.31	0	0	1.24	0	0	0
Novel:23_27490	84.8	106.15	0	1682.07	4612.32	12914.2	127.32	90.39	42.47	315.02	853.45	1463.12	105.39	162.94	158.14	1392.21	28468.5	892.89	93.6	185.99	183.85	25513.9	15688	13421.1
Novel:23_27501	3.77	6.5	0	0	0	0	8.49	7.33	3.35	0	0	0	4.22	3.69	1.01	0	0	0	3.2	2.11	1.24	0	0	0
Novel:24_27738	7	3.36	0.64	0.89	0.79	1.33	1.77	1.1	1.51	1.49	4.35	1.87	1.62	1.29	2.86	0.57	0.93	1.52	1.68	0.26	0.5	0	0	0
Novel:24_28070	2.83	0	0	0	0	0	0	0	0	6.97	0	0	0	2.58	0	0	0	3.31	0	1.59	0	0	0	0
Novel:24_28742	1.88	0	0	0	26.36	0	0	29.31	2.24	0	0	12.03	1.05	4.42	0	21.19	0	0	4.8	10.57	6.21	0	0	0
Novel:25_29133	0	0	51.52	0	0	0	0	0	8.94	0	0	0	0	0	2.03	2.65	0	0	5.6	0	0	0	0	0
Novel:25_29368	0	10.83	12.88	0	0	0	2.83	0	1.12	2.79	4.74	0	1.05	0	0	0	0	4.97	4.8	0	0	0	0	0
Novel:25_29420	7.54	6.5	0	3.14	0	0	4.24	8.55	1.12	13.94	9.48	14.03	1.05	5.16	7.1	3.97	0	3.31	3.2	6.34	3.73	0	0	0
Novel:25_29919	9.42	6.5	0	3.14	0	13.33	0	1.22	0	0	0	0	0	3.69	2.03	0	0	0	1.6	0	0	0	0	0
Novel:26_30094	326.01	510.18	888.65	251.52	258.29	199.91	166.93	251.61	268.24	195.15	279.74	154.33	255.05	254.73	209.34	99.35	18.68	122.59	401.19	375.14	431.67	117.04	0	129.19
Novel:26_30225	2.91	3.31	0	3.77	0.48	0	6.75	12.26	4.33	5.27	10.62	9.23	5.54	2.35	6.07	6.17	1.87	5.05	4.24	2.63	1	2.66	10.26	7.5
Novel:26_30663	7.54	13	0	0	0	0	4.24	3.66	0	0	0	0	2.11	2.95	1.01	0	0	0	0	0	0	0	0	0
Novel:26_30669	0	6.5	12.88	0	0	0	0	0	2.24	5.58	0	4.01	7.38	3.69	9.12	1.32	0	1.66	0.8	4.23	2.48	0	0	0
Novel:26_30672	0	0	0	0	0	0	0	2.44	0	0	0	2	0	4.42	1.01	0	0	0	0	7.4	0	0	0	0
Novel:27_30930	0	0	0	3.14	0	0	0	2.44	1.12	19.51	7.11	2	3.16	4.05	5.07	0	0	0	6.4	2.11	0	0	0	0
Novel:27_31017	6.68	9.49	0	2.13	4.17	14.66	14.55	11.1	10.05	29.53	26.98	12.05	18.4	15.06	16.61	15.27	18.68	16.29	9.89	11.07	17.15	2.66	14.66	13.48
Novel:27_31193	16.96	54.16	38.64	33.01	131.78	173.26	32.54	13.44	9.5	32.06	28.45	43.09	25.29	9.58	3.55	25.83	56.04	31.47	11.6	7.93	20.5	175.55	117.29	35.89
Novel:28_31627	0	0	0	1.57	0	0	0	0	0.56	2.79	2.37	0	2.11	0	2.53	0.66	0	0	0	0	0	29.26	0	0
Novel:28_31656	0	0	0	0	0	0	0	0	0	0	0	0	0	7.37	0	0	0	0	0	0	0	0	0	0
Novel:28_31692	0	4.33	0	0	0	0	0	2.44	1.12	0	0	4.01	1.05	2.95	3.04	0	0	0	4.8	0	2.48	0	0	14.35
Novel:28_32321	16.96	41.16	90.15	72.31	84.34	293.2	74.98	36.64	45.82	295.51	303.45	148.32	56.91	36.13	28.38	79.48	93.4	94.42	60	59.18	94.41	58.52	29.32	244.02
Novel:28_32345	1677.78	2129.89	3829.35	3708.42	1960.9	1723.68	683.29	834.44	1004.03	2745.99	2827.43	1669.23	886.53	953.65	1097.7	914.23	1033.63	765.61	595.72	503.36	511.38	614.44	791.73	861.25
Novel:29_32817	2.91	3.31	0	3.77	0.48	0	6.75	12.26	4.33	5.27	10.62	9.23	5.54	2.35	6.07	6.17	1.87	5.05	4.24	2.63	1	2.66	10.26	7.5
Novel:29_32941	12.96	13.46	0	8.15	5.75	0	6.82	10.43	3.47	17.54	9.91	6.26	16.15	7.46	5.27	3.61	0	3.04	6.24	5.91	3.46	2.66	0	18.27
Novel:29_33052	3249.24	3062.69	3361.42	2631.58	1909.5	1949.13	3110.89	5486.63	3014.03	2000.95	2069.61	1847.95	2444.05	2790.73	3008.5	1713.11	1751.26	1631.73	3842.14	4518.6	3598.07	2121.28	2477.83	2971.3
Novel:29_33263	0	0	0	0	0	0	0	8.55	1.12	0	0	0	0	3.69	2.03	0	0	0	0	0	0	0	0	0
Novel:3_33649	0	4.33	0	0	0	0	0	3.66	0	0	18.97	0	0	0	0	0	0	0	0	0	0	0	0	0
Novel:3_33705	546.49	513.43	399.25	339.56	390.07	79.96	244.74	344.44	224.65	401.44	369.83	198.42	344.63	409.18	405.49	279.5	130.76	266.71	394.39	258.9	236.02	234.07	58.65	258.37
Novel:3_33825	5.65	6.5	25.76	0	0	0	0	1.22	0	2.79	0	3.01	0	1.47	0	1.32	0	0	2.8	0	2.48	0	0	0
Novel:3_33979	1.88	10.83	0	22.01	5.27	0	0	0	7.82	13.94	0	18.04	1.05	5.16	2.03	1.32	0	0	1.6	3.17	6.21	0	0	28.71
Novel:3_34277	1.08	11.27	38.64	7.99	68.53	26.65	63.54	33.83	68.3	126.85	130.39	64.71	83.94	59.84	46.37	46.84	18.68	39.88	42.16	24.08	26.09	0	0	6.15
Novel:3_34625	1.88	0	0	0	0	0	2.83	0	0	8.36	0	0	0	0	0	0	0	4.97	0	3.17	0	0	0	0
Novel:3_34707	6.41	10.69	24.47	6.6	0	5.33	2.4	3.66	5.48	5.02	7.59	8.02	6.64	0.44	3.09	4.28	0	0.33	1.68	1.74	0.99	5.85	0	0
Novel:3_34812	0	0	0	0	0	0	0	0	0	0	0	1	0	0	0	1.32	0	0	2.8	0	2.48	0	0	0
Novel:3_34972	0	2.49	0	2.37	0.88	0	2.69	3.62	0.95	3.07	6.64	2.58	1.16	0.69	2.21	3.26	1.87	2.98	1.13	1.01	0.12	0	2.93	0
Novel:3_35313	118.72	94.24	6.44	34.58	28.99	0	0	10.38	1.12	0	0	1	0.53	1.84	0	1.32	0	0.83	2.4	1.59	4.97	0	0	0
Novel:3_35314	118.72	94.24	6.44	34.58	28.99	0	0	10.38	1.12	0	0	1	0.53	1.84	0	1.32	0	0.83	2.4	1.59	4.97	0	0	0
Novel:4_36337	392.91	451.69	167.43	7825.57	27700.3	69562.3	601.95	608.88	178.82	1805.1	4075.2	6115.06	722.99	816.15	808.45	8746.71	178759	6633.76	511.99	1053.04	1232.9	107235	94905.4	58392.5
Novel:4_36397	17.9	13	12.88	1.57	0	0	1.41	3.66	0	5.58	7.11	0	4.74	4.42	1.52	4.64	0	1.66	2	0.53	1.86	0	0	0
Novel:4_36531	1.88	4.33	12.88	3.14	0	0	8.49	3.66	13.41	5.58	18.97	0	4.22	12.53	14.19	7.95	37.36	0	7.2	6.34	1.24	0	0	0
Novel:4_36539	63.68	44.72	18.03	29.12	11.6	15.99	17.26	31.82	16.32	20.48	13.75	19.84	19.29	25.96	27.4	13.53	22.42	18.72	17.27	16.43	10.5	0	0	0
Novel:4_36816	0	4.33	38.64	1.57	0	0	12.73	17.1	17.32	43.21	33.19	16.03	7.38	16.22	9.12	5.96	0	4.97	10.4	13.21	4.97	0	0	43.06
Novel:4_36900	194.1	210.14	12.88	28.3	5.27	0	11.32	9.77	7.82	8.36	14.22	2	6.32	2.95	5.07	3.97	0	0	3.2	1.06	2.48	0	0	0
Novel:4_36965	126.26	19.5	0	0	0	0	0	2.44	0	8.36	0	0	29.51	19.17	6.08	7.95	0	0	0.8	9.51	0	0	0	0
Novel:5_37537	60.3	35.38	30.05	30.39	42.17	31.1	20.75	66.36	31.67	37.17	36.35	18.04	21.08	20.89	37.17	19.43	43.59	18.22	28	23.6	17.39	0	29.32	23.92
Novel:5_37671	0	0	0	0	0	0	8.49	19.54	2.24	5.58	0	12.03	0	0	0	6.62	18.68	3.31	0	0	3.73	0	0	0
Novel:5_37688	4.71	2.17	0	6.29	0	13.33	0	3.76	4.56	1.39	0	6.01	0	0	1.09	0.1	0	0	0	0	0	0	0	0
Novel:5_38569	1579.16	1854.4	2614.44	380.43	432.24	266.55	445.63	465.36	989.12	875.37	1028.88	290.62	532.23	305.23	616.35	453.03	56.04	468.81	666.39	351.89	758.99	58.52	205.26	272.73
Novel:5_38682	0.94	3.25	6.44	0	0	0	1.41	1.22	2.79	0	7.11	2	1.58	1.84	0.51	0	0	0.83	2	0	0	0	0	0
Novel:5_38747	1.88	0	0	0	0	0	0	0	3.35	2.79	28.45	0	1.05	2.21	1.01	0	0	0	1.6	0	0	0	0	0
Novel:5_39414	139.45	162.48	25.76	15.72	0	13.33	9.9	17.1	11.18	0	4.74	4.01	14.75	2.21	11.15	14.57	0	0	15.2	10.57	23.6	0	0	0
Novel:6_39780	1.88	4.33	0	0	7.91	0	5.66	0.61	3.35	2.79	16.59	4.01	0	0.74	2.53	0	0	0	4.8	2.64	6.21	0	0	0
Novel:6_40019	33.92	4.33	0	0	0	0	1.41	0	10.06	0	0	0	1.05	1.47	0	0	0	0	8	2.11	3.73	0	0	0
Novel:6_40114	185.62	164.64	19.32	56.59	21.08	33.32	21.22	130.08	22.35	27.88	23.71	27.06	16.86	21.38	26.86	11.92	18.68	15.19	28.4	36.46	15.53	73.15	43.99	7.18
Novel:6_40919	11.78	3.17	8.42	7.7	0	1.67	16.18	8.41	11.63	13.4	12.63	13.34	5.07	5.99	6.09	3.88	0	3.82	10.52	4.65	6.25	0	0	7.18
Novel:7_41216	0	0	0	0	0	0	0	6.11	0	0	0	0	0	3.69	0	0	0	0	0	7.4	6.21	0	0	0
Novel:7_41653	106.47	84.49	19.32	44.02	2.64	0	27.59	57.41	25.15	9.76	42.67	10.02	16.86	33.55	31.43	21.86	0	23.19	26.8	17.96	21.74	29.26	0	0
Novel:7_41693	5.65	3.25	12.88	3.14	0	13.33	0	1.22	6.71	5.58	0	4.01	6.32	4.05	10.64	1.32	0	3.31	7.6	8.98	5.59	0	0	0
Novel:7_41871	0	0	0	0	10.54	0	1.41	0	1.12	0	0	6.01	0	0	0	0	0	8.28	0	0	7.45	0	0	0
Novel:7_41959	2.51	13	8.59	3.14	10.54	4.44	11.79	4.27	35.95	30.67	10.27	16.37	11.24	11.92	4.56	4.19	0	19.88	10.67	5.99	8.07	0	0	0
Novel:7_42083	0	0	0	0	0	0	0	0	6.71	0	4.74	0	3.16	0	0	0	0	0	0	2.11	0	0	0	0
Novel:8_43034	0	0	0	6.29	0	0	0.71	3.05	0.56	2.79	2.37	0	1.58	5.53	1.52	0	0	0.83	0.8	4.76	1.86	29.26	0	0
Novel:8_43454	3.39	0.54	0	0.63	2.11	0	0	0.85	0.37	0.46	2.69	1.54	0.15	0	1.13	0.22	0	0	0.66	2.26	0	0	0	0
Novel:8_43524	33.83	37.59	19.32	22.32	36.9	22.66	9.55	11.91	8.05	10.18	40.78	25.35	1.84	15.3	8.87	14.57	0	7.87	4	2.64	3.98	0	0	17.94
Novel:8_43578	3.77	6.5	0	0	0	0	0	0	4.47	5.58	0	0	1.05	2.95	2.03	0	0	8.28	9.6	4.23	1.24	0	0	0
Novel:8_44248	0	0	0	0	0	0	0	0	0	0	0	8.02	1.05	0	2.03	0	0	0	0.8	10.57	0	0	0	0
Novel:8_44575	0	0	0	0	15.81	0	0	1.22	0	8.36	0	8.02	5.27	0	0	6.62	18.68	14.91	0	0	3.73	29.26	117.29	43.06
Novel:8_44679	18.17	10.89	10.73	7.41	1.53	5.33	2.04	6.82	2.87	3.6	3.91	2.39	3.14	2.09	2.5	1.97	3.74	3.12	3.09	2.63	1.19	0	9.77	4.78
Novel:8_44701	9.42	2.17	6.44	6.29	0	0	14.38	7.33	10.06	9.29	9.48	11.36	4.22	4.42	5.07	2.65	0	3.31	9.6	4.23	5.59	0	0	7.18
Novel:8_44772	50.88	50.91	109.47	33.01	60.62	0	75.69	53.74	65.38	161.69	104.31	67.14	78.52	71.15	78.56	49.01	0	44.73	61.2	43.33	45.34	0	0	21.53
Novel:9_45124	9.42	4.33	0	0	0	0	0	1.22	0	0	0	0	3.16	3.69	0	0	0	0	0	0	0	0	0	0
Novel:9_45302	2.36	4.87	0	0	0	0	0.35	0.61	1.12	0	2.37	1	0.79	1.47	1.27	0.33	0	0	0	0	3.42	0	0	0
Novel:9_45413	0	2.17	38.64	6.29	0	0	6.84	0	11.18	0	0	10.02	23.19	19.72	13.52	14.35	0	19.88	7.13	2.11	14.91	0	0	0
Novel:9_45427	0	0	0	12.58	0	13.33	0	0	0	2.79	0	14.03	0	3.69	1.01	7.95	130.76	9.94	4.8	1.06	0	29.26	0	57.42
Novel:9_45573	653.9	636.91	721.22	745.14	511.31	506.44	212.2	181.99	274.94	1182.03	602.15	392.84	368.87	327.35	454.15	422.57	74.72	303.15	471.19	346.61	447.2	468.15	410.53	444.98
Novel:9_45931	2.36	4.87	0	0	0	0	0.35	0.61	1.12	0	2.37	1	0.79	1.47	1.27	0.33	0	0	0	0	3.42	0	0	0
Novel:9_46006	561.56	1358.31	0	619.38	395.34	239.89	9.9	201.53	20.12	0	18.97	26.06	24.24	23.59	28.38	21.19	317.56	19.88	42.4	72.91	32.3	351.11	146.62	100.48
Novel:9_46043	7.32	3.41	0	0	5.27	0	2.12	1.83	1.12	0	0	2	2.28	1.83	4.9	1.32	0	0	0.27	0.53	0	0	0	7.18
Novel:9_46292	11.31	2.17	0	0	0	0	7.07	2.44	7.82	0	0	10.02	4.22	1.47	1.01	0	0	0	15.2	1.06	3.73	0	0	0
Novel:chi-miR-1224	0	305.46	0	0	0	0	0	1.22	0	0	0	0	0	0	0	0	0	0	0	1.06	0	0	0	0
Novel:chi-miR-1306-5p	182.79	244.8	779.18	89.61	47.44	59.97	291.42	161.84	513.56	650.95	481.25	200.43	355.17	402.55	379.14	171.54	9.34	139.98	277.6	147.41	220.49	43.89	0	43.06
Novel:chi-miR-130b-5p	1.88	6.5	12.88	6.29	5.27	0	1.41	0	5.59	19.51	18.97	6.01	11.59	8.85	10.14	25.17	0	16.57	4.8	0	3.73	58.52	0	0
Novel:chi-miR-2284a	705.96	704.5	70.83	304.95	77.13	110.47	51.17	239.97	89.03	60.96	77.92	46.59	64.9	72.03	67.99	35.21	108.55	62.05	71.6	94.75	53.96	35.76	115.34	17.58
Novel:chi-miR-2284b	47.83	32.7	12.88	23.69	15.37	7.11	3.75	15.17	5.44	7.2	3.16	5.08	3.67	5.65	4.31	6.6	31.13	1.38	3.91	4.75	3.89	0	0	7.18
Novel:chi-miR-2284d	11.21	15.7	77.27	30	16.29	26.65	24.57	11.76	36.57	57.4	66.81	43.57	43.31	52.17	31.67	39.85	0	22.48	40.8	24.35	17.96	2.66	0	19.64
Novel:chi-miR-2284e	6.73	10.83	0	13.03	0	0	25.06	25.65	15.33	13.94	47.41	10.59	15.96	19.84	16.36	9.08	0	10.89	16.53	6.64	14.91	0	0	20.51
Novel:chi-miR-30b-3p	0	2.17	0	0	0	0	0	0	0	11.15	4.74	0	0	1.47	4.05	0	0	6.63	0	0	0	0	0	0
Novel:chi-miR-320-3p	0	2.17	0	15.72	15.81	66.64	0	0	0	0	0	0	0	0	0	0	0	0	0	0	0	0	0	0
Novel:chi-miR-33a-3p	0	0.13	0	1.05	0	0	3.77	0	1.12	8.36	1.58	4.01	2.46	0	0.42	0.88	0	0	0	0	0	0	0	0
Novel:chi-miR-3432-5p	9.89	10.83	0	9.43	3.51	0	15.09	13.84	8.1	0	11.06	8.69	10.89	14.19	14.53	13.69	0	7.73	8.27	8.45	2.07	0	0	0
Novel:chi-miR-363-5p	7.54	4.33	0	9.43	0	0	0	7.33	1.12	0	0	0	0	1.47	0	0	0	0	1.6	1.06	0	0	0	0
Novel:chi-miR-455-5p	14.13	16.25	0	0	0	0	2.12	1.83	3.91	0	2.37	1	3.69	2.58	7.6	0	0	0.83	4	4.23	0	0	0	0
Novel:chi-miR-873-3p	105.53	160.31	373.49	135.19	210.85	106.62	162.69	120.92	226.88	298.29	180.17	170.36	197.08	259.52	226.06	133.79	74.72	110.99	419.99	311.21	432.29	117.04	58.65	43.06
Novel:eca-let-7a	93.09	71.71	133.94	17.92	26.36	6.66	64.93	42.36	66.5	41.54	49.55	33.07	47.74	41.07	54.49	10.2	0	14.41	40	30.12	46.09	0	0	35.89
Novel:eca-miR-1	0	0	0	3.14	1.76	4.44	0	0	0	4.65	6.32	2	0	0.25	0	0	0	0	0	0.35	0	0	19.55	0
Novel:eca-miR-100	445.04	475.52	972.36	1056.93	1654.29	1621.5	1369.18	601.14	1179.4	1336.29	1215.37	1620.13	1503.42	1381.02	1043.64	2266.71	1562.9	2345.44	1021.32	1026.62	1215.09	1272.77	1158.28	1136.37
Novel:eca-miR-101	2064.72	2060.21	965.92	800.69	379.53	284.32	522.96	985.69	643.77	616.1	576.87	498.4	413.14	417.29	474.43	269.35	161.89	230.82	638.12	490.68	500.2	360.86	400.75	578.95
Novel:eca-miR-105	3.77	0	0	0	0	0	2.83	1.83	2.24	0.93	1.58	5.01	4.92	1.35	3.89	4.64	0	4.14	0.8	0	0	0	0	0
Novel:eca-miR-106b	0	0	0	0	0	0	3.54	1.02	2.79	0	0	0	0	0.74	2.53	1.32	0	0	2.13	0.88	1.24	0	0	0
Novel:eca-miR-107b	328.68	370.99	257.58	77.55	18.01	34.43	104.69	165.71	135.52	88.75	77.84	56.45	141.75	159.93	139.39	50.34	35.8	55.91	145.46	113.51	109.73	85.34	70.87	89.71
Novel:eca-miR-125b-5p	3597.39	4271.34	5417.76	2838.04	3128.47	2254.55	5295.16	5499.05	6474.76	8625	5293.73	4245.4	5467.4	5506.75	5501.69	4437.82	1538	4061.1	6456.44	5597.88	5785.4	1619	1798.51	2622.02
Novel:eca-miR-128	0	0	0	0	47.44	26.65	0	0	0	0	0	0	0	0	0	15.9	0	4.97	0	0	0	0	0	43.06
Novel:eca-miR-129a-3p	3.77	0	0	3.14	0	0	0	0	0.75	1.86	0	2.34	1.05	1.47	0	0.88	0	0	0	0	0.41	0	0	0
Novel:eca-miR-130b	113.07	133.23	25.76	20.44	7.91	0	17.68	71.45	38.56	2.79	0	9.02	21.61	33.55	38.52	5.96	0	19.88	35.2	25.89	21.12	58.52	0	21.53
Novel:eca-miR-132	239.32	185.22	296.22	185.5	152.87	79.96	534.75	603.99	647.68	582.65	443.32	402.86	460.04	564.38	601.65	437.14	140.1	388.47	494.39	420.05	387.57	234.07	102.63	279.91
Novel:eca-miR-133a	0	0	0	0	0	0	0	0	0	0	0	0	0	0	0	0	0	0	1	0	0	0	0	0
Novel:eca-miR-135b	13.51	19.14	25.76	0	10.54	0	6.13	8.14	14.53	5.58	15.8	2.67	27.58	25.8	25.34	9.71	0	5.8	18.27	8.45	17.39	0	0	9.57
Novel:eca-miR-138	1.88	2.89	4.29	0	1.76	0	1.41	2.85	2.98	6.5	1.58	2	2.81	2.95	2.37	0.44	0	0	4.27	1.06	2.48	0	0	0
Novel:eca-miR-1388	40.52	82.32	57.96	88.03	126.51	119.95	90.54	98.94	69.29	147.75	139.87	98.21	79.04	55.29	59.81	57.62	112.08	74.55	65.2	64.99	70.19	29.26	43.99	165.07
Novel:eca-miR-139-5p	107.41	96.4	154.55	42.44	18.45	59.97	119.54	84.89	162.62	190.96	104.31	69.15	217.11	248.09	236.71	159.62	9.34	95.25	100.4	56.01	68.32	43.89	0	0
Novel:eca-miR-142-5p	21.76	20.32	7.64	6.04	2.22	4	4.6	10.71	4.13	7.18	15.27	6.36	7.51	6.25	5.42	3.35	6	3.63	7.74	3.14	6.46	0	0	0
Novel:eca-miR-143	1239.02	985.69	560.24	1177.45	935.64	426.48	420.87	668.12	484.5	338.72	516.81	340.73	426.84	212.7	593.54	365.61	784.56	248.49	765.99	1095.83	524.83	351.11	263.91	516.75
Novel:eca-miR-1468	202.58	244.8	148.11	84.89	31.63	33.32	56.59	102.6	50.29	58.54	42.67	39.08	42.68	26.54	44.1	35.77	9.34	19.88	68.4	66.05	30.43	0	0	21.53
Novel:eca-miR-146b-5p	1791.47	1229.05	757.71	2005.91	1540.08	1417.15	1372.01	1758.03	737.65	673.72	693.03	763.96	1277	907.82	1640.55	760.35	896.65	815.59	779.72	1930.48	1419.44	1765.3	1519.93	2062.21
Novel:eca-miR-148a	565.02	539.78	656.83	452.74	175.71	166.59	344.48	304.74	375.53	593.8	492.31	365.78	456	412.25	377.78	294.07	196.14	240.2	316.4	202.89	203.72	87.78	395.87	208.13
Novel:eca-miR-151-5p	8938.21	10029.1	11189.7	3973.05	3759.26	3211.9	12917.2	19020.8	15326.6	7620.46	5823.98	5804.06	12181.4	14272	15971	6694.38	2939	6067.76	12413.7	11650.5	10487.4	3496.46	3924.46	5057.43
Novel:eca-miR-153	230.53	241.19	347.73	103.75	94.88	71.08	124.02	138.43	155.35	161.69	134.34	94.87	277.53	349.96	364.61	210.18	31.13	180.57	172	121.17	114.28	19.51	117.29	47.85
Novel:eca-miR-15b	3102.42	2316.92	1466.06	824.27	466.5	335.41	846.33	1134.91	1268.72	1127.2	626.65	698.49	970.14	1279.4	1683.05	868.98	186.8	619.84	1101.18	824.78	755.06	282.84	356.77	456.94
Novel:eca-miR-181a	80.4	111.21	47.22	25.15	5.27	0	3.77	17.91	11.18	5.58	3.16	2.67	4.57	4.18	6.76	4.42	0	7.18	13.6	11.98	2.48	0	0	0
Novel:eca-miR-1839	300.57	235.05	51.52	55.02	21.08	39.98	60.83	181.38	64.27	40.42	16.59	48.1	66.92	58.24	60.82	51	74.72	38.1	71.2	80.31	68.32	43.89	58.65	7.18
Novel:eca-miR-184	38.63	41.16	32.2	50.3	73.8	119.95	26.88	35.42	15.09	37.64	40.3	34.07	36.36	22.12	36.49	52.99	130.76	22.36	20.8	30.12	30.43	117.04	14.66	71.77
Novel:eca-miR-186	21790.7	21136.1	20400.3	22668.7	16306.5	13160.8	24675.6	37134.9	26740.4	19070	21279.2	19885.5	17744.4	23337	27275.4	18429.3	13150.8	19593.2	22436.9	23918.2	19673.5	12976.4	13356.8	18782.3
Novel:eca-miR-18a	3.14	1.44	0	1.05	0	0	0	8.35	6.71	1.86	1.58	1.34	3.69	4.18	2.7	0.44	0	4.42	2.8	2.47	6.21	0	0	0
Novel:eca-miR-190a	170.54	285.96	160.99	67.6	76.43	26.65	89.13	100.77	125.74	164.48	139.87	94.2	241.88	214.54	164.22	111.93	37.36	88.63	126.4	77.67	81.99	43.89	29.32	57.42
Novel:eca-miR-194	29.52	15.16	12.88	4.19	22.84	44.42	41.03	33.59	16.76	21.37	9.48	24.05	28.28	25.44	28.55	19.43	74.72	17.67	39.73	39.63	25.67	87.78	39.1	28.71
Novel:eca-miR-199a-3p	84.8	54.59	119.13	25.94	5.27	0	10.54	18.02	23.75	32.06	18.97	8.52	26.77	13.97	30.67	16.89	0	10.77	49.2	25.73	19.5	36.57	7.33	21.53
Novel:eca-miR-19a	260.68	215.91	330.56	37.73	49.2	35.54	210.32	159.19	362.87	408.88	299.89	155.67	333.74	307.69	258.5	117.01	62.27	108.23	263	142.31	187.99	97.53	29.32	143.54
Novel:eca-miR-200a	153.58	115.9	103.03	187.07	129.15	179.92	63.66	175.88	115.12	58.54	42.67	85.18	64.82	79.26	138.88	86.77	112.08	130.87	88.8	97.75	68.32	43.89	146.62	93.3
Novel:eca-miR-200b	151.7	193.89	315.54	223.23	184.49	233.23	237.67	177.11	291.71	313.63	258.4	215.46	322.5	318.87	345.51	230.49	224.16	209.56	202.8	131.56	144.1	73.15	43.99	143.54
Novel:eca-miR-205	22.61	29.25	0	0	2.64	0	0.71	1.22	2.24	0	0	2	2.11	3.32	2.03	3.97	0	9.11	4	1.06	1.86	0	0	0
Novel:eca-miR-21	20381.2	18359.9	6342.9	6866.63	2709.41	1712.57	3422.12	7452.51	4082.79	3211.55	2818.74	2634.63	3354.11	4428.01	4589.16	2646	1980.09	2716.79	3826.74	3353.55	2746.53	1828.69	1803.39	1923.45
Novel:eca-miR-211	35404.8	38771.3	30853.8	38531	23896.2	16112.8	40914.5	40631.7	35900.2	29407.6	24176.2	21284.1	37684.6	36580.6	37593.9	25892	14548.7	22497.4	53351.1	43450.7	41382	25289.6	26884.7	29150.8
Novel:eca-miR-216b	127.2	85.57	115.91	29.87	44.81	39.98	122.37	101.38	177.15	216.05	106.68	106.23	106.97	123.49	111.51	69.54	9.34	57.15	98.8	84.54	103.72	14.63	58.65	50.24
Novel:eca-miR-217	23.56	8.67	12.88	3.14	0	0	1.41	0.61	1.68	6.97	0	9.02	0.53	2.21	4.05	1.99	0	0	3.6	1.06	1.24	0	0	0
Novel:eca-miR-22	60469.8	60131.6	41998.4	32071	22321	15733	24953.6	38149.3	32642.8	34150.6	37184.2	26098.7	24549	30021.1	33720.2	22855	11469.6	20880.3	28043.2	23847.9	23005.2	11864.6	13356.8	17067
Novel:eca-miR-221	10.36	17.33	19.32	51.88	7.91	0	7.07	4.27	5.03	22.3	47.41	8.02	12.65	8.48	10.14	9.93	0	2.48	10.4	2.64	6.21	0	0	0
Novel:eca-miR-224	3.77	8.67	51.52	0	0	0	2.83	0.61	5.03	4.18	7.11	3.01	2.63	2.21	7.1	4.64	0	3.31	5.6	0	8.07	0	0	0
Novel:eca-miR-23a	58.73	86.65	75.13	11	19.33	11.11	82.29	46.62	109.16	151.94	79.81	71.82	86.77	102.23	84.48	52.1	6.23	50.8	53.07	37.16	45.55	0	0	4.78
Novel:eca-miR-26a	2890.73	2854.72	2377.25	941.12	633.43	430.92	1740.65	2582.9	2296.78	1119.77	1137.53	804.72	1501.49	1639	1923.64	856.39	330.02	670.09	2422.56	1790.02	1585.89	653.45	537.6	641.15
Novel:eca-miR-30c	18468.1	19547	28351	16504.2	13830.8	10839.6	20919.4	23278.5	25878.2	40889.6	35365.8	22345.7	34483	35329.1	38236.4	25668.1	10115.3	22520.3	20196.5	17784.3	17575.2	7187.98	8415.83	11763.2
Novel:eca-miR-31	13.19	9.75	32.2	1.57	2.64	6.66	7.78	3.66	13.97	0	0	4.01	2.11	6.64	7.1	3.31	0	1.66	12	5.28	8.07	0	0	0
Novel:eca-miR-329a	0	8.67	0	3.14	0	0	1.41	1.22	6.71	5.58	4.74	7.01	7.38	2.58	6.59	0.66	0	2.48	2.8	0.53	1.86	0	0	7.18
Novel:eca-miR-340-5p	1950.39	1950.81	792.06	710.56	458.6	386.49	558.09	1157.3	619.74	483.68	512.07	433.93	513.26	589.81	607.22	327.19	364.26	289.07	441.19	409.49	344.09	321.85	278.57	236.84
Novel:eca-miR-34a	3950.41	3380.96	1996.24	2214.99	1082.36	1052.86	2497.62	3266.29	2043.26	2508.56	2828.22	2084.45	1788.68	1522.08	2118.19	1343.86	877.97	1321.95	1918.64	2524.72	2169.73	1331.29	1466.17	1916.27
Novel:eca-miR-3548	20.73	10.83	0	0	0	0	5.66	3.66	21.24	8.36	0	14.03	15.81	19.17	11.15	14.57	0	9.94	6.4	11.62	1.24	0	0	0
Novel:eca-miR-3613	5.65	6.5	25.76	3.14	5.27	0	4.95	6.11	8.38	11.15	16.59	18.04	10.01	5.16	7.1	3.97	0	4.97	9.6	1.06	6.21	0	0	0
Novel:eca-miR-367	16.96	17.33	12.88	1.57	0	0	8.49	28.09	13.41	5.58	11.85	8.02	10.01	8.48	9.63	9.93	0	14.08	9.6	10.57	5.59	0	0	28.71
Novel:eca-miR-369-3p	79.15	96.4	38.64	44.02	39.53	0	12.73	23.82	27.38	29.27	14.22	5.01	27.93	20.27	42.07	15.9	0	14.08	22	28.53	22.36	0	0	0
Novel:eca-miR-374a	5.65	13	0	6.29	0	6.66	15.56	10.99	19	25.09	7.11	10.02	17.57	10.81	24.67	6.62	0	4.97	12.4	9.51	2.48	0	0	0
Novel:eca-miR-376a	6.6	3.25	0	0	0	0	0	0	1.12	5.58	0	0	0	2.95	0	1.32	0	0	1.2	3.17	0.62	0	0	0
Novel:eca-miR-376c	7.54	1.08	19.32	0	4.39	0	2.12	1.22	2.24	4.18	0	0	1.05	5.53	2.03	0	0	0	10.8	4.23	9.11	43.89	0	0
Novel:eca-miR-377	0	0	0	0	0	0	1.41	0	3.35	2.79	0	0	1.05	0	0	0	0	0	0	0	0	0	0	0
Novel:eca-miR-380	78.2	53.08	19.32	20.44	5.27	13.33	16.27	34.2	13.97	11.15	40.3	3.01	8.43	9.95	19.77	7.29	0	6.63	17.2	12.68	6.83	0	0	7.18
Novel:eca-miR-450a	3.14	0	0	2.1	0	0	3.3	1.22	1.49	0	4.74	0.67	1.05	1.97	2.37	0.88	0	0	1.87	1.41	1.66	0	0	0
Novel:eca-miR-450b-3p	0	0	0	3.14	10.54	0	0	0	0	0	0	0	3.16	0	7.1	1.32	37.36	0	2.4	0	0	0	0	0
Novel:eca-miR-450b-5p	49	33.58	64.39	0	5.27	39.98	38.2	43.36	66.5	72.48	59.27	91.19	65.34	56.77	58.8	44.38	46.7	35.62	42.4	15.85	19.88	0	0	7.18
Novel:eca-miR-487a	7.54	0	19.32	0	0	0	1.41	1.83	3.35	0	4.74	3.01	2.63	1.11	0	0	0	0	0.8	2.64	1.24	0	0	0
Novel:eca-miR-488	0	10.83	12.88	4.72	0	0	0	0.61	1.68	0	0	1	0	1.11	0	0	0	3.31	0.4	2.11	0	0	0	0
Novel:eca-miR-508-5p	92.34	93.15	51.52	40.87	42.17	93.29	76.39	63.51	53.65	94.79	104.31	72.15	61.13	66.35	74	55.64	149.44	49.7	63.2	51.78	60.87	58.52	0	114.83
Novel:eca-miR-543	8.48	15.16	32.2	9.43	0	0	5.66	3.05	6.71	9.76	4.74	4.01	7.9	9.22	17.23	5.96	0	7.45	21.6	6.87	18.01	0	0	14.35
Novel:eca-miR-545	5.65	2.17	0	0	0	0	1.41	3.05	4.47	2.79	11.85	0	0.53	1.84	0	1.32	0	0	0	3.17	1.24	0	0	0
Novel:eca-miR-592	7.54	0	0	0	0	0	0	0.61	0.56	1.39	0	0	0.53	1.11	1.01	0	0	0.83	2.4	1.06	0	0	0	0
Novel:eca-miR-655	0.94	0	0	0	0	0	2.12	0	1.12	0	0	0	0	1.84	1.01	0	0	3.31	3.2	0.53	1.86	0	14.66	0
Novel:eca-miR-656	1.88	1.08	0	0	0	0	1.41	1.83	2.24	1.39	0	1	5.27	8.85	7.6	3.97	0	3.31	6	1.06	2.48	0	0	0
Novel:eca-miR-7	5.65	1.73	0	18.86	57.98	13.33	6.51	3.42	1.12	33.45	18.02	6.01	14.75	2.95	4.05	20.4	44.83	18.55	1.12	2.32	1.49	17.56	5.86	45.93
Novel:eca-miR-767-5p	14.13	34.66	12.88	14.15	7.91	6.66	21.22	38.47	27.94	23.7	18.97	6.01	8.96	18.43	28.38	16.56	0	20.71	9.6	16.38	18.01	0	14.66	7.18
Novel:eca-miR-769b	2.26	17.33	0	3.14	0	0	0	3.91	5.59	3.72	0	0.5	2.11	0	1.52	0	0	6.63	5.12	1.27	0	0	0	0
Novel:eca-miR-8918	1136.32	1074.51	1493.96	3169.21	2972.97	2358.95	694.61	1046.76	833.77	1399.48	1370.25	1228.62	434.22	422.45	367.98	992.17	1849.33	896.21	848.79	941.55	1258.36	2194.43	2551.14	3014.36
Novel:eca-miR-8924	5.65	0	0	0	0	26.65	0	0	0	8.36	0	0	0	0	0	0	0	3.31	0	0	0	0	0	0
Novel:eca-miR-8934	1.88	10.83	0	0	0	0	0	4.89	0	0	0	0	4.22	8.11	4.05	1.32	0	1.66	4	3.17	3.73	0	0	0
Novel:eca-miR-8955	54.65	62.1	81.57	22.01	31.63	4.44	85.82	101.38	80.66	43.68	28.45	34.07	61.83	76.68	93.6	35.77	37.36	30.37	66.67	66.93	57.56	19.51	9.77	33.49
Novel:eca-miR-9027	9.42	6.5	12.88	0	10.54	0	0	17.1	7.82	0	9.48	6.01	1.05	0.74	4.05	0	37.36	4.97	11.2	2.11	3.73	0	0	0
Novel:eca-miR-9072	0	0	0	0	0	0	0	0	0	0	0	4.01	2.11	2.21	2.03	11.92	0	6.63	2.4	0	7.45	0	0	0
Novel:eca-miR-9150	3.77	10.83	12.88	0	0	0	5.66	0	4.47	0	0	0	6.32	5.9	10.14	5.3	0	4.97	8.8	3.17	0	0	0	0
Novel:eca-miR-9159	0	2.17	0	0	0	39.98	4.24	7.33	1.12	2.79	0	0	2.11	2.95	5.07	0	37.36	0	0	0	0	58.52	29.32	28.71
Novel:eca-miR-96	9.42	1.08	0	7.86	18.45	0	0	4.27	6.15	0	4.74	3.01	4.22	8.48	6.08	8.61	9.34	3.31	4.8	6.87	9.32	0	0	0
Novel:oar-miR-134-3p	0	0	0	0	0	0	0	0	0	0	14.22	6.01	0	0	0	0	93.4	9.94	0	3.17	0	0	0	0
Novel:oar-miR-323c	0	0	0	0	0	0	2.83	0	2.24	0	0	0	0	0.74	0	1.32	0	6.63	0	3.17	0	0	29.32	0
Novel:oar-miR-379-3p	0	5.42	0	0	0	0	4.95	0	2.24	5.58	0	0	0	2.21	0.51	1.32	0	0	0.8	0	0	0	0	7.18
Novel:oar-miR-3958-3p	28.27	35.74	0	15.72	18.45	0	12.73	10.38	16.21	18.12	14.22	7.01	4.74	8.11	12.67	6.62	0	15.74	19.6	8.45	18.01	0	0	0
Novel:oar-miR-411a-5p	267.59	255.63	70.83	73.89	63.25	26.65	58	144.74	67.06	55.76	40.3	22.05	55.86	68.93	61.84	29.14	37.36	24.85	62	55.48	45.34	0	43.99	14.35
Novel:oar-miR-665-3p	0	0	0	0	0	0	0.71	0	0.56	2.79	0	1	0	1.84	0	0	0	0.83	0.8	3.17	0	0	0	0
Novel:X_46497	47.11	29.25	51.52	12.58	0	0	21.22	25.04	34.65	58.54	7.11	24.05	21.08	51.24	49.17	14.57	0	9.94	20.4	17.96	11.8	0	0	21.53
Novel:X_46499	0.94	1.08	6.44	0	0	0	4.24	1.22	6.15	1.39	2.37	0	0.53	3.32	2.53	1.99	0	0	2.4	0.53	0	0	0	0
Novel:X_46609	5.65	10.83	0	0	0	0	4.24	2.44	1.12	0	0	0	0	0	0	0	0	0	2.4	0	1.24	0	0	0
Novel:X_46613	1112.16	992.84	846.61	284.93	261.58	199.91	895.47	1500.91	1078.13	488.1	361.53	327.34	1874.21	2345.53	2572.29	783.89	429.12	821.87	511.65	471.52	413.12	135.32	109.96	123.8
Novel:X_46615	465.46	524.26	167.43	103.75	73.8	93.29	95.26	192.98	173.24	58.54	42.67	50.11	244.51	343.81	423.4	211.5	0	271.68	0	0	0	0	0	0
Novel:X_46617	132.85	90.52	70.83	20.44	31.63	0	100.8	134.36	135.42	49.02	17.39	50.78	109.43	137.38	123.84	48.37	84.06	54.81	0.53	0.35	0.83	0	0	0
Novel:X_46619	2.83	4.87	12.88	0	2.64	0	4.13	6.11	3.73	3.95	1.58	1.67	3.34	7.99	7.1	2.98	0	2.35	0	0	0	0	0	0
Novel:X_46621	11.31	0	0	0	0	0	1.41	6.11	0	0	0	0	6.32	1.47	0	0	0	0	0	0	0	0	0	0
Novel:X_46623	132.85	90.52	70.83	20.44	31.63	0	100.8	134.36	135.42	49.02	17.39	50.78	109.43	137.38	123.84	48.37	84.06	54.81	0.53	0.35	0.83	0	0	0
Novel:X_46627	2.83	4.87	12.88	0	2.64	0	3.18	4.89	1.12	1.16	0	1	1.58	5.04	4.39	0.77	0	1.79	0	0	0	0	0	0
Novel:X_46631	28.27	13	0	0	0	0	11.32	6.11	4.47	0	0	6.01	3.16	8.85	6.08	6.62	0	3.31	7.2	1.06	2.48	0	0	28.71
Novel:X_46633	1038.33	849.21	270.46	374.14	195.04	253.22	80.64	124.59	65.94	66.91	61.64	82.18	194.98	285.32	279.79	200.02	56.04	177.25	164	189.16	155.28	234.07	0	157.9
Novel:X_46637	0	23.83	0	3.14	0	0	0	8.55	6.71	0	0	0	0	4.42	2.03	1.32	0	3.31	3.2	3.17	3.73	0	0	0
Novel:X_46641	11.31	0	0	9.43	0	0	1.41	0	0	0	0	0	0	2.21	1.01	0	0	0	2.4	0	0	0	0	0
Novel:X_46643	3.77	28.16	0	3.14	0	0	0	3.66	3.35	8.36	0	0	6.32	2.21	2.03	0	0	1.66	3.2	1.06	0	0	0	0
Novel:X_46651	1112.16	992.84	846.61	284.93	261.58	199.91	895.47	1500.91	1078.13	488.1	361.53	327.34	1874.21	2345.53	2572.29	783.89	429.12	821.87	511.65	471.52	413.12	135.32	109.96	123.8
Novel:X_46653	1112.16	992.84	846.61	284.93	261.58	199.91	895.47	1500.91	1078.13	488.1	361.53	327.34	1874.21	2345.53	2572.29	783.89	429.12	821.87	511.65	471.52	413.12	135.32	109.96	123.8
Novel:X_46655	1112.16	992.84	846.61	284.93	261.58	199.91	895.47	1500.91	1078.13	488.1	361.53	327.34	1874.21	2345.53	2572.29	783.89	429.12	821.87	511.65	471.52	413.12	135.32	109.96	123.8
Novel:X_46657	123.54	100.86	91.58	28.3	15.81	13.33	732.96	1634.81	1029.61	789.88	489.94	481.92	217.23	289.17	352.89	128.93	60.19	104.92	75.29	60.94	64.73	0	29.32	28.71
Novel:X_46659	1112.16	992.84	846.61	284.93	261.58	199.91	895.47	1500.91	1078.13	488.1	361.53	327.34	1874.21	2345.53	2572.29	783.89	429.12	821.87	511.65	471.52	413.12	135.32	109.96	123.8
Novel:X_47072	0	10.83	25.76	0	0	0	1.41	12.21	4.47	0	0	0	1.05	2.21	2.03	0	0	0	3.2	0	8.7	0	0	0
Novel:X_47226	2527.03	3470.5	4790.99	1877	1033.16	1052.86	1015.74	1027.22	1483.13	1310.27	1427.15	765.63	1448.09	1560.05	1546.95	682.2	504.36	586.43	665.59	533.65	618.62	292.59	117.29	387.56
Novel:X_47315	667.09	699.73	328.41	281.39	160.77	99.96	321.13	586.28	357.09	195.15	241.81	175.37	308.8	332.88	304.12	168.23	84.06	169.8	308	261.54	240.37	175.55	58.65	100.48
Novel:X_47331	360.87	508.01	875.77	400.87	347.9	199.91	304.86	313.29	391.18	352.66	341.38	195.42	330.41	336.19	351.26	192.74	177.46	198.79	296.4	236.18	286.95	190.18	87.97	129.19
Novel:X_47429	32.85	44.64	5.15	23.37	2.69	0	2.4	14.51	5.49	1.86	2.69	1.94	3	3.92	11.96	2.21	0	6.46	3.47	5.71	3.99	5.85	0	0
Novel:X_47432	6.12	15.26	1.98	13.99	12.3	9.28	3.34	7.2	20.92	18.75	4.33	14.8	22.11	6.93	22.9	13.16	0	14.04	5.23	2.63	7.91	0	0	0
Novel:X_47458	5.65	0	0	0	0	0	2.83	2.44	0	13.94	4.74	2	0	0	0	0	0	0	1.6	0	2.48	0	0	0
Novel:X_47477	10.36	7.58	0	0	0	0	0.71	1.83	1.12	1.39	2.37	4.01	3.69	1.47	1.01	3.31	0	4.14	1.6	2.11	1.24	0	0	0
Novel:X_47727	237.44	132.15	51.52	15.72	10.54	0	1.41	17.1	7.82	5.58	4.74	10.02	9.49	0	6.08	0	0	4.97	8.8	4.23	4.97	0	0	0
Novel:X_47852	4.02	5.08	1.98	3.25	2.28	0	3.3	4.85	4.05	6.83	8.01	6.34	4.16	5.11	4.15	0.67	0	2	3.88	3.46	2.66	0	0	0
Novel:X_47872	823.5	998.69	476.52	248.38	237.21	146.6	653.58	581.4	779.01	844.7	687.5	511.09	695.59	710.17	817.07	519.27	112.08	390.95	663.19	454.4	429.81	58.52	58.65	172.25
