# Supplementary material for: Small RNA sequencing of cryopreserved semen from single bull revealed altered miRNAs and piRNAs expression between High- and Low-motile sperm populations
Source: BMC Genomics. 2017 Jan 4;18:14. doi: 10.1186/s12864-016-3394-7 (PMC5209821; doi:10.1186/s12864-016-3394-7)
Supplement: Additional file 6: — Differentially expressed miRNAs between the High Motile (HM) and Low Motile (LM) spermfractions calculated with the Bioconductor edgeR package. (XLSX 70 kb) [file 12864_2016_3394_MOESM6_ESM.xlsx]

## Sheet: Foglio1
	logFC	logCPM	LR	PValue	FDR
bta-miR-10b	-3.23469	13.949	97.3215	5.89372e-23	4.39672e-20
Novel:4_36337	-7.0382	15.1996	91.6925	1.01247e-21	3.77651e-19
bta-miR-10a	-2.83654	13.4142	90.1376	2.22164e-21	5.52449e-19
Novel:23_27490	-7.1337	12.7014	83.5306	6.27368e-20	1.17004e-17
Novel:11_4678	-6.60989	11.3822	80.4413	2.99464e-19	4.46801e-17
Novel:11_5776	-5.67513	5.00666	53.7393	2.28935e-13	2.84642e-11
Novel:11_4274	-2.92015	7.95074	47.8802	4.53081e-12	4.82855e-10
Novel:23_26497	-5.99895	3.72813	42.6898	6.41469e-11	5.9817e-09
bta-miR-103	1.35052	8.0851	41.7263	1.04988e-10	8.70232e-09
Novel:12_6125	-4.62442	9.31508	40.6758	1.79695e-10	1.34052e-08
bta-miR-30b-5p	1.44532	10.0694	39.6153	3.09259e-10	2.09734e-08
bta-miR-93	1.20461	10.9538	33.4606	7.2722e-09	4.52088e-07
Novel:eca-miR-8918	-1.90104	10.5986	33.2946	7.92004e-09	4.54488e-07
bta-miR-17-5p	1.28731	7.62233	31.3791	2.12253e-08	1.131e-06
Novel:eca-miR-7	-2.98681	3.50129	31.1844	2.34648e-08	1.15603e-06
bta-miR-7	-3.09619	4.95955	31.0774	2.47943e-08	1.15603e-06
bta-miR-99b	-1.53398	11.9189	29.9079	4.53063e-08	1.98815e-06
bta-let-7a-5p	1.09782	11.9189	28.123	1.13843e-07	4.59311e-06
bta-miR-486	-1.53664	8.27478	28.0704	1.16983e-07	4.59311e-06
Novel:28_32321	-1.88597	6.46759	27.0145	2.01939e-07	7.53233e-06
Novel:eca-miR-107b	1.12335	6.8052	26.1226	3.20417e-07	1.13824e-05
Novel:eca-miR-128	-6.2763	2.4746	25.7878	3.81089e-07	1.29224e-05
bta-miR-122	-4.55789	4.17944	25.686	4.01728e-07	1.303e-05
Novel:27_31193	-2.5864	4.84147	25.3141	4.87141e-07	1.5142e-05
bta-miR-26a	0.983053	11.347	24.1948	8.70691e-07	2.59814e-05
Novel:eca-miR-26a	0.99144	10.3677	23.9214	1.00348e-06	2.87922e-05
Novel:11_4248	-1.24938	8.75325	23.2904	1.39291e-06	3.84857e-05
bta-miR-106b	1.31307	8.80494	22.344	2.27929e-06	5.93902e-05
bta-miR-100	-1.20896	18.784	22.2666	2.37298e-06	5.93902e-05
Novel:9_45427	-4.62809	2.82681	22.2542	2.38835e-06	5.93902e-05
bta-miR-30c	1.35262	9.98364	21.3983	3.7311e-06	8.97872e-05
Novel:2_20552	-4.37232	2.11327	21.2335	4.06598e-06	9.47882e-05
bta-miR-301a	1.70475	5.52316	20.7496	5.23428e-06	0.000118326
bta-miR-1246	-1.75067	9.63078	20.0494	7.54663e-06	0.000165582
bta-miR-142-3p	4.6105	2.79391	19.128	1.22237e-05	0.00026054
bta-miR-20a	1.33462	8.76522	18.3983	1.79217e-05	0.000371377
Novel:8_44575	-4.677	2.71211	18.2407	1.9467e-05	0.000392497
Novel:21_24465	-6.65149	2.24324	18.1788	2.01105e-05	0.0003948
bta-miR-28	1.11824	6.50332	18.049	2.15287e-05	0.000411805
Novel:10_2552	-4.47319	2.22865	17.988	2.22299e-05	0.000414588
bta-miR-1	-3.82641	1.95773	17.7144	2.56674e-05	0.000467021
Novel:19_18031	-1.96479	4.64808	17.5332	2.82331e-05	0.000501473
bta-let-7g	0.870582	8.57205	16.8458	4.05437e-05	0.000703387
bta-miR-2285n	-2.5659	4.64556	16.6948	4.39008e-05	0.000744318
bta-miR-34b	0.852226	11.354	16.4081	5.10665e-05	0.00084657
Novel:eca-miR-151-5p	0.882699	13.0416	16.2112	5.66596e-05	0.000914779
bta-miR-18a	1.3195	6.38083	16.1789	5.76335e-05	0.000914779
bta-miR-151-5p	0.880259	13.0535	16.1285	5.91868e-05	0.000919862
Novel:28_32345	-1.09494	10.3977	16.0037	6.32174e-05	0.000962453
Novel:eca-miR-184	-1.48144	5.18514	15.874	6.77013e-05	0.0010101
bta-miR-34c	0.700402	13.9918	15.7938	7.06342e-05	0.00101885
Novel:19_18854	-6.08473	2.25603	15.7835	7.10188e-05	0.00101885
bta-let-7d	1.33651	5.73845	15.4387	8.5227e-05	0.00119961
Novel:19_18821	0.818137	8.09409	15.2241	9.54789e-05	0.00129694
bta-miR-142-5p	0.818155	8.09409	15.2213	9.56186e-05	0.00129694
Novel:23_27501	4.06189	2.52242	14.8003	0.000119515	0.00159211
Novel:chi-miR-455-5p	4.1682	2.58222	14.3725	0.000149977	0.00193546
bta-miR-455-5p	4.16816	2.58222	14.3662	0.000150478	0.00193546
bta-miR-6526	1.31511	11.2377	13.5973	0.000226513	0.00286404
Novel:eca-miR-130b	1.66495	4.97605	13.2445	0.000273376	0.00339897
bta-miR-574	-2.86153	2.54265	13.0797	0.000298514	0.00365068
Novel:2_20614	-3.77026	2.08784	12.9901	0.000313135	0.00376772
bta-miR-99a-5p	-1.11517	10.5719	12.859	0.000335857	0.00393542
Novel:eca-miR-100	-1.10709	10.4235	12.8492	0.000337623	0.00393542
bta-miR-196a	1.49991	5.64806	12.605	0.000384712	0.00441531
Novel:X_47072	4.2878	2.56709	12.443	0.000419564	0.00471466
bta-miR-378	1.24057	6.52585	12.4258	0.000423435	0.00471466
Novel:X_46613	1.20433	9.56383	12.1339	0.000495135	0.00517651
Novel:X_46651	1.20435	9.56383	12.1279	0.000496722	0.00517651
Novel:X_46653	1.20437	9.56383	12.121	0.000498564	0.00517651
Novel:X_46655	1.20438	9.56383	12.1185	0.000499251	0.00517651
Novel:X_46659	1.20438	9.56383	12.1171	0.000499609	0.00517651
bta-let-7c	0.739032	7.36208	11.9073	0.000559147	0.00571403
bta-miR-1388-5p	-0.949248	6.30649	11.7514	0.000607964	0.00608818
Novel:eca-miR-1388	-0.949336	6.30649	11.7389	0.000612083	0.00608818
Novel:X_47315	0.680948	8.04334	11.6315	0.000648426	0.00630419
bta-miR-6119-5p	0.681262	8.04354	11.625	0.000650701	0.00630419
Novel:1_1315	2.29272	3.22307	11.5924	0.000662208	0.00633342
Novel:18_17216	-1.04085	4.46504	11.5667	0.000671433	0.00634037
bta-miR-184	-1.19009	6.16222	11.464	0.00070959	0.00661693
Novel:6_40019	4.35085	2.68785	11.2889	0.000779724	0.00718117
Novel:9_45573	-0.827366	8.78083	11.0528	0.000885525	0.00805612
bta-miR-24	1.97595	4.45614	11.0231	0.000899853	0.00808784
Novel:2_19990	-1.02823	4.75543	10.0178	0.00155036	0.0137687
Novel:13_7571	-2.78054	2.75949	9.9231	0.00163217	0.0142669
bta-miR-6123	0.926184	6.68095	9.90902	0.00164471	0.0142669
Novel:chi-miR-130b-5p	-1.68096	3.39045	9.88163	0.00166937	0.0143143
Novel:eca-miR-8955	0.964695	5.8036	9.80903	0.00173657	0.0147214
Novel:chi-miR-320-3p	-5.28922	2.13256	9.71528	0.00182742	0.0153175
Novel:eca-miR-31	1.93821	3.12293	9.53717	0.00201352	0.0166899
Novel:11_4741	3.54358	2.79924	9.47097	0.00208749	0.0169943
bta-miR-2285o	4.33814	2.71123	9.46367	0.00209582	0.0169943
Novel:eca-let-7a	0.993358	5.35647	9.20999	0.00240698	0.0193076
bta-miR-129	-3.09189	1.84251	9.01788	0.00267351	0.0209941
bta-miR-129-5p	-3.09189	1.84251	9.01788	0.00267351	0.0209941
Novel:10_2630	1.05503	5.37723	8.99646	0.00270503	0.0210203
Novel:eca-miR-15b	0.651716	9.79553	8.93622	0.00279571	0.021346
bta-miR-16a	0.652029	9.79611	8.9307	0.00280416	0.021346
bta-miR-2357	-4.87395	2.32749	8.75671	0.00308466	0.023244
bta-miR-374a	1.26259	5.92233	8.6936	0.0031933	0.0234925
Novel:chi-miR-1224	6.0401	3.70858	8.68411	0.00320997	0.0234925
bta-miR-199a-5p	1.24238	5.03052	8.68289	0.00321211	0.0234925
bta-miR-543	1.35808	4.51345	8.58925	0.00338153	0.0244915
bta-miR-31	1.74204	3.15668	8.44302	0.00366447	0.0261603
bta-let-7e	0.920849	6.47729	8.41859	0.00371403	0.0261603
Novel:eca-miR-1	-2.91385	1.84064	8.41707	0.00371715	0.0261603
Novel:5_39414	1.90596	4.45055	8.15313	0.00429869	0.0299703
Novel:oar-miR-134-3p	-4.62212	2.26947	8.10676	0.00441005	0.030462
bta-miR-744	3.87635	2.37326	8.06116	0.00452241	0.0309516
Novel:eca-miR-9159	-3.33873	2.50054	7.93454	0.00484999	0.0328918
bta-miR-199a-3p	1.03312	6.04325	7.83381	0.00512779	0.0344624
bta-miR-2299-5p	1.61052	3.66471	7.77623	0.00529381	0.0352606
bta-miR-200a	0.612721	8.87395	7.73743	0.00540877	0.0357075
bta-miR-135a	1.23554	4.70697	7.52638	0.00608019	0.0396049
Novel:8_43524	-1.23282	3.81938	7.51895	0.00610531	0.0396049
Novel:26_30663	3.4253	2.26906	7.27753	0.00698225	0.0449031
bta-miR-1271	-0.873725	6.54554	7.2481	0.00709762	0.0452549
bta-miR-425-5p	0.534203	12.2141	7.23214	0.00716097	0.0452719
Novel:eca-miR-135b	1.24861	3.94279	7.07281	0.00782624	0.0487859
bta-miR-424-5p	3.03952	2.14513	7.06793	0.0078476	0.0487859
bta-miR-19b	0.70065	9.60779	6.82722	0.00897789	0.0553513
bta-miR-21-3p	2.88419	2.64191	6.77315	0.00925394	0.0565856
Novel:eca-miR-221	-1.18614	3.62735	6.6663	0.00982529	0.0595908
bta-miR-183	-0.752466	8.86122	6.62996	0.0100277	0.0603281
bta-miR-2904	0.871084	6.9502	6.4243	0.0112569	0.0671812
bta-miR-376e	2.27824	2.75849	6.39039	0.011474	0.0679332
bta-miR-181a	1.18579	8.8855	6.37272	0.0115888	0.0680728
Novel:eca-miR-1839	0.855465	6.17624	6.32494	0.0119051	0.0693846
bta-miR-628	3.42057	2.28489	6.27562	0.012241	0.0705905
Novel:11_4916	1.4974	4.76967	6.26692	0.0123013	0.0705905
Novel:X_46609	3.17499	2.17188	6.22229	0.0126152	0.0709318
Novel:oar-miR-411a-5p	0.811532	6.04607	6.22089	0.0126252	0.0709318
bta-miR-411a	0.811515	6.04607	6.21797	0.012646	0.0709318
Novel:11_4702	-1.9672	3.63027	6.17441	0.0129611	0.0716347
bta-miR-2424	1.59063	4.53247	6.1741	0.0129634	0.0716347
bta-miR-1277	2.94011	2.11999	6.12851	0.0133019	0.0729648
bta-miR-126-3p	0.838135	6.69863	6.06213	0.0138111	0.0752048
Novel:eca-miR-8934	2.03764	2.58921	5.69501	0.0170132	0.0919702
bta-miR-19a	0.680174	8.07974	5.65488	0.0174069	0.0931142
bta-miR-141	-0.620182	6.86471	5.63899	0.0175654	0.0931142
bta-miR-411c-3p	3.25327	2.17746	5.6356	0.0175993	0.0931142
bta-miR-16b	0.40071	14.2799	5.57757	0.018192	0.0955719
bta-miR-449c	1.63059	3.12016	5.55007	0.01848	0.0964061
Novel:X_47727	1.83901	4.38981	5.46415	0.0194105	0.100557
bta-miR-378b	2.00236	2.53434	5.4288	0.0198073	0.101692
bta-miR-328	1.12076	4.53589	5.42045	0.0199023	0.101692
bta-let-7f	0.554818	10.5459	5.37897	0.0203809	0.10343
bta-miR-2411-5p	-1.87615	2.55263	5.34529	0.0207783	0.104734
Novel:21_23186	1.24786	3.14437	5.18529	0.0227789	0.114038
Novel:26_30094	0.627431	7.94389	5.17111	0.0229655	0.114038
Novel:24_27738	2.58343	2.02815	5.16227	0.0230827	0.114038
Novel:4_36965	2.29789	3.73302	5.122	0.0236244	0.115544
bta-miR-2887	1.19933	5.39183	5.11664	0.0236974	0.115544
bta-miR-2285u	1.31157	3.22289	5.07717	0.0242428	0.116018
Novel:22_24848	2.94939	2.12241	5.06776	0.0243749	0.116018
Novel:X_46621	3.19166	2.20666	5.06082	0.0244727	0.116018
bta-miR-935	1.19793	3.69381	5.05547	0.0245483	0.116018
bta-miR-154b	-3.36745	2.02811	5.05379	0.0245721	0.116018
Novel:3_33979	-1.59149	2.89871	5.0382	0.0247942	0.11633
bta-miR-181b	1.29507	4.8674	5.00134	0.0253276	0.11809
bta-miR-346	-2.55535	1.8941	4.96189	0.0259119	0.11965
bta-miR-15b	0.55372	11.135	4.95715	0.025983	0.11965
bta-miR-222	-0.945235	4.05686	4.94396	0.026182	0.119827
bta-miR-30a-5p	-0.653824	13.0626	4.89918	0.0268695	0.122223
Novel:eca-miR-376c	2.05359	2.64742	4.84873	0.0276666	0.125086
Novel:7_41216	3.42854	2.25302	4.81751	0.028172	0.126605
bta-miR-2412	-2.00698	1.77802	4.77862	0.0288153	0.128273
Novel:13_7749	-2.8457	2.02497	4.77432	0.0288872	0.128273
bta-miR-2439-5p	-2.59858	1.86599	4.7347	0.02956	0.130484
bta-miR-451	1.00291	3.95065	4.66233	0.0308314	0.135295
bta-miR-150	0.686573	9.02096	4.62162	0.0315714	0.137733
bta-let-7i	0.647663	7.82079	4.56071	0.0327136	0.141886
Novel:9_45124	2.83236	2.11388	4.5234	0.0334342	0.144173
bta-miR-199b	1.24583	3.40428	4.4955	0.0339843	0.14429
Novel:eca-miR-21	0.542405	11.9852	4.49122	0.0340693	0.14429
Novel:4_36900	1.67444	4.40278	4.48737	0.0341462	0.14429
bta-miR-21-5p	0.541548	11.9867	4.48292	0.0342351	0.14429
Novel:X_47872	0.518086	8.93838	4.42626	0.0353899	0.14832
bta-miR-1839	0.697343	6.24907	4.27156	0.0387552	0.160804
bta-miR-26b	0.638854	6.48625	4.26961	0.0387999	0.160804
Novel:eca-miR-200a	-0.603792	6.64723	4.23323	0.0396399	0.163378
bta-miR-24-3p	-0.651449	8.05339	4.19859	0.0404575	0.165831
bta-miR-34a	1.52873	2.87865	4.05316	0.0440886	0.177512
Novel:eca-miR-18a	1.82007	2.48924	4.0507	0.044153	0.177512
bta-miR-18b	1.82009	2.48924	4.04891	0.0441998	0.177512
Novel:eca-miR-181a	1.27845	3.9877	4.04665	0.044259	0.177512
bta-miR-2478	0.753648	10.5023	4.00523	0.0453592	0.180558
Novel:eca-miR-199a-3p	0.781813	4.70951	3.99992	0.0455024	0.180558
bta-miR-3956	1.99051	2.88313	3.97233	0.0462539	0.182568
Novel:eca-miR-19a	0.551267	7.54689	3.95879	0.0466272	0.183073
bta-miR-2308	-2.10785	1.86688	3.94882	0.0469042	0.183196
bta-miR-1468	0.690711	5.86393	3.91404	0.0478844	0.185376
Novel:eca-miR-1468	0.690813	5.86393	3.91141	0.0479593	0.185376
bta-miR-1307	2.41297	2.52162	3.89719	0.048367	0.185989
bta-miR-450a	1.56449	2.40535	3.86799	0.0492155	0.188281
Novel:eca-miR-8924	-3.11599	2.00508	3.84828	0.0497969	0.189533
Novel:5_38569	0.576967	9.18148	3.8141	0.0508229	0.19072
bta-miR-190a	1.53066	3.10325	3.81388	0.0508295	0.19072
bta-miR-487b	0.954314	3.8984	3.8071	0.0510357	0.19072
bta-miR-3660	1.24805	3.36631	3.80397	0.0511312	0.19072
bta-miR-9-5p	0.504756	7.16896	3.78736	0.0516409	0.191662
bta-let-7a-3p	0.527039	6.46462	3.73927	0.0531475	0.195638
Novel:X_46627	1.97678	2.26598	3.70683	0.0541902	0.195638
bta-miR-130a	0.981136	4.85273	3.69676	0.0545181	0.195638
bta-miR-1296	2.83151	1.97061	3.6824	0.0549898	0.195638
bta-miR-2885	0.564887	5.95487	3.67733	0.0551571	0.195638
Novel:23_26696	1.52418	2.38992	3.67671	0.0551775	0.195638
Novel:18_17403	1.52406	2.38992	3.67379	0.0552743	0.195638
bta-miR-187	1.1746	3.18483	3.6696	0.0554134	0.195638
Novel:eca-miR-508-5p	-0.498802	6.02641	3.66782	0.0554729	0.195638
Novel:9_45931	2.26671	1.95819	3.66536	0.0555545	0.195638
Novel:9_45302	2.26673	1.95819	3.6641	0.0555967	0.195638
bta-miR-106a	1.04747	3.42369	3.64874	0.0561115	0.196522
Novel:29_33263	2.68007	2.08877	3.62853	0.0567971	0.197485
Novel:20_21576	0.991504	3.90113	3.61942	0.0571088	0.197485
Novel:2_20800	-2.98214	2.12689	3.61733	0.0571806	0.197485
bta-miR-340	0.99445	4.62282	3.55939	0.0592095	0.20355
bta-miR-423-5p	-0.472767	9.04494	3.53245	0.0601787	0.205933
Novel:chi-miR-1306-5p	0.663013	7.8861	3.50396	0.0612222	0.207725
bta-miR-1306	0.663068	7.8861	3.50295	0.0612595	0.207725
bta-miR-369-3p	0.656319	5.60579	3.44767	0.0633409	0.213811
bta-miR-449b	0.769094	4.77423	3.39087	0.0655584	0.21937
bta-miR-592	2.29461	1.97812	3.37966	0.0660056	0.21937
Novel:12_6600	2.46813	2.02243	3.37749	0.0660925	0.21937
Novel:eca-miR-592	2.2944	1.97812	3.37571	0.0661639	0.21937
bta-miR-2411-3p	-1.89608	2.68505	3.34402	0.0674496	0.22238
Novel:10_3432	-1.39364	2.57688	3.33871	0.0676678	0.22238
bta-miR-362-5p	2.48994	2.00605	3.322	0.0683585	0.223664
bta-miR-107	0.604831	5.2045	3.30743	0.0689674	0.224254
bta-miR-376d	2.16131	1.95127	3.30332	0.06914	0.224254
Novel:eca-miR-146b-5p	-0.593259	10.3593	3.26194	0.0709053	0.228984
bta-miR-2443	2.49228	2.0089	3.24901	0.0714668	0.229803
bta-miR-1281	2.25521	1.95805	3.20905	0.0732318	0.234467
Novel:12_6604	-1.14732	2.51634	3.16648	0.0751643	0.239626
bta-miR-146b	-0.582219	10.3681	3.15813	0.0755496	0.23983
bta-miR-126-5p	0.481949	8.4475	3.13649	0.0765585	0.241714
bta-miR-423-3p	0.507039	7.72194	3.1288	0.0769202	0.241714
bta-miR-134	-2.85369	1.92667	3.12467	0.0771153	0.241714
bta-miR-6529a	-0.398473	9.57008	3.09904	0.0783384	0.244521
Novel:1_1312	-1.26574	2.09239	3.04048	0.081212	0.248743
Novel:3_34972	-1.26566	2.09239	3.03917	0.0812773	0.248743
Novel:13_8226	-1.26554	2.09239	3.03746	0.0813632	0.248743
bta-miR-760-3p	2.13584	1.93437	3.03389	0.0815421	0.248743
Novel:chi-miR-30b-3p	-1.86769	2.13955	3.03098	0.0816884	0.248743
Novel:14_9996	-1.51294	2.04861	3.03092	0.0816917	0.248743
bta-miR-15a	0.394905	9.89711	2.97944	0.0843282	0.255727
bta-miR-208b	2.52384	2.02983	2.88099	0.0896309	0.267287
Novel:21_23046	0.709181	4.71269	2.87631	0.089892	0.267287
bta-miR-2320-3p	-0.451392	7.64943	2.87625	0.0898951	0.267287
bta-miR-136	1.15055	3.44782	2.87583	0.0899187	0.267287
bta-miR-151-3p	-0.348505	10.3036	2.8756	0.0899317	0.267287
bta-miR-6119-3p	0.934232	3.72013	2.84848	0.0914606	0.270752
bta-miR-153	0.465935	8.33961	2.81785	0.0932215	0.274874
bta-miR-2285m	1.91783	2.74863	2.80614	0.0939039	0.275796
bta-miR-411c-5p	0.923648	3.55774	2.79758	0.0944068	0.275989
bta-miR-6120-3p	0.643934	4.9655	2.78775	0.0949872	0.275989
Novel:10_3765	0.738521	4.31775	2.7862	0.0950794	0.275989
Novel:19_19168	2.09909	1.95011	2.75674	0.0968452	0.277842
Novel:19_18351	2.09869	1.95011	2.75164	0.0971545	0.277842
bta-miR-2336	0.466382	6.18088	2.7509	0.0972	0.277842
bta-miR-489	2.19975	1.93704	2.75077	0.0972075	0.277842
bta-miR-32	0.390881	10.2888	2.72217	0.0989633	0.281781
bta-miR-331-5p	-0.9994	3.45747	2.70537	0.100011	0.283682
bta-miR-365-3p	-1.91922	2.14419	2.69656	0.100565	0.284172
bta-miR-185	-1.71039	2.44889	2.62478	0.105207	0.296167
bta-miR-487a	1.32592	2.31394	2.5998	0.106877	0.299739
Novel:X_46657	0.931832	8.19564	2.5809	0.10816	0.302199
bta-miR-92b	-0.415806	8.45895	2.54685	0.110515	0.307159
Novel:21_23221	1.29353	2.62816	2.54111	0.110917	0.307159
Novel:9_46006	-1.1521	7.20414	2.53266	0.111512	0.307159
bta-miR-6516	1.78402	1.87873	2.53167	0.111582	0.307159
bta-miR-380-3p	0.688027	4.20739	2.46463	0.116435	0.319341
Novel:eca-miR-153	0.417165	7.3473	2.44595	0.117829	0.321979
bta-miR-138	1.06354	2.82398	2.43042	0.119001	0.323995
bta-miR-132	0.391744	9.6491	2.40638	0.120841	0.327809
bta-miR-2346	1.90715	1.88542	2.37752	0.123092	0.332706
bta-miR-6522	0.635227	3.88802	2.36403	0.124161	0.334384
Novel:X_46637	1.36475	2.66977	2.35832	0.124616	0.334402
Novel:eca-miR-380	0.677445	4.20152	2.34654	0.125561	0.33573
bta-miR-2284v	0.946721	3.51938	2.31884	0.127815	0.340536
bta-miR-2319a	1.28524	2.46405	2.30666	0.128821	0.341994
bta-miR-2284f	-1.67888	2.07325	2.29072	0.130149	0.343246
bta-miR-2465	2.15398	1.913	2.28997	0.130213	0.343246
bta-miR-149-5p	0.758775	3.93161	2.27862	0.131169	0.344544
Novel:X_46499	1.7225	2.18076	2.27319	0.131629	0.344544
bta-miR-139	0.534934	6.77233	2.25397	0.133272	0.346116
Novel:eca-miR-139-5p	0.53428	6.77179	2.24614	0.133948	0.346116
Novel:X_46497	0.572118	4.69352	2.24476	0.134067	0.346116
bta-miR-23b-3p	0.414133	7.34469	2.24377	0.134154	0.346116
Novel:22_25164	-0.812621	3.23183	2.23922	0.134549	0.346116
bta-miR-382	-1.68743	1.80771	2.22058	0.136182	0.346959
Novel:1_1424	0.687942	4.43494	2.21982	0.136249	0.346959
Novel:eca-miR-450a	1.38898	2.10205	2.21956	0.136272	0.346959
Novel:9_46292	1.28585	2.80749	2.20986	0.137131	0.347959
bta-miR-27a-5p	1.99182	1.90936	2.18922	0.13898	0.350472
Novel:23_27268	-1.33723	2.6251	2.18832	0.139061	0.350472
bta-miR-2285g	0.718294	3.81091	2.14683	0.142864	0.358844
Novel:eca-miR-9150	1.07679	2.8699	2.14167	0.143346	0.358845
bta-miR-1197	1.97319	1.8871	2.12583	0.144834	0.361358
Novel:10_3019	1.56106	2.13988	2.11109	0.146235	0.362675
bta-miR-296-5p	0.522852	7.0627	2.11006	0.146334	0.362675
Novel:19_18578	-0.599216	4.18026	2.1004	0.147261	0.363764
Novel:eca-miR-450b-3p	-2.03737	2.20403	2.09175	0.148096	0.364201
bta-miR-197	-0.589236	5.03396	2.08847	0.148414	0.364201
bta-miR-2284z	0.370261	9.4638	2.07818	0.149418	0.365463
bta-miR-582	1.80787	1.88166	2.06203	0.151009	0.368145
Novel:5_38747	-1.49098	2.18072	2.03692	0.15352	0.373049
Novel:11_5274	0.384492	9.07191	2.03039	0.154181	0.373438
bta-miR-33a	-1.83271	1.92066	2.02485	0.154745	0.37359
Novel:7_41653	0.563137	4.90538	2.0065	0.156626	0.376912
bta-miR-378c	0.733996	3.20205	1.97658	0.159751	0.383197
bta-miR-2285b	0.619234	5.56794	1.94606	0.163012	0.389766
Novel:eca-miR-190a	0.337009	6.86305	1.93224	0.164513	0.391411
bta-miR-190b	0.337131	6.86305	1.93008	0.16475	0.391411
Novel:chi-miR-873-3p	0.429559	7.6549	1.92206	0.16563	0.392253
Novel:eca-miR-340-5p	0.323158	9.09979	1.89661	0.168458	0.397688
bta-miR-338	-0.612203	4.26291	1.8746	0.170949	0.402297
bta-miR-2285q	0.500913	4.94037	1.86456	0.172099	0.403199
bta-miR-499	-0.621448	4.66473	1.86183	0.172414	0.403199
Novel:eca-miR-369-3p	0.526195	4.79616	1.85617	0.173068	0.403431
bta-miR-3613a	1.61027	1.87324	1.85163	0.173594	0.403431
bta-miR-330	-2.03857	2.14533	1.84326	0.174569	0.403603
bta-miR-2320-5p	1.7117	2.17409	1.84171	0.17475	0.403603
Novel:25_29133	2.2802	2.28052	1.82608	0.176591	0.406192
bta-miR-2435	0.32317	7.37313	1.82297	0.17696	0.406192
Novel:22_24780	1.25237	2.25266	1.81214	0.178252	0.407902
bta-miR-542-5p	2.00586	1.88781	1.80104	0.179587	0.40888
bta-miR-3432b	1.57122	1.85331	1.79948	0.179776	0.40888
bta-miR-129-3p	-0.693715	3.68641	1.79198	0.180685	0.4097
bta-miR-218	0.859576	3.62982	1.77785	0.182413	0.4117
Novel:10_3090	-1.17025	2.03991	1.77576	0.182671	0.4117
bta-miR-17-3p	0.472838	4.79734	1.76565	0.183922	0.41327
bta-miR-99a-3p	0.737183	3.24827	1.76111	0.184487	0.413295
Novel:X_46619	1.09718	2.53286	1.75433	0.185334	0.413949
Novel:eca-miR-543	0.66025	3.55028	1.74646	0.186322	0.414915
bta-miR-2284a	0.837933	3.24017	1.73679	0.187546	0.416396
Novel:X_46623	0.886927	5.95889	1.71359	0.19052	0.420288
Novel:X_46617	0.88694	5.95889	1.7133	0.190558	0.420288
bta-miR-27b	0.277276	13.5229	1.70938	0.191066	0.420288
bta-miR-147	-0.836509	2.94349	1.70564	0.191552	0.420288
Novel:25_29420	-0.649056	2.97559	1.69989	0.192303	0.420698
Novel:15_12246	0.610182	4.66867	1.68716	0.193976	0.423116
bta-miR-25	-0.271267	12.053	1.68194	0.194667	0.423387
bta-miR-2468	-0.974348	2.5316	1.67305	0.195851	0.423807
Novel:22_24819	0.494694	4.60126	1.67196	0.195996	0.423807
Novel:10_2530	1.61298	1.82957	1.64	0.200326	0.431916
bta-miR-409a	-0.86156	4.46026	1.61884	0.203253	0.436481
bta-miR-2403	1.52446	1.83142	1.61627	0.203613	0.436481
Novel:1_1092	0.86249	3.04976	1.59724	0.206295	0.440962
bta-miR-2331-3p	1.62271	1.87538	1.59305	0.206892	0.440975
Novel:X_47429	0.9042	3.26977	1.58186	0.208494	0.442297
Novel:12_7033	0.904227	3.26977	1.58044	0.208698	0.442297
bta-miR-140	0.317755	7.88745	1.56597	0.210794	0.44474
bta-miR-545-5p	0.885855	2.49757	1.561	0.211519	0.44474
Novel:8_43454	1.47318	1.83	1.56018	0.211639	0.44474
Novel:eca-miR-9072	-1.20983	2.44838	1.5535	0.21262	0.445546
bta-miR-2367-3p	-0.601659	3.87577	1.53905	0.21476	0.446915
Novel:7_41871	-1.65198	2.20591	1.535	0.215363	0.446915
bta-miR-1777a	1.6068	1.8555	1.53342	0.2156	0.446915
bta-miR-9-3p	-0.439514	7.3471	1.53296	0.215669	0.446915
bta-miR-145	0.559692	4.44872	1.50986	0.219161	0.452892
bta-miR-215	0.405803	4.68868	1.50388	0.220075	0.453525
bta-miR-758	1.39996	1.82801	1.48383	0.223176	0.458649
Novel:X_47226	0.351642	10.1251	1.46541	0.226071	0.463322
bta-miR-2284k	0.661301	3.3685	1.43812	0.230443	0.470988
bta-miR-6534	1.08235	2.66771	1.43314	0.231253	0.471351
bta-miR-2319b	1.34834	1.82545	1.41959	0.233471	0.47368
Novel:18_17525	1.77147	2.25205	1.41768	0.233786	0.47368
bta-miR-2483-3p	-0.35085	6.14596	1.41457	0.2343	0.47368
bta-miR-2367-5p	1.36714	1.8465	1.40723	0.235517	0.474853
bta-miR-128	0.263101	11.5227	1.3874	0.238844	0.478824
bta-miR-181d	-0.622816	3.71665	1.38566	0.23914	0.478824
bta-miR-496	1.30719	1.8244	1.3816	0.239829	0.478824
Novel:1_1258	0.810199	3.36368	1.38028	0.240054	0.478824
bta-miR-483	1.00234	2.749	1.37424	0.241085	0.479348
bta-miR-30e-5p	0.215644	12.7086	1.37079	0.241677	0.479348
Novel:19_18621	0.958863	3.0524	1.36612	0.24248	0.479348
Novel:eca-miR-138	0.855658	2.32626	1.36199	0.243192	0.479348
bta-miR-216b	0.328268	6.5635	1.36005	0.243529	0.479348
bta-miR-656	0.924143	2.61587	1.34959	0.245349	0.480527
Novel:eca-miR-656	0.924186	2.61587	1.34921	0.245417	0.480527
bta-miR-101	0.303163	10.3976	1.33962	0.247102	0.48132
bta-miR-1224	-1.12457	1.8104	1.33925	0.247167	0.48132
Novel:oar-miR-323c	-1.39284	2.09823	1.3287	0.249037	0.48132
bta-miR-6520	-0.769663	2.64897	1.32843	0.249084	0.48132
bta-miR-1185	-1.58299	2.04392	1.32664	0.249403	0.48132
bta-miR-296-3p	-0.891015	2.95673	1.32425	0.249831	0.48132
Novel:eca-miR-101	0.28886	9.14068	1.32142	0.250338	0.48132
bta-miR-212	0.511669	6.94802	1.3053	0.253247	0.48566
bta-miR-105b	0.41857	5.11558	1.28924	0.256187	0.49004
bta-miR-133a	0.518194	4.23456	1.28005	0.25789	0.492036
Novel:16_13810	-1.24664	2.17979	1.27072	0.259631	0.494094
bta-miR-421	0.488304	4.56132	1.26477	0.26075	0.494568
bta-miR-1249	0.399576	5.40037	1.26235	0.261206	0.494568
Novel:24_28070	-1.2101	1.96281	1.24939	0.263669	0.497967
Novel:eca-miR-200b	-0.262058	7.74572	1.24343	0.264811	0.498862
bta-miR-181c	0.35543	8.50724	1.22796	0.267804	0.503228
Novel:5_37688	-1.20321	2.16403	1.22146	0.269073	0.504344
bta-miR-326	1.14771	2.20238	1.19951	0.273419	0.509044
bta-miR-193a-3p	1.19982	1.80166	1.19754	0.273814	0.509044
Novel:X_46643	0.912527	2.61297	1.19203	0.274921	0.509044
bta-miR-127	-0.257946	8.12977	1.1905	0.275229	0.509044
Novel:eca-miR-487a	0.983013	2.19986	1.18736	0.275863	0.509044
bta-miR-20b	1.19606	2.03368	1.1846	0.276421	0.509044
Novel:12_7249	0.492773	5.25902	1.18442	0.276459	0.509044
Novel:13_7347	0.685839	2.87636	1.18155	0.27704	0.509044
Novel:1_1537	0.517895	5.26235	1.16775	0.279864	0.512969
Novel:14_9854	-0.508476	3.62444	1.15779	0.281925	0.514883
Novel:26_30672	1.51686	2.1408	1.15436	0.282638	0.514883
Novel:20_21863	0.444503	4.41922	1.15116	0.283307	0.514883
bta-miR-424-3p	-1.08883	2.3529	1.14943	0.283669	0.514883
bta-miR-539	1.54558	2.0871	1.14198	0.285235	0.51647
bta-miR-7858	1.2903	2.0521	1.1348	0.286754	0.517639
Novel:eca-miR-216b	0.301501	6.54483	1.13238	0.287269	0.517639
Novel:21_23405	0.404049	3.97206	1.12705	0.288405	0.518434
bta-miR-429	-0.243108	7.87619	1.09256	0.295904	0.530636
bta-miR-2285t	-1.49094	1.77778	1.08824	0.296862	0.531077
bta-let-7b	-0.233179	7.37856	1.07978	0.298746	0.533169
Novel:6_40114	0.479906	5.30315	1.07286	0.300301	0.534351
Novel:chi-miR-33a-3p	-1.20277	1.99921	1.07046	0.300841	0.534351
bta-miR-29b	0.445765	5.58935	1.05845	0.303569	0.536093
bta-miR-2285p	2.01036	1.95239	1.05334	0.304739	0.536093
bta-miR-369-5p	0.754908	2.46499	1.05139	0.305187	0.536093
Novel:eca-miR-3613	-0.471223	3.23217	1.05133	0.305202	0.536093
bta-miR-2284d	1.0361	1.79651	1.0504	0.305415	0.536093
Novel:eca-miR-374a	0.466652	3.73667	1.04073	0.307652	0.537592
bta-miR-374b	0.466723	3.73667	1.04048	0.30771	0.537592
bta-miR-505	0.438583	3.82916	1.01594	0.313485	0.546401
Novel:chi-miR-2284d	-0.385064	5.00272	1.00934	0.315061	0.547866
Novel:1_233	0.692669	3.05787	1.00522	0.31605	0.547866
Novel:eca-miR-23a	0.365727	5.92953	1.00324	0.316528	0.547866
bta-miR-144	1.20657	2.4771	0.990714	0.319568	0.551847
Novel:16_13534	0.578925	3.34084	0.981784	0.321759	0.554346
Novel:3_34277	-0.493063	5.56188	0.971299	0.324356	0.557534
Novel:X_46615	0.708562	7.20393	0.967344	0.325343	0.557799
bta-miR-484	-0.376662	6.24248	0.958362	0.3276	0.557799
bta-miR-361	0.457686	4.34061	0.956699	0.32802	0.557799
Novel:20_21888	0.359406	4.81809	0.951055	0.329451	0.557799
Novel:eca-miR-148a	-0.19009	8.35501	0.950028	0.329712	0.557799
Novel:eca-miR-224	0.720901	2.73968	0.948346	0.330141	0.557799
bta-miR-224	0.720679	2.73968	0.94822	0.330173	0.557799
Novel:eca-miR-106b	1.05237	2.00834	0.946969	0.330492	0.557799
bta-miR-194	-0.430936	5.78673	0.931445	0.334488	0.562934
bta-miR-323	0.370367	4.03602	0.929303	0.335044	0.562934
Novel:7_41693	0.600087	2.91436	0.923405	0.336582	0.563878
Novel:15_12355	-0.526518	3.62063	0.921363	0.337117	0.563878
bta-miR-6524	-0.218503	6.96715	0.909432	0.340265	0.567166
bta-miR-301b	0.777579	2.80174	0.908158	0.340604	0.567166
Novel:15_12361	0.225724	6.63794	0.897547	0.34344	0.570616
bta-miR-29d-3p	-1.29435	1.94688	0.880626	0.34803	0.573698
Novel:20_21868	-0.606637	3.07435	0.879935	0.34822	0.573698
Novel:X_46631	0.558971	3.14167	0.870928	0.350698	0.573698
bta-miR-2415-3p	1.34055	2.16268	0.870292	0.350874	0.573698
Novel:eca-miR-142-5p	0.464118	3.15186	0.869114	0.351201	0.573698
bta-miR-125b	0.210188	13.0755	0.868506	0.351369	0.573698
bta-miR-767	0.347951	4.29032	0.864137	0.352583	0.573698
Novel:eca-miR-767-5p	0.348011	4.29032	0.864066	0.352603	0.573698
bta-miR-2284y	0.294929	7.87256	0.863347	0.352804	0.573698
bta-miR-2446	-0.824316	2.4752	0.862695	0.352986	0.573698
bta-miR-95	-0.41417	3.62481	0.858245	0.35423	0.574469
bta-miR-2453	-0.986537	1.83089	0.832627	0.361514	0.58501
bta-miR-199c	0.938546	2.00195	0.821815	0.36465	0.588807
Novel:X_47458	-0.889766	2.18768	0.81764	0.365871	0.589503
bta-miR-485	0.86364	1.77248	0.810419	0.367996	0.59165
bta-miR-27a-3p	0.282195	12.2822	0.807531	0.368851	0.591748
Novel:2_19861	0.510612	2.57959	0.798256	0.371615	0.593984
Novel:eca-miR-125b-5p	0.211008	12.0864	0.795357	0.372485	0.593984
Novel:28_31627	-1.51949	1.88866	0.794198	0.372834	0.593984
Novel:eca-miR-132	0.26045	8.56856	0.790895	0.37383	0.593984
bta-miR-504	-0.682028	2.86314	0.787592	0.374829	0.593984
Novel:3_34625	-1.09052	2.05183	0.781272	0.376752	0.593984
Novel:20_21521	-1.2479	2.22447	0.780943	0.376853	0.593984
Novel:1_1339	0.407757	4.21016	0.780023	0.377134	0.593984
Novel:eca-miR-143	-0.268294	9.18294	0.776481	0.37822	0.593984
Novel:19_18739	-0.750664	3.00505	0.77402	0.378976	0.593984
bta-miR-7859	0.366672	5.66879	0.773933	0.379003	0.593984
bta-miR-874	-0.605529	2.87969	0.759163	0.383591	0.599913
bta-miR-431	0.46668	4.48927	0.739456	0.389835	0.608404
Novel:3_33649	-1.45948	1.97442	0.729574	0.393021	0.612096
Novel:27_31017	-0.341631	3.87628	0.716048	0.397443	0.615648
Novel:11_4541	-0.341613	3.87628	0.715805	0.397523	0.615648
bta-miR-2285ab	-0.474049	3.02141	0.715033	0.397778	0.615648
Novel:15_11541	0.410464	4.47754	0.70494	0.401129	0.619549
Novel:4_36816	-0.434441	3.77941	0.687326	0.407076	0.627435
Novel:29_32817	-0.474726	2.80899	0.681137	0.409196	0.628248
Novel:26_30225	-0.474695	2.80899	0.680869	0.409288	0.628248
Novel:26_30669	0.646558	2.58306	0.666019	0.414443	0.633833
Novel:16_13812	-0.400773	3.80336	0.6655	0.414625	0.633833
bta-miR-331-3p	0.445312	3.09837	0.652431	0.419245	0.639584
Novel:16_13802	-0.800282	4.82522	0.64917	0.42041	0.640052
bta-miR-2285e	-0.264007	5.41954	0.634057	0.425871	0.646453
bta-miR-381	0.459167	4.36016	0.631771	0.426706	0.646453
Novel:7_41959	-0.402929	3.7175	0.630386	0.427214	0.646453
bta-miR-502b	0.369477	3.62589	0.615726	0.43264	0.653339
Novel:chi-miR-2284a	0.332318	6.88135	0.609495	0.434978	0.655543
bta-miR-1343-3p	0.413365	3.82478	0.602303	0.437701	0.658316
Novel:24_28742	-0.724002	3.17378	0.592842	0.441322	0.662427
Novel:eca-miR-105	-0.55267	2.28336	0.566517	0.451646	0.675533
bta-miR-195	0.210329	8.5964	0.56597	0.451865	0.675533
Novel:5_37671	-0.830167	2.6687	0.56085	0.453918	0.677246
bta-miR-2284m	-0.550031	2.52275	0.556788	0.455557	0.678335
bta-miR-98	0.355305	3.97458	0.550126	0.458266	0.681009
bta-miR-502a	0.547909	2.77785	0.54231	0.461477	0.684417
bta-miR-219-3p	-1.13854	1.91881	0.537027	0.463667	0.686301
Novel:X_47432	-0.35122	3.6587	0.52868	0.467162	0.690105
bta-miR-2419-5p	0.282141	8.69506	0.518231	0.471597	0.695279
bta-miR-3432a	0.207768	6.30472	0.51385	0.473477	0.696674
Novel:8_44679	0.490388	2.56874	0.504349	0.477595	0.699801
Novel:10_2231	-0.256242	6.87766	0.503456	0.477986	0.699801
Novel:13_7570	0.47665	2.56625	0.500437	0.479308	0.699801
Novel:12_6788	0.476654	2.56625	0.500332	0.479354	0.699801
Novel:19_19018	0.644917	2.67875	0.496863	0.480882	0.70066
bta-miR-22-5p	0.705854	2.12024	0.492102	0.482991	0.701368
Novel:1_1372	-0.598405	2.34813	0.491525	0.483248	0.701368
bta-miR-2323	-0.503087	2.67139	0.483196	0.486978	0.702931
bta-miR-2431-3p	0.591184	2.1025	0.482972	0.487079	0.702931
Novel:3_34707	-0.444017	2.58852	0.482811	0.487152	0.702931
Novel:27_30930	-0.563623	2.51197	0.474671	0.490846	0.706894
bta-miR-2284x	0.217911	12.5477	0.472487	0.491845	0.706968
bta-miR-7857	-0.332961	3.77032	0.462507	0.496455	0.710881
bta-miR-2285i	0.6448	2.45199	0.460618	0.497335	0.710881
bta-miR-410	0.281047	7.20902	0.459749	0.497741	0.710881
Novel:eca-miR-367	0.287524	3.6689	0.458386	0.498379	0.710881
bta-miR-223	0.347822	3.69286	0.455822	0.499583	0.711238
bta-miR-137	0.482086	2.93312	0.452235	0.501276	0.712289
Novel:22_24959	-0.57289	3.87593	0.443379	0.505496	0.715871
bta-miR-335	0.185	12.0451	0.442401	0.505966	0.715871
bta-miR-148a	-0.140846	11.8862	0.438073	0.508054	0.715871
bta-miR-125a	-0.198843	11.816	0.437762	0.508204	0.715871
Novel:3_33825	0.650037	2.19991	0.436958	0.508594	0.715871
bta-miR-193b	-0.785096	1.91771	0.418187	0.517843	0.727516
Novel:28_31692	0.548451	2.28684	0.403298	0.525391	0.736655
bta-miR-1842	1.09522	2.01307	0.401486	0.526323	0.736655
Novel:7_42083	0.944099	2.03716	0.395102	0.52963	0.739895
bta-miR-371	-0.554453	2.20471	0.388969	0.532842	0.74299
bta-miR-425-3p	0.363923	3.57592	0.384169	0.535381	0.745138
bta-miR-664b	0.169342	6.95301	0.375433	0.540058	0.749877
bta-miR-2285c	-0.240909	3.55928	0.370829	0.542553	0.749877
bta-miR-2285v	0.251322	3.87841	0.370763	0.542589	0.749877
bta-miR-155	0.531261	2.82143	0.370269	0.542858	0.749877
Novel:25_29919	0.608861	2.20456	0.36852	0.543812	0.749877
bta-miR-1251	-1.08187	2.04335	0.36395	0.54632	0.751947
bta-miR-653	0.448516	2.5993	0.351724	0.553139	0.758532
Novel:4_36397	0.448612	2.5993	0.351724	0.553139	0.758532
bta-miR-205	0.476604	2.76557	0.341019	0.559242	0.764126
Novel:eca-miR-205	0.476687	2.76557	0.340976	0.559267	0.764126
Novel:4_36539	0.185742	4.46977	0.330118	0.56559	0.769268
Novel:2_19589	0.820568	2.20073	0.329802	0.565776	0.769268
bta-miR-124b	-0.321886	3.12076	0.329212	0.566123	0.769268
bta-miR-342	0.18124	11.8259	0.326331	0.567827	0.77018
bta-miR-339b	-0.22946	5.24929	0.323974	0.569229	0.77068
Novel:eca-miR-3548	0.287942	3.65064	0.302493	0.582324	0.786981
Novel:eca-miR-186	-0.101362	14.3382	0.300241	0.583731	0.787365
bta-miR-495	-0.367968	4.86734	0.298668	0.584719	0.787365
bta-miR-186	-0.100529	14.3396	0.295228	0.586889	0.788864
bta-miR-22-3p	0.0726999	14.7008	0.281355	0.595814	0.798314
bta-miR-200b	0.168483	8.80509	0.280979	0.59606	0.798314
Novel:3_35314	0.570713	3.70949	0.275515	0.599656	0.80043
Novel:3_35313	0.570758	3.70949	0.275319	0.599786	0.80043
Novel:2_20560	0.245909	3.40443	0.26593	0.606075	0.807379
bta-miR-6531	-0.604682	1.79903	0.258202	0.611358	0.812965
bta-miR-452	0.548089	2.05642	0.252519	0.615307	0.814506
Novel:chi-miR-3432-5p	0.233836	3.52188	0.252192	0.615536	0.814506
Novel:eca-miR-129a-3p	-0.574126	1.90995	0.251825	0.615793	0.814506
bta-miR-497	0.197694	4.87703	0.248491	0.61814	0.816163
Novel:29_33052	0.126248	11.4434	0.242117	0.622682	0.820708
Novel:eca-miR-22	0.0670119	14.6878	0.238012	0.625646	0.821867
bta-miR-449a	0.110789	11.3523	0.237848	0.625765	0.821867
bta-miR-432	-0.432818	2.34307	0.233284	0.6291	0.824795
bta-miR-6536	-0.623486	2.26549	0.219702	0.639267	0.836655
bta-miR-2425-5p	0.758123	2.06899	0.214982	0.64289	0.838559
bta-miR-3431	0.177594	4.40454	0.214879	0.64297	0.838559
bta-miR-148b	0.0868927	8.82202	0.213118	0.644334	0.838872
bta-miR-2284w	0.586498	1.94202	0.211393	0.645678	0.839157
Novel:eca-miR-211	0.0962042	14.9883	0.209247	0.647359	0.839572
bta-miR-204	0.0959709	14.9898	0.208115	0.648249	0.839572
bta-miR-29d-5p	-0.362428	2.35865	0.203981	0.651527	0.842355
bta-miR-124a	-0.236776	3.81352	0.196795	0.65732	0.847543
bta-miR-29a	0.132745	10.7026	0.196193	0.657811	0.847543
bta-miR-654	0.576823	2.23893	0.190012	0.662907	0.852635
bta-miR-192	0.10679	11.829	0.18772	0.664821	0.853626
bta-miR-210	0.49557	2.17441	0.180665	0.670802	0.858029
bta-miR-2284l	-0.296133	2.88434	0.179224	0.672041	0.858029
Novel:X_47331	0.0868372	8.18222	0.178051	0.673053	0.858029
bta-miR-2483-5p	0.086868	8.18222	0.177871	0.673209	0.858029
Novel:1_1462	0.229781	4.76827	0.176957	0.674002	0.858029
bta-miR-1388-3p	0.444593	2.45064	0.174498	0.676145	0.859291
Novel:3_33705	-0.08313	8.2124	0.17035	0.679801	0.861245
Novel:16_13797	0.438958	2.3045	0.170136	0.679991	0.861245
Novel:14_9731	-0.346028	2.10818	0.160864	0.688363	0.87037
bta-miR-551b	-0.572539	1.96933	0.156693	0.69222	0.872417
Novel:11_5152	0.185144	3.42974	0.156453	0.692443	0.872417
Novel:eca-miR-194	-0.172232	4.78141	0.155334	0.69349	0.872417
bta-miR-1247-5p	-0.411622	2.27248	0.147814	0.700633	0.879919
Novel:9_45413	0.274114	3.59114	0.144652	0.703699	0.881673
bta-miR-375	-0.0700372	12.959	0.143942	0.704393	0.881673
Novel:4_36531	0.228887	3.22484	0.139788	0.708492	0.882663
bta-miR-1291	0.32875	2.56955	0.139597	0.708682	0.882663
Novel:14_9545	-0.385653	3.03852	0.139545	0.708734	0.882663
Novel:19_18636	0.541735	2.16333	0.136231	0.712057	0.885325
bta-miR-130b	0.0927317	6.84204	0.13369	0.714637	0.88597
Novel:8_43578	0.301911	2.57277	0.131173	0.717219	0.88597
Novel:chi-miR-363-5p	0.374553	2.23444	0.130723	0.717684	0.88597
bta-miR-191	-0.0905872	16.1384	0.129302	0.719157	0.88597
bta-miR-2285h	-0.198153	3.15243	0.127211	0.721341	0.88597
bta-miR-182	-0.100119	10.5688	0.126263	0.722339	0.88597
Novel:oar-miR-665-3p	0.470225	1.90777	0.124166	0.724559	0.88597
Novel:13_8147	-0.242493	2.47217	0.124049	0.724684	0.88597
bta-miR-665	0.470493	1.90777	0.124024	0.72471	0.88597
bta-miR-2284s	0.27584	2.97902	0.121221	0.727714	0.88597
Novel:17_15117	0.148854	3.81971	0.121079	0.727868	0.88597
Novel:21_23387	0.14288	4.81919	0.120895	0.728066	0.88597
Novel:5_37537	-0.111045	4.87459	0.118406	0.73077	0.88597
bta-miR-2312	-0.662308	1.91609	0.117327	0.731952	0.88597
bta-miR-2284ac	-0.306955	2.14808	0.116141	0.733258	0.88597
Novel:2_20774	-0.108875	4.87459	0.115814	0.733619	0.88597
bta-miR-202	-0.166904	5.183	0.114425	0.735162	0.88597
Novel:9_46043	0.279241	2.17102	0.113972	0.735667	0.88597
Novel:14_9881	0.414025	1.91487	0.113624	0.736055	0.88597
bta-miR-2285r	0.394615	1.91191	0.113379	0.736329	0.88597
Novel:8_44772	-0.103054	5.88816	0.111697	0.73822	0.886815
Novel:12_6642	0.297366	2.8535	0.109593	0.740608	0.887019
bta-miR-217	0.270537	2.62184	0.109453	0.740768	0.887019
bta-miR-7865	-0.401686	2.06587	0.107478	0.743034	0.888307
bta-miR-2388-5p	-0.384018	2.1938	0.105349	0.745503	0.889832
Novel:15_12187	-0.314351	2.87011	0.103608	0.747542	0.890841
bta-miR-362-3p	-0.157825	3.67953	0.100312	0.751455	0.893369
bta-miR-2285ac	0.187634	2.88034	0.0993009	0.75267	0.893369
Novel:eca-miR-96	-0.186271	2.98287	0.0960038	0.756679	0.893369
bta-miR-96	-0.186821	2.98287	0.0958051	0.756923	0.893369
Novel:19_18161	0.101694	5.03725	0.0956393	0.757127	0.893369
Novel:chi-miR-2284b	0.184725	3.36644	0.0934495	0.759837	0.893369
Novel:eca-miR-769b	0.27677	2.46843	0.0933836	0.759919	0.893369
Novel:3_34812	0.476523	1.88335	0.0912786	0.762558	0.893369
Novel:22_24913	-0.255632	3.80257	0.0912533	0.76259	0.893369
Novel:16_13603	0.146268	4.31902	0.0908917	0.763047	0.893369
bta-miR-2397-3p	0.287306	2.25916	0.0885223	0.766064	0.893369
bta-miR-500	0.354023	2.18172	0.0884604	0.766144	0.893369
bta-miR-4286	-0.196993	3.09708	0.0883888	0.766235	0.893369
Novel:eca-miR-450b-5p	-0.120557	5.42731	0.0863036	0.76893	0.893369
Novel:5_38682	0.256171	2.03326	0.0847563	0.770952	0.893369
bta-miR-532	0.100802	5.80317	0.0843068	0.771544	0.893369
bta-miR-450b	-0.1182	5.42892	0.0830673	0.773183	0.893369
Novel:2_21268	-0.282896	2.80091	0.0829984	0.773274	0.893369
bta-miR-211	-0.100684	8.11432	0.0821433	0.774414	0.893369
Novel:15_12936	0.282278	2.13499	0.0815806	0.775167	0.893369
bta-miR-2419-3p	-0.253765	1.80476	0.0812726	0.77558	0.893369
Novel:X_46633	0.107185	7.69946	0.0809533	0.77601	0.893369
bta-miR-1584-5p	0.40294	1.99948	0.0788391	0.778877	0.893513
Novel:eca-miR-377	0.384824	1.88608	0.0774615	0.780767	0.893513
bta-miR-377	0.38494	1.88608	0.0774586	0.780771	0.893513
Novel:6_40919	0.139064	3.25798	0.077347	0.780925	0.893513
bta-miR-339a	0.103465	5.99999	0.073627	0.786127	0.895211
bta-miR-23a	0.087346	7.93312	0.0731898	0.786748	0.895211
bta-miR-221	-0.161328	3.37409	0.073143	0.786814	0.895211
Novel:8_44701	0.138232	3.15321	0.0728653	0.78721	0.895211
bta-miR-769	-0.153398	3.76869	0.0685875	0.793405	0.898262
Novel:19_18425	-0.324899	1.93408	0.0661411	0.797041	0.898262
bta-miR-345-3p	0.249436	2.37608	0.0658828	0.797429	0.898262
bta-miR-655	0.268388	2.02983	0.065021	0.798729	0.898262
Novel:eca-miR-655	0.268428	2.02983	0.0649748	0.798799	0.898262
Novel:18_17470	0.207284	2.14561	0.0641378	0.800072	0.898262
bta-miR-652	-0.322191	2.28127	0.0638786	0.800468	0.898262
bta-miR-545-3p	0.219618	2.26249	0.0638726	0.800477	0.898262
Novel:16_13837	0.154846	2.74133	0.0630943	0.80167	0.898262
bta-miR-708	-0.337267	1.83064	0.0629235	0.801934	0.898262
bta-miR-146a	-0.060258	14.4628	0.0615223	0.804106	0.899345
bta-miR-455-3p	-0.267719	1.9394	0.0596483	0.807053	0.901289
bta-miR-324	-0.20244	2.65805	0.0562738	0.812485	0.904092
Novel:19_18742	0.367758	1.98787	0.0558574	0.813168	0.904092
bta-miR-2284p	0.3675	1.98787	0.055839	0.813198	0.904092
bta-miR-299	0.175536	2.46664	0.0510942	0.82117	0.908983
bta-miR-152	0.103091	4.87331	0.0500036	0.823057	0.908983
bta-miR-2285f	-0.0490687	7.13599	0.0499364	0.823174	0.908983
Novel:X_47852	0.121525	2.61617	0.0498013	0.823409	0.908983
bta-miR-2285y	-0.228308	1.90935	0.0496405	0.82369	0.908983
bta-miR-2285j	-0.0946759	5.50269	0.0473041	0.827822	0.91091
Novel:8_43034	-0.245619	2.23195	0.0472733	0.827878	0.91091
Novel:eca-miR-217	0.172456	2.58919	0.0447727	0.832423	0.91352
bta-miR-2285k	0.0796497	4.50605	0.0437505	0.834319	0.91352
bta-miR-219-5p	-0.250722	1.93296	0.0428636	0.835982	0.91352
bta-miR-29c	0.0556135	6.60866	0.0427995	0.836103	0.91352
bta-miR-2285af	0.288044	1.90213	0.0419547	0.837706	0.91352
bta-miR-376b	0.208538	2.12285	0.0414042	0.83876	0.91352
Novel:eca-miR-376a	0.208298	2.12285	0.0413716	0.838822	0.91352
bta-miR-193a-5p	-0.231199	1.9538	0.0385947	0.844254	0.918095
Novel:chi-miR-2284e	0.0774648	4.02077	0.0345402	0.852562	0.924473
bta-miR-214	0.124	3.23563	0.0345238	0.852597	0.924473
Novel:eca-miR-9027	-0.141245	2.97813	0.0322495	0.857481	0.928419
Novel:eca-miR-545	0.147981	2.24223	0.0299146	0.862684	0.93209
bta-miR-383	-0.10146	3.02818	0.0291091	0.864527	0.93209
bta-miR-2284aa	0.0360866	7.49147	0.0290689	0.86462	0.93209
Novel:oar-miR-3958-3p	0.0651645	3.89652	0.0277533	0.86769	0.932507
bta-miR-154c	0.0651455	3.89652	0.027753	0.867691	0.932507
bta-miR-105a	0.151632	2.82133	0.0269624	0.869572	0.932507
bta-miR-143	0.0502102	10.5413	0.0263241	0.871111	0.932507
Novel:11_4447	-0.12015	2.41831	0.0262645	0.871256	0.932507
bta-miR-2284c	0.132628	2.05547	0.0249092	0.874593	0.934737
bta-miR-200c	0.0800449	3.83964	0.0236874	0.877683	0.936697
bta-miR-363	-0.0470634	5.63301	0.0222681	0.881376	0.938605
Novel:19_18674	-0.0413348	5.431	0.0220377	0.881987	0.938605
Novel:6_39780	-0.112406	2.48366	0.018532	0.891717	0.947608
bta-miR-1843	0.220837	1.85727	0.017989	0.893305	0.947946
bta-miR-2342	0.172425	2.00992	0.0173969	0.895065	0.948263
Novel:21_23402	0.0896821	2.43118	0.0170381	0.896147	0.948263
bta-miR-1260b	0.0309859	7.23059	0.0160634	0.899145	0.950088
bta-miR-2285aa	0.156393	2.17835	0.0155916	0.90063	0.950311
bta-miR-671	-0.171112	1.95821	0.0144973	0.904163	0.952691
Novel:8_44248	0.180385	2.18433	0.0122283	0.911948	0.959539
Novel:X_47477	-0.0652352	2.35875	0.0102612	0.919314	0.965439
bta-miR-873	0.0413819	3.84498	0.00971145	0.921498	0.965439
Novel:eca-miR-488	0.153013	2.07021	0.00949396	0.922379	0.965439
bta-miR-488	0.152333	2.07021	0.00940776	0.922731	0.965439
Novel:18_17959	0.108919	2.30152	0.00842446	0.926869	0.968409
bta-miR-320a	-0.0332369	5.69068	0.00699959	0.933324	0.971402
bta-miR-30f	0.0370201	4.30945	0.00683566	0.934108	0.971402
bta-miR-2284o	0.0806426	2.32997	0.00666957	0.934911	0.971402
Novel:oar-miR-379-3p	0.105727	2.08237	0.00666331	0.934942	0.971402
bta-miR-885	-0.0318757	3.79303	0.00492839	0.944032	0.979198
bta-miR-345-5p	0.0940998	2.26986	0.00474696	0.945071	0.979198
bta-miR-412	-0.0337055	1.83404	0.00415337	0.948615	0.981507
bta-miR-2285ad	0.072906	2.10419	0.00278066	0.957945	0.986882
bta-miR-7861	0.0729133	2.12034	0.00273058	0.958326	0.986882
bta-miR-196b	0.151561	1.83506	0.00248695	0.960227	0.986882
bta-miR-2284ab	-0.040913	2.73133	0.00215728	0.962954	0.986882
Novel:eca-miR-329a	0.0333689	2.58646	0.0021336	0.963158	0.986882
Novel:eca-miR-30c	-0.00957072	14.3507	0.00210473	0.963408	0.986882
bta-miR-30d	-0.00954286	14.3508	0.00209088	0.963529	0.986882
bta-miR-660	-0.00953288	9.0932	0.00199293	0.964392	0.986882
Novel:18_17397	-0.0360891	3.26671	0.00174594	0.966671	0.9878
Novel:eca-miR-34a	-0.0085351	10.9426	0.00150977	0.969005	0.9878
Novel:22_24859	0.04122	2.27253	0.00138985	0.970261	0.9878
bta-miR-2285x	0.0343396	2.40283	0.00135963	0.970586	0.9878
bta-miR-216a	0.0208164	3.59507	0.00119145	0.972465	0.988363
Novel:23_26289	0.0471643	1.85304	0.00103445	0.974342	0.988924
Novel:12_6875	-0.0194121	3.71745	0.000761025	0.977992	0.990261
Novel:17_15289	-0.00899207	4.17232	0.000738868	0.978314	0.990261
Novel:21_24329	0.0130102	2.60791	0.000494852	0.982252	0.992776
bta-miR-92a	-0.00471483	9.57947	0.000364984	0.984758	0.992776
Novel:21_22276	-0.00520084	5.74237	0.000333501	0.98543	0.992776
Novel:X_46641	-0.0277823	2.14571	0.000300386	0.986172	0.992776
Novel:25_29368	0.00359806	2.24567	0.000247333	0.987452	0.992776
Novel:18_17453	0.0158725	2.73963	0.000147813	0.9903	0.993507
bta-miR-454	0.00354799	2.57919	0.000131697	0.990844	0.993507
Novel:29_32941	-0.00395963	3.22582	4.17773e-05	0.994843	0.996178
bta-miR-2284b	-0.0109965	3.00171	2.25804e-05	0.996209	0.996209
