# Supplementary material for: Small RNA sequencing of cryopreserved semen from single bull revealed altered miRNAs and piRNAs expression between High- and Low-motile sperm populations
Source: BMC Genomics. 2017 Jan 4;18:14. doi: 10.1186/s12864-016-3394-7 (PMC5209821; doi:10.1186/s12864-016-3394-7)
Supplement: Additional file 7: — Novel miRNA precursors sequences identified in High Motile (HM) and Low Motile (LM) sperm fractions. (FA 25 kb) [file 12864_2016_3394_MOESM7_ESM.fa]

>Novel:eca-miR-100
AACCCGUAGAUCCGAUCUUGUGGUGAAGUGGACCGCACAAGCUCGCUUCUAUGGGUC
>Novel:eca-miR-211
UUCCCUUUGUCAUCCUAUGCCUGAGAAUAUAUGAAGGAGGCUGGGAAGGCAAAGGGACG
>Novel:eca-miR-22
AGUUCUUCAGUGGCAAGCUUUAUGUCCUGACCCAGCUAAAGCUGCCAGUUGAAGAACUGU
>Novel:eca-miR-186
CAAAGAAUUCUCCUUUUGGGCUUUCUGAUUUUAUUUUAAGCCCAAAGGUGAAUUUUUUGGGA
>Novel:eca-miR-15b
UAGCAGCACGUAAAUAUUGGUGUUAAGAUUCUAAAAUUAUCUCCAGUAUUAACUGUGCUGCUGAAG
>Novel:eca-miR-151-5p
UCGAGGAGCUCACAGUCUAGUACGUCUCAUCCCCUACUAGACUGAAGCUCCUUGAGG
>Novel:eca-miR-146b-5p
UGAGAACUGAAUUCCAUAGGCUGUGAGCUCUAGCAAAUGCCCUAGGGACUCAGUUCUG
>Novel:eca-miR-34a
UUGUUAACGAAGUACACCGGUGACCUAUGUGUGAUGGGUUGGCAGUGUAUUGUUAGCUGGU
>Novel:eca-miR-125b-5p
UCCCUGAGACCCUAACUUGUGAUGUUUACCGUUUAAAUCCACGGGUUAGGCUCUUGGGAG
>Novel:eca-miR-21
UAGCUUAUCAGACUGAUGUUGACUGUUGAAUCUCAUGGCAACAGCAGUCGAUGGGCUGU
>Novel:eca-miR-26a
UUCAAGUAAUCCAGGAUAGGCUGUUUCCAUCUGUGAGGCCUAUUCUUGAUUACUUGUUU
>Novel:eca-let-7a
UGUCUGUCCACCUGCCGCGCCCCCCGGGCUGAGGUAGGAGGUUGUAUAGU
>Novel:eca-miR-148a
GAAGUUCUGUUAUACACUCAGGCUGUGGCUCUCUGAAAGUCAGUGCAUCACAGAACUUUGU
>Novel:eca-miR-101
UCGGUUAUCAUGGUACCGAUGCUGUAUAUCUGAAAGGUACAGUACUGUGAUAACUGAAG
>Novel:eca-miR-143
GGUGCAGUGCUGCAUCUCUGGUCAGUUGGGAGUCUGAGAUGAAGCACUGUAGCU
>Novel:eca-miR-30c
UGUAAACAUCCCCGACUGGAAGCUGUACCACACAGCUAAGCUUUCAGUCAGAUGUUUGCUGCU
>Novel:eca-miR-340-5p
UUAUAAAGCAAUGAGACUGAUUGUCAUGUGUCGUUUGUGGGAUCCGUCUCAGUUACUUUAUAG
>Novel:eca-miR-19a
GUUUUGCUGGUUUGCAUUUCAGCGUGUGGAUAUAUGGCUGUGCAAAUCCAUGCAAAACUG
>Novel:19_18821
CCCAUAAAGUAGAAAGCACUACUAACAGCACUGGAGGGUGUAGUGUUUCCUACUUUAUGGAUG
>Novel:X_47315
AGAGGUAAAAAAUUGAUUUGACUAGUUCUUUAACACAUCUAGCAAAUCAUUUUUUACUCUCC
>Novel:5_38569
CACCUGGUUGAUCCUGCCAAUAGCAUAUGCUUGUCUCAAAUAUUAAGUCAUCCAUAUCUAAGUACGCAUGGACUGUGCAGUGAA
>Novel:eca-miR-181a
AACAUUCAUUGCUGUCGGUGGGUUGAACUGUGUGGACAAGCUCACUGAACAAUGAGUGCAAC
>Novel:23_27490
UGAGUUUUCCAAAUUUGCUGGCAUAUUGAGUGCAGCACUUUCGCAGCAUCAUCUUUCAGGAUUUGAAUGAGCUCAAC
>Novel:eca-miR-106b
CAAAGUGCUCACAGUGCAGGUAGUUUUGGCAGCGCUCUACUGUAGUGUGGGCACUUCCAG
>Novel:chi-miR-1306-5p
CCACCUCCCCUGCAAACGUCCAGUGAUGCAGAGGUAAUGGACGUUGGCUCUGGUGGUGAU
>Novel:eca-miR-8918
GGAGUGAUUUGUCAGGUUAAUUCUGAUAACAAAUGAGACUCUGGCAUGCUAAC
>Novel:11_4678
GAAUCGCGACGGGUAUCUCUUGAAGCUCACAGGGUGGACUCAAGGUAGUCAAGCCUCCUGAGGCGUUUGGAGAGAGGUCGCGAGAUUGG
>Novel:eca-miR-23a
GGGUUCCUGGCAUGCUGAUUUGUGACUUAAGAUUAAAAUCACAUUGCCAGGGAUUAC
>Novel:eca-miR-190a
UGAUAUGUUUGAUAUUGGGUUGUUUAAUUAGGAACCAACUAAAUGUCAAACAUAUUCUU
>Novel:5_37537
CAAAAAGAUCAUUUGGGUUUUUCUGAUGAUGUUAUGGAAAACUCGAAUGAACUCUUUGG
>Novel:10_2630
AUGUGAAAUUACCAGUAUUUGUCUGCUUUGACCUACAAAAACUGGCAGCUUCAUGUAA
>Novel:chi-miR-2284d
AAGAAAAAUUUUUUUCAAGUUUUUCUGUAAUAUUAUGGAAAAACCUGAAUGAACCUUUUGA
>Novel:X_46615
UGCCCAUCCAGGUGCAGUUCACUUAAAAUUGGUGUACUGUUCCUUGAAUGGGUAGU
>Novel:8_44772
UGGAAGACUAGUGAUUUUGUUGUUUUUAGAUAACUGAAUCGACAACAAAUCACAGUCUGCCAUA
>Novel:X_46623
UGCCCAUCCAGGUGCAGUUCACGUACAAUUGGUGUACUGUGCCUUGAAUGGGUAUU
>Novel:X_46617
UGCCCAUCCAGGUGCAGUUCACGUACAAUUGGUGUACUGUGCCUUGAAUGGGUAUU
>Novel:eca-miR-199a-3p
CCCAGUGUUUAGACUAUCUGUUCAGGACUCCCAAAUUGUACAGUAGUCUGCACAUUGGUU
>Novel:eca-miR-1388
AGGACUGUCCAACCUGAGAAUGGUGAGCAUCCAGGGACAAUCUCAGGUUUGUCAGCCCGC
>Novel:oar-miR-411a-5p
AUAGUAGACCGUAUAGCGUACGCUUUAUCUGUGACGUAUGUAACACGGUCCACUAAC
>Novel:eca-miR-18a
UAAGGUGCAUCUAGUGCAGUUAGUGAAGCAGCUCAGAAUCUACUGCCCUAAAUGCUCCUUCUGGC
>Novel:eca-miR-184
CCUUAUCACUUUUCCAGCCAGCUUUGUGACUCUAACUGUUGGACGGAGAACUGAUAAGGGU
>Novel:eca-miR-369-3p
AGAUCGACCGUGUUAUAUUCGCUUUAUUGACUUCGAAUAAUACAUGGUUGAUCUU
>Novel:27_31193
AUUCUGACUGGUGUGAGGUGAUAUUUCAUUGUAGUUUUGAUUUGC
>Novel:21_23387
ACUCCAUUUGUUUUGAUGAUGGAUUCUUACGCUCCAUCAUCGUCUCAAAUGAGUCU
>Novel:eca-miR-374a
AUAUAAUACAACCUGCUAAGUGUCCUAGCACUUAUCAGGUUGUAUUAUCAUU
>Novel:1_1537
CCAAAGUUCGUUCGGGUUUUUCCUUAGUAUGUUACGGAAAAACCCGAACAAACUUUGUGG
>Novel:20_21888
AAAAAGUUCAUUCAGGUUUUCUGUAAGAUGUUAGGGAAGGACCUGAAUGAACUUUCUGG
>Novel:3_34277
AAAAGGUUCAUUUGGGUUUCUCCAUGCCAUCUUACGGAAAAACCUGAAUGACCCUUUUGG
>Novel:10_3019
AAAAAAUUCGUUCGGGUUUUUCUGUAUGAUAAGAUGGUACAGAAAAACCCGAGCAAACUUUUUGG
>Novel:21_22276
UUGUCCUACUUCUCAGCUGUCUUGACUCCCUAACAAGAUAGCAGAGGAGUAGGAGGA
>Novel:X_46497
UAUAUAUAUAUAUGUACGUAUGUGUAUAUGAAUGUAUACGUAGAUAUAUAUGUAUUU
>Novel:16_13837
UGACCUAUGAAUUGACAGACAACGUGACUAAGUCUGUCUGUCAUUUCUGUAGGCCAAU
>Novel:11_5152
AGAAAGUUUGUUUGGGUUUUUCCGUAAGAUGUAACAGGAAAACCUGAAGAGACUUUUUGG
>Novel:2_20560
AGAAAGUUUGUUUGGGUUUUUUGUAACAACUUAUGGAAAUACCUGAACAAAUUUUCU
>Novel:chi-miR-2284a
CAAAAGUUCGUUCGGGUUUUUUGUUUACAGCUCACUAGAAAAACCCAAAUGAACUCUUUGGCCAAU
>Novel:6_40919
AAAAAAGUUUGUUUGGAUUUUCCUGUUACAUCUCAUGGAAAAAACCUGAACAAACGUUUU
>Novel:eca-miR-7
UGGAAGACUAGUGAUUUUGUUGUUCUGAUGUACUAUGACAACAAGUCACAGCUUCCU
>Novel:eca-miR-135b
UAUGGCUUUUUAUUCCUAUGUGAUAGUAAUAAAGUCUCAUGUAGGGAUGGAAGCCAUGAAA
>Novel:29_32817
CAAAAAGUUUGCUUGGAUUUUUCUGUGAGAUAUUAUGGGAAAACCGGAAUGAACUUUUUGA
>Novel:15_11541
CAAAAAGCUCAUUUGGGUUUUUUCUUAACAUGUUAUAGAAAAACCCAAUGAACUUUUUCA
>Novel:eca-miR-543
AAGUUGCCCGUGUCUUUUUCGCUUUAUAUGUGACGAAACAUUCGCGGUGCACUUCU
>Novel:4_36539
CCCAAAGUUUGUUUGGGUUUUUCCAUAGCAUUUCCAUAGUUUUUCUUACAGAAAAACCCAAAUGAACUUUCU
>Novel:16_13534
AAAAGUUUGUUAGGAUUUUCUGUAACAUGUUAUGGAAAAACCCAAUGAACUUUUU
>Novel:16_13802
GAAAGUUCAUUUGGGUUUCUCCGUGCAAUCUUGUGAAAAACUGAAAUGAACUUUUCGG
>Novel:10_2530
AAAAGUUCGUUUCGGUUUUUCCGUAAGAUCUUAGAGAAAAACCCGAAUGAACUUUUU
>Novel:1_1462
CAUUAAACAUCUUAAUAUAUUGAACACUAGACCUAUAUAUUAAGCUGUUUGAUGGAU
>Novel:oar-miR-3958-3p
AGGUUGUCCGUGAUGUAUUUGCUUUAUUUGUGGCAGAUAUUGCACGGUUGAUCUCU
>Novel:chi-miR-2284e
AAAACUUGAAUGAACCUUUUGGCCAACCCAAUAUAUUAGCUACCCAAUAUAGUAGGUUGGUACAAAAGUAAUUUCAGUUUUUG
>Novel:29_32941
UAAAAAGUUCAUCUGGGUUUUCCCAUACCAUGAACAACCUGAAUGAACUUUUUGA
>Novel:1_1312
AAAAGUUCAUUUGGGUUUUUCUAUAACAUCUUGCAGAAAAACCGGAAUGAACUUUUUGG
>Novel:28_31627
AGAAAGUUUGUUCGAGUUUUUCCAUCAGCUGAUACAGAAAAACCUGAACAAAUUUCU
>Novel:13_8226
AAAAAGUUAGUUCAGAUUUUUCCAUAGCAUCUCAUGGAAAAACCGGAAUGAACUUUUUGG
>Novel:5_39414
GAUGAACUUACUGACGGGCGGACAGAGACACUGUGCUGAUUGUCAUGUUCUGAUU
>Novel:8_44679
CACAAAGUUCGUUUGGGUUUUUCUGUGUUAUGGAAAAACCCAAAUGGACUUUUUGA
>Novel:eca-miR-133a
GGUCAAACGGAACCAAGUCCGUCUUCCUGAGAGGUUUGGUCCCCUUCAACCAG
>Novel:16_13812
AAAAGUUCAUUAGGGUUUUUCUGUGAGAUGGGAUGGAAAAAACCGAGUGGACUUUUUG
>Novel:eca-miR-3613
UGUUGUACUUUUUUUUUUGUUCGUUGCAUUUUUAGGAACAAAAAAAAAAGCCCAACCCU
>Novel:3_34972
AGAAAGUUCAUUCAGGUUUUUCUUUAACAGCUUGCUGAAAAACCGGAAUGAACUUUUUGG
>Novel:4_36816
AAAAAGUUCAUUUGGGCUUUUUCAUAAGAUGUUACAGAAAAACCCUGAUGAACUUUUUGA
>Novel:X_47852
AAAAAGUUUGUUCAAGUUUGUCCAUAAGAUGGCACAGAACACCUGAACAAACUUUUUGG
>Novel:X_46499
AAGAGUUUGUUCGGGUUUCUCCAUAAGCUGUAUAGAAAAACCUCAAUGAACUCUUU
>Novel:eca-miR-217
UACUGCAUCAGGAACUGAUUGGAUAAGAAUCGGUCACCAUCAGUUCCUCAUGCAUUG
>Novel:eca-miR-3548
CAUCGUUACCAGACAGUGUUAGAGUCGAGCCGAGAAAUCCAGCACUGUCCGGUAAGAUGU
>Novel:1_1315
AAGCAGGAUUUAGACUACAAUAUAGCUGCUAAGUGCUGUGUUGUCGUUCCCCCUGCUAAA
>Novel:22_24913
AGGAAAGUUAAGGGCUUUUCUGUUCCUGUGUACAGAUACAGAAAAGCCCUUAACUUCCCUGU
>Novel:eca-miR-488
CCCAGAUAAUGGCACUCUCAAACAGGUUUCCAGGUUGUUUGAAAGGCUGUUUCUUGGUCA
>Novel:eca-miR-142-5p
CAUAAAGUUUGUUUGGGUUUUUCAGUGAGAUGUUAUGGAAAAUCUCAAACGUUUUGGC
>Novel:24_28742
CAAAAAGUUUAUUUGGGUUUUUCCGUAAGAUCUUAUGGAAACACCUGAGCAAACUUUUUGA
>Novel:14_9854
AAAAGGUUCAUUCAGGGUUUUCCAUAGGAUCUUACCAAAAAACCCAAAUGAACUUAUUU
>Novel:eca-miR-221
CUCAGUAGCCAGUGUAGAUCCUGUCUUUUGUAAUCAGUAGCUACAUCUGGCUACUGGGUCUC
>Novel:19_18621
UUUGCAGUAACAGGUGUGAACAUUCUAGCAGCAGUUUGAUGAUCAUGUAUGAUACUGCAAACA
>Novel:4_36397
UGUUGAAACAAUCUCUGUUGAACCAUGUUACAGGAAGUUCACUGGAGUUUGUUUCAACAUU
>Novel:12_6642
AAAGCAAUAGGGUCUGUGUGUGUGUCUGUGUGCCUCCCCAUUCACACACAGAACCAUAUUGUUUUU
>Novel:13_8147
CACACUCAGAUAAAGUAGGCACUUUUUGGUUCUUGAAAUGCUACCUAGUCUGAGUGAGU
>Novel:15_12187
AAAAGGUUCGUUCGGGUUUUCCUGUAUGAUGUUAUGGGAAAACCCAAACAAAUCUUUUGG
>Novel:X_46631
UACCCAGCCAAGUGCAGUUCAUGUAGAAUCGGUGUACUGUGCCCUGGAUGGGUAG
>Novel:22_25164
UGAGAGUUCCCUGUUCUGGAUGUUCUCUACAAGUGCAGUCAUCCAAAACGGGACCUUUCUGG
>Novel:14_9731
CAAAAAGUUCAUUCAAUUUUUCCAUAAGAUCUUAUGACAAACCGGAAUGAACUUUUUGGC
>Novel:11_4447
AAAAAGUUCAUUCGGGUUUCUCUGUAACAGGCUAUGGGAAAACCCGAAGGAACUUUUUGGC
>Novel:21_23402
AUGGUUUACCGUCCCACAUACAUUCUGAAUAUGUAUGUGGGACGGUAAACCGCU
>Novel:1_233
AAUCCAGUGUGUAUUCUUUAUUAGAGGAUUAUUAAUAUUAAUACACAUUGGAUUUCU
>Novel:6_40019
UAUGUUAUUCACCUGACUAUAUCUGGUGAUAUAGUCAGGUGAAUAACAGGA
>Novel:13_7347
CAACUUAGCAACUAAACAACAGCAACAAUAAAAUAUAUCUAAUGACAAUAAGUAUUGUGUUGGCCAAUAAGUUUGUUUGGGUUUUU
>Novel:chi-miR-33a-3p
AAAUGUUUGCUUGGGUUUUUCCUUAAAUUAUGGAAAAGCCCUAACACAUUUUC
>Novel:14_9545
UUCCUAUUGAGUUUUACUGCUUAGUCAACAGAAGCUGCUAACUCAUGGAGU
>Novel:6_39780
ACUUAAACGUGGAUGUACUUGCUUUAUAGCUAAAAAAGUAAGUGCUUCCAUGUUUUAGU
>Novel:8_43524
AAGAAGUUCGUUCAGGUUUUUCCAUAUCUUACAAAAAACCCUGAAGGAACUUUUUGA
>Novel:8_44248
AGAAAGUUUGUCCAGGUUUUUCCGUAAACUGUCAAGGAAAACCCCGAGUGAACUUUUUUG
>Novel:eca-miR-487a
GUGGUUAUCCCUGCUGUGUUCGCUGUAUUUAUGACGAAUCAUACAGGGACAUCCAGUU
>Novel:22_24780
AAAAAAGUUUGUUUGGUUUUUACCGUAAGAUGUUAUGGAAAAACCCAAAUGAACUUUUU
>Novel:5_37671
AAAAGGUUCAUUCGGGUUUUUCCUUAAGAUGUUACAGAAAAACUCGAGCAAACUUUUUGG
>Novel:26_30669
AUUGAAGGCUAAUUAGCAGUAUAACUAAAUAGUAAUACUGCCAGUCUCCUUCAGACA
>Novel:X_47072
UGCUGAAACUCUGUUCAACCCACAACUAUAGGAAAGAUGGGUUGAAAAGAGUUUCGGUAGU
>Novel:9_46006
CCACCCCCACCCCCGCAGCCUGGCCAAUCACCGGGCGGGCUGGGCUGGG
>Novel:21_23221
CAGCAUGGCUGCAUAUUAGUGAAUACUCUAAUAAUAUGAGCACUAAGAUGCAGCCAUGCCGACA
>Novel:25_29133
AAGAAGUUCAUUUGGGUUUUUCCAUAAGAUGUAAUGAAAAAACCCGAAUGUACCUUUUGA
>Novel:5_38682
CAGGUCAUAUAAGUGUGGAGUUGGCUAGACUACUGGUAAUGACACCCCCACUUGCAUGACCCUGA
>Novel:23_27268
AUUCUUUUGUUUUGAAUACUUGAAGUAUACGUGAGGUAUCCGAAUCAAAAGAACUU
>Novel:eca-miR-129a-3p
CUUUUUGCGGUCUGGGCUUGCUGUUCCUCUCUACAGUAGUCAGGAAGCCCUUACCCCAAAAAGU
>Novel:8_43578
CCUGAACAUUAUGUAUGCAUAUAUUAUAUAUAUAAUGCAUAUAAUAUAAUAUAUUAUGCAUAUAAUCUAUGCAUACAUAAUGUUCACCC
>Novel:oar-miR-379-3p
AUGGUAGACUAUGGAACGUAGGCUUUGUGAUUUUUGACCUAUGUAACAUGGUCCACUAACU
>Novel:29_33263
GUACAUGUAACUUUGAAUACAUGAAUACAUGUAUUCAAAGAUACAUGUAACUC
>Novel:16_13810
AAAAUGUUCAUUCAGGGUUUUCCUGAAGAUAUUAUGAAAAACCUAAAUGAACCUUUUGA
>Novel:23_27501
UUCUUUACCCCUAGCUCUACCUGGGAAGCCCCCAUUUAAAGUCCCUUACUAUUAUCAUAGCUUCCUUGGUGGCUCAGAUGGUAAAG
>Novel:19_18742
UGAAAGUUUGUUCGGGAUUUUCAAUAAUAGCUUACGAAAAACCAGAACAAAUUUUUU
>Novel:X_46641
UGCCUAGGCUGGUACUGACCAUGUAGACCAUGUGCAGUCAGUAUCUGUAUGGGUAGA
>Novel:7_42083
AAUGUUUGUUUGGAUGUUUUGUAAUAGCUUAGAAAACACUCGAACAAACAUUU
>Novel:19_18636
UCUGAACCCUGGUGAAUGUCAGCAUGUUUCUGUCACAUCUCCCUGGUUCUCGA
>Novel:2_20800
AAAAAGUUUGUAUAGUUUUUCUGUAACAUCUUAUGGGAAAAAACAUACAAACUUUCUGG
>Novel:X_46621
UGCCCAGAUAGGUUGAGUUCACCUAGGUGCUGUGUGAACCGGACUGUCUAGGUAGA
>Novel:10_1896
CCCUGUAACAGAACCUUAUUUCUGUUAUUUCUCCCUCUGUUACUAAUAGAAAUAAGGUUCUGUUACAAGCC
>Novel:19_19168
AAAGCCUUGCAAAAAUUAAUUAAUAAAAUAAAAAAUUAAUUUUUGCAAGGCUUUUC
>Novel:19_18351
AAAGCCUUGCAAAAAUUAAUUUUUUAUUUUAUUAAUUAAUUUUUGCAAGGCUUUUC
>Novel:2_19589
UGGUCAAAAGUUCAAACUUUCAGUUUUAAUGUAUUUACCUUAUACCUGAAAGUUUGAAUUCUUGAUCACC
>Novel:19_18547
GAAAAAUUCAUUUGGGUUUUACAUAAGAUGGUACAGAAAAACCCGAACAGACUUUUUGG
>Novel:eca-miR-9150
ACUUGGAAUUGUUUGUGUACUUGGAAUUUGAAAACAGGUACACAAACAAUUCCGAGUAC
>Novel:eca-miR-139-5p
UCUACAGUGCACGUGUCUCCAGUGUGGCUCGGAGGCUGGAGACGCGGCCCUGUUGGAGU
>Novel:eca-miR-132
AACCGUGGCUUUCGAUUGUUACUGUGGGAACCGGAGGUAACAGUCUACAGCCAUGGUC
>Novel:eca-miR-105
GCAGGACCUUCUGAGUGUGCAUCGUAGUCAAAUGCUCAGACUCCUGUGG
>Novel:eca-miR-205
UCCUUCAUUCCACCGGAGUCUGUCUCGUACCCAACCAGAUUUCAGUGGAGUGAAGUUCA
>Novel:eca-miR-200a
UCUUCCAGCACAGUGUUGGAUGGUCUAAUGGUGAAGCUCCUAACACUGUCUGGUAAAGAUG
>Novel:chi-miR-2284b
AGAAAAGUUCGUUUGGGUUUUUCCAUAAGAUCUUAUUGCAAAAACCAAACAAACUUUUUGG
>Novel:eca-miR-194
UGUAACAGCAACUCCAUGUGGACUGUGCGUCAAUUUCCAGUGGAGAUGCUGUUACUUU
>Novel:eca-miR-367
GGUGGAUCACGAUGCAAUUUUGAUUAGUAUAAUAGGAGAAAAAUUGCACGGUAUCCAUCUG
>Novel:eca-miR-592
UUGUGUCAAUAUGCGAUGAUGUGUGUGAUGGCACAGCGUCAUCACGUGGUGACGCAACA
>Novel:eca-miR-96
UUUGGCACUAGCACAUUUUUGCUUGUGUCUCUCCGCUCUGAGCAAUCAUGUGCAGUGCCAAUAU
>Novel:eca-miR-153
UCAUUUUUGUGAUCUGCAGCUAGUAUUCUCACUCCAGUUGCAUAGUCACAAAAGUGAUC
>Novel:eca-miR-769b
AAAGUUCUUUCUUGUUUUUCCAUAACAUCCUACUGAGAAACCUGAACGAACUUUUU
>Novel:eca-miR-31
AGGCAAGAUGCUGGCAUAGCUGUUGAACUGCGAACCUGCUAUGCCAACAUAUUGCCAUCU
>Novel:eca-miR-767-5p
UGCACCAUGGUUGUCUGAGCAUGCAGCAUGCUUGUCUGCUCAUACCCCAUGGUUCCUG
>Novel:eca-miR-224
CAAGUCACUAGUGGUUCCGUUUAGUAGAUGGUUGUACAUUGUUUCAAAAUGGUACCCUAGUGACUACAA
>Novel:chi-miR-3432-5p
GCAUCUUCGAUCUUUGUCAUGGUGUGCGGGAUCUUUAGUUGUGG
>Novel:chi-miR-455-5p
UAUGUGCCUUUGGACUACAUCGUGGAAGCCAGCACCAUGCAGUCCAUGGGCAUAUACACU
>Novel:eca-miR-329a
CCUUGGAACCUAGGUGUGAGUGCUGUUCUAGUGCAACACACCUAUUCAAGGAU
>Novel:eca-miR-200b
UCUUACCAGACACGGUUAGAUCUGGUCCUUCUGUCUAAUACUGUCUGGUAAUGCCG
>Novel:eca-miR-9072
GAAAGCCUGAAUGCAUCUGAGAUCUUGUUUCCAGUCAGAUGUGAGCAGGCUCUAUC
>Novel:eca-miR-9159
UCCUCUUUGUCAGCACUGGCCAAGUGAAUAGGUCAGAGAAUGGUGGGAAGGAAG
>Novel:oar-miR-323c
GUUGCCCGUGGCCCGUUCGCAUUCUUCAUGACGCACAAUACACGGUCGGCCU
>Novel:eca-miR-655
AGAGGUUAUCCGUGUUAUGUUCGCUUGGCUCAUCAUGAAUAAUACAUGGUUAACCUCUCU
>Novel:eca-miR-138
GCCUCGGAGCACCAGCCAGAGGAGGAAGCGCGCCCGAGUUCUGGUAUCGUUGCUGCAGCUGGUGUUGUGAAUCAGGCCG
>Novel:eca-miR-377
AGAGGUUGCCCUUGGUGAAUUCGCUUUAUUUAUGUUGAAUCACACAAAGGCAACUUUUGU
>Novel:eca-miR-1468
CUCCGUUUGCCUGUUUUGCUGAUGUUCAUUUGACUUAUUCUCAGCAAAAUAAGCAAAUGGAAAA
>Novel:eca-miR-450a
UUUUGCGAUGUGUUCCUAAUAUGCAGUAUAAAUAUAUUGGGAGCAUUUUGCAUGCAU
>Novel:eca-miR-1
ACAUACUUCUUUAUGUACCCAUAUGAACAUACAAUGCUAUGGAAUGUAAAGAAGUAUGUAU
>Novel:eca-miR-508-5p
GGGAAGAUCCUCUGGAGGAGGAAAUGGAAACACACUCCAGUAUUCUUGCCUGAAA
>Novel:eca-miR-545
UCAGUAAAUGUUUAUUGGAUGAAUAAAUGAAUGGCUCAUCAACAAACAUUUAUUGUGUGC
>Novel:eca-miR-8924
UGGGACUCUGACUGACCCCACCUCCAAGCCAUUCCACACUGGAGUUUGUGAGGAUUUCAGCUCAGCAUCCCCAG
>Novel:eca-miR-450b-3p
CUGGGAACCAGGGAAGGGAAUGGGUCAAAAUUCCUCUCUUUCUCUCCCACCU
>Novel:eca-miR-450b-5p
UUUUGCAAUAUGUUCCUGAAUAUUUAAUAUAAGUAUAUUGGGAACAUUUUGCAUCCAU
>Novel:eca-miR-376c
GGUGGAUAUUCCUUCUAUGUUUACAGGAUUGACAGCUAAACAUAGAGGAAAAUCCACAUU
>Novel:eca-miR-216b
AAAUCUCUGCAGGCAAAUGUGAUGUCACUAAAGAAAUCACACACUUACCCGUAGAGAUUCU
>Novel:chi-miR-30b-3p
GCCCUUCUCCAAUCCUAAGGAAGUUACAGAUGGGAGGAAGAGGGUCA
>Novel:eca-miR-130b
GCUCUGACUUUAUUGCACUACUGUACUUUACAGCUAGCAGUGCAAUAGUAUUGUCAAAGC
>Novel:eca-miR-380
AUGGUUGACCAUAGAACAUGCGCUGUCUCUAUGUCGUAUGUAAUGUGGUCCACGUCU
>Novel:eca-miR-8934
CUCAGGUCCCCAUGGCUCUUCCCUGGAGGCCUGCCUC
>Novel:eca-miR-376a
GGUGGAUAUUCCUUCUAUGUUUACGUGAUUCAUAGAUAAUCAUAGAGGAAAAUCCAUGUU
>Novel:eca-miR-656
AGGUUGCCUGUGAGGUGUUCACUUUUCUAAGCGAUGAAUAUUAUACAGUCAACCUCU
>Novel:9_45302
UUUAAGUAUACGAUGAACUGCAGCAUGCCAGGCUUCCCUGCAGUUCAUCGUAUACUUAAAGUU
>Novel:eca-miR-1839
AAGGUAGAUAGAACAGGUCUUGUUUGCAAAAUGAAUUCAUGACCUACAUAUCUACCAACA
>Novel:15_12936
AAGUGCCUAAUACAGAGUAACAUCUUAUGAUCUCAUGCUACUCUGUAUUAGGCACUUAG
>Novel:23_26696
AACAAGUUUGUUUGGGUUUUUCCAUACAUACGUACAGAAAAACCCAAAUGAACUCGUUGG
>Novel:19_19018
AGGACAGAUGUUUAGUUGUCUGCUAUGCCUAAUAGGAACAGACAACUAAAUAUCUGCCCU
>Novel:10_3432
UUAGCUGUGACAGUUAAUUAUCUUGUAUUAUCACCAAGAUAAUUAACUGUCACAGCUGAAG
>Novel:28_31692
GUUCUCUAAUGCUCUGCCGCAUCAGGAACUUGUUCGUGAUGCGGUAGCAUCAGGAACUUGUUCGUGAUGCGGUAGCAUCAGGAACUU
>Novel:15_12246
GAAAAGUUCAUUCCAGUUUUUCUGUACUACCUUAUGGGAAAAUCUGAGUGAACUUUUUGGCU
>Novel:18_17403
AACAAGUUUGUUUGGGUUUUUCCAUAACACCUUACAGGAAAACCCAAACAGACUUGUUGG
>Novel:17_15117
GGGCUCGGGCUCUGUCUGCGAUCCCGCUUCCCUAGCGUGACCCCGACUCUUCCGCGCCCGCCCGCCCGC
>Novel:11_4741
AAAAAGUUUGUUCAAGCUUUGCCAUAAGAUGGUAUGGAAAGGCCUGAAUGAACUUUUUGA
>Novel:9_45124
UCGACCUUAGAAACUAAACUAGAUUGGUGUACCUAGUCUAGUUUCUAAGGGCGAUUCU
>Novel:8_43034
AUAGGAACAUGGAAGAUUGUCAGUCAUCAUCUAUUUCUGCCAAUUUUCCAUGUUCCUGU
>Novel:9_45931
UUUAAGUAUACGAUGAACUGCAGGGAAGCCUGGCAUGCUGCAGUUCAUCGUAUACUUAAAGUU
>Novel:23_26497
UCGGUCGAAUUCCUGUGUCUCCUUCCCCUCUUCCGUCAGUACUCACCGGGAGAGGCGGAUACUGCUUAGGAGGUUCGGCUGAGG
>Novel:5_38747
UGUAGAGAGAAACUGUGAUGAGCUUUUACUAUCUCAUCACACUGUUUCUCUCUAUAUC
>Novel:X_46659
UGCCCAUUCAGGUGCAGUUCACGUACAAUUGGUGUCCUGUGCCUCGAAUGGGUAUG
>Novel:X_46643
UGCCCAGCCAGGUGCUGUUCAUGUAGACUCCUUGUGAGCACACCUGCCUGGGCA
>Novel:8_44701
AAGAAGUUCGUUCAGGUUUUCCCAUAACAUCUUAUGGAAAAACCUGAGCAAACCUUUU
>Novel:X_46657
UGCCCAUUCAGGUGCAGUUCACGUACAAUUGGUGUACUGUGCCUCGAAUGGGUAUG
>Novel:21_23186
CUCGGAAUUGUUUGUGUACCUGUUUUCAAAUUCCAAGUACACAAACAAUUCCAAGUA
>Novel:7_41959
AAUGUUCCAUUGGGUUUUUCCAUAACGUCUCAUGGAAAAACCCAAUGAACUUUUUUU
>Novel:12_6788
CACAAAGUUCGUUUGGGUUUUUCCAUAACACCUUAUGGGAAACUCAAAUGGACUUUUUGGCC
>Novel:24_27738
CAAUAAGUUUGUUUGGGUUUUCCCGUAAGUUGUAAUGGAAAAACCCGAUGAAACAUUUUGGC
>Novel:24_28070
CCUAGGACAGAGGAGCCCGAUGGCACACGAGGUCCCACACAGGCUGCUCUGUGCUUGGCU
>Novel:7_41216
UCUGCAUCCGAGGACUCAACCCAUUUGAUUGGCGGUUGGUUGAAUCCACAGAUGUGAGAC
>Novel:2_19990
CUGGGUUUGGGCUGGGUUUGAGUCCCUGUCACAUGGGUUCAAGUCCCAGUCAGGGUUUUGGCUGGGUUCGAGUCCCAGCC
>Novel:X_46655
UGCCCAUUCAGGUGCAGUUCAUGUACAAUUGGUGUCCUGUGCCUCGAAUGGGUAUG
>Novel:X_46613
UGCCCGUUCAGGUGCAGUUCACGUACAAUUGGUGUCCUGUGCCUCGAAUGGGUAUG
>Novel:20_21521
UUAACUUCUCAACUUUAUGAAUUACAGACAUAAGUACAAUUUAAAGUUGAAAAGUUAAGC
>Novel:X_46651
UGCCCAUUCAGGUGCAGUUCAUGUACAAUUGGUGUCCUGUGCCUCGAAUGGGUAUG
>Novel:chi-miR-320-3p
UCUGGUUAUUUCUUUCAUGGAUUACGACUUGGUCUUGAACCUAAAAAGCUGUAAUCAAACC
>Novel:19_18578
CAAAAGCUCAUUCAGGUUUUUCUGUAAGAUACUAUGGAAAAACCAGAACGAACUUUUU
>Novel:18_17470
AAAAGGUUCAUUCUGGUUUUCCUAUAGCAUCUUAUAGAAAAACCUAAAUGAACCUUUUGG
>Novel:13_7570
CACAAAGUUCGUUUGGGUUUUUCCAUGUUACGGAAAAACCCGAACUUUUUGGCC
>Novel:19_18739
ACAGUUCACUUGGGUUUUUCCAUAACAUCUUACGGAGGAACCCAGAUGAACUUUCU
>Novel:2_21268
UACGUGUCCCGGCGUACAUUGCGUGCUGCUCUUGGGUGCAAGGCAUGCUGGGAUUCGUAGU
>Novel:X_46653
UGCCCAUUCAGGUGCAGUUCAUGUACAAUUGGUGUCCUGUGCCUCGAAUGGGUAUG
>Novel:12_6604
GAAAGUUUGUUCUGGUCUUUCUAUAAGAUCGUUUGGAAAAACCUGAAUGAACUUCU
>Novel:21_23405
AGGUGGUCCGUGGCGCGUUCGCUUUAUUUAUGGCGCACAUUACACGGUCGACCUCU
>Novel:X_46609
AUGGCAAUCCUGUGAUGUAGAAUUAAUAAUAUUUUCUAAAUCAUAGGAUUGCUGUGA
>Novel:20_21576
AAGAAUGCUUGUUUUAGGAAGAAUGAAUAGUGUAAUCUGCCUAUAACAAGCAUUCUUCU
>Novel:12_6875
AAUGGAUUACUUCUGAUUGCUGCUUUGAGAGUAGAUUGUAGGGAAAAUCAGAAAUAAUCCAUUUA
>Novel:X_46619
UGCCCAUCCAGGUGCAGUUCACGUACAAUUGGUGUACUGUGCCUUGAAUGGGUA
>Novel:26_30663
ACUAGUCACAUGUAACUUACUAAAUUCAUUUCAAGUGCUUAGUAGUCACACGUGGCCAGUGG
>Novel:22_24819
UAAAAAGUUUGUUUGGGUUUUUCUGUAAAAUGUUAGGGAAAACCCAAGGAAACUUUUUG
>Novel:3_34812
UCAGGCAACAGAUUAUAGUAGCUUCCUUAGUCUAAGCUACUAUAAUCUGUUGCCUGAUA
>Novel:5_37688
GAAAGUUCGUUCGGAUUUUUCCAGGAGAUCCUACGGAAAAGCCCAAACGAGCUUUUUG
>Novel:4_36531
GAUGAACCUUGCAAACCUUAUGUUAAGUGAAAGAAGCCAAAGUUUUCCAAGGUUCAUUCA
>Novel:1_1258
GCUGGGCUGGAGCGCUUUCACAGCCCCUCUGCCCCUGCCA
>Novel:1_1339
AAAAAAGUUUGUUUGGAUUUUUUGUGACAUCUUACAGAAAAACUCAAAUGAACUUUUUGGU
>Novel:3_33825
UCAGGCAACAGAUUAUAGUAGCUUAGACUAAGGAAGCUACUAUAAUCUGUUGCCUGAAU
>Novel:19_18425
UAGGCGUGGAGCUUCUGUAGUGGUAGUGUUCCACACCUCUGCGGAAGUUGGCGCUUUCG
>Novel:1_1092
CCAAAAGUUCAGUUGGGUUUGGCCAUACAACCUGAAUGAACUUUUUGG
>Novel:25_29420
UGUCCAAUGAGAUUUCAAACUGAGUUUCCAUUUCUCAGUUUGAAAUCUCAUUGGGAAGU
>Novel:14_9996
UUUGAUAAGCUGACAUGGGACAGGGACUCUUUUCACUGUUGUGUCAGUUUAUCAAACC
>Novel:4_36337
CUCUCCAAUCGCGACGGGUAUCUCUUGGAGCCCACUGAGUGGUCUAAUGGGAGUCAAGCCUCCUGUGGCCUUUGGAGAGAG
>Novel:9_46292
CCCAUGGUUGCUGUUGUUGUUCAGUCGUCCAGUCAUGUCCAACUCUGCAACCAUGUGGAC
>Novel:3_34707
AAAUGUUUGCUUGGGUUUUUCUGUAACAUUGUAUGGAAAAACCUGAACGAACUUUU
>Novel:X_47477
AACUGUUUGCAGAGGAAACUGAGACUUUGUAACUAUAUCUCAGUCUCAUCUGCAAAGAAGU
>Novel:X_47458
AUUCCAAGGCUUGCCAUUCAUCUGGCUAAACUUGUGAUUGGCAUGUCUUGGAAUGA
>Novel:18_17216
CCCAGCCACAUGAGUUUAAGUCUCAAACUGGGUUUGGGCUGGGUU
>Novel:X_47331
UCCGUCAACCAUCCAGCUGUUUGAGGUGAUGCAAACAAACAUCUGGUUGGUUGAGAGA
>Novel:11_4541
AAAAAGUUCAUUUGAAUUUUUCCAUAACAUCCUGUGGAAAAACCCGAAUGAACUUUUUGA
>Novel:20_21733
AAAAAGUUCUGUUUGGAUUUUCUCGUAACAGCUUACUGAAAAACCCGAACAGACUUUUUGG
>Novel:3_33705
UCUUGGUCCUACUUGAGCUUAGUCUCCGGUACCACUGUGCAGACUGGGUCAAGUAGAACCAAGAAAGA
>Novel:19_18161
AUUUCAAAGCUAAGGUUAUGGGUGGCAAUUUAUCCCUAACCGUAACUUUGAAGUGC
>Novel:29_33052
UGACCUAUGAAUUGACAGCCAGUGCUCUUGUGUCCCCUCUGGCUGCCAAUUCCAUAGGUCAC
>Novel:28_32345
AUGGGUUUGGGCUGGGUUUGAGUCCCAGCCAUGUGGGUUUAAGUCCCAAACUGGGUUUUGGCUGGGUUCGAAUCCCAAUA
>Novel:8_43454
AAUAAGUUUGUUUGGGUUUUUCUAUCAGAUGUAACAGAAAAACCCAACUGAACUUUUUGG
>Novel:21_24465
CCAGGACUGGAACUGCUGGGCUGGGAUAUCUCUGGGACCCUCCCUAGCAGGCUCUGUCAGUUUU
>Novel:22_24859
AGCAGAUUCCUGAGUCCUACCCAAGAUCCACUGAUUUAGCACCUCCAGGGCAGGAACCUAGGAAUCUGCUUU
>Novel:19_18674
AAAAAAGUUUGUUUGGGUUUUCCUGUAAGCUGGUAUGGAAAACCUGAAACAAACUUUUUAGC
>Novel:X_46637
ACCCAGCCAGGUGCAGUUCAUGUAGAAUCGGUGUACUGUGCCCUGUAUGGGUAG
>Novel:X_46633
UGCCCAAAUAGGCACUAUUCACGUAAACUAGAUGUACAUAGUGCCUUUCUGGGUUGU
>Novel:9_45413
AAAAAGUCCAUUUGGAUUUUUCGUAAGAUAAUAUGGAAAAACCCGAACAGACUUUUUGA
>Novel:X_47432
AAAAAGUUCAGGUCAGAUUUUUCUGUAACGUCUUACAGAAACACCUGAACAAACUUUUUGA
>Novel:3_35314
UGCCCGGCCCAGACCCCUUUUCUCGGCUGGUGCACC
>Novel:X_46627
UGCCCAUCCAGGUGCAGUUCACGUACAGUUGGCGUACUGUGCCUUGAAUGGGUA
>Novel:7_41871
CCUCAGGGUUCUGGUCCCAGCUUUGCCACUGCAACCAUGGCUGUGACCAAGAUACUGAGCCU
>Novel:25_29919
UAGGGCAUGGGAGGUGGCGGGUAUCAAGUUCUCUGGCCUCUUCCUCCUGUUCUCCCAAGG
>Novel:12_7033
AAGAAGUUCGUUUGGGUUUUUCCAUAAGCUGUCAUGGAAAAAAUCCAAACAAACUUUCUG
>Novel:3_35313
UGCCCGGCCCAGACCCCUUUUCUCGGCUGGUGCACC
>Novel:20_21868
AGAGGCUUGGUCUUCUGAGAAGGCAAGAGUUGUCUUCUCCUCUGAAAAAGCCUCUAA
>Novel:18_17959
UAUUCUUUUAAAAUAGGUGACUAUCAUGUGCAAUAAGUCACCUAUUUUAAAAGAAUAAA
>Novel:21_24329
AUAGAAAAUAGAUCUUUGUCUGUUCACCACACUUCAGAUUAAGAUCUAUUUUCUAUUA
>Novel:19_18854
CAGGUUGUUCCAGCUGGUUUGAGUGCCUGGUUGGAUGCAGACUUGGA
>Novel:3_33649
AAAGUUCUUCGAGUUUUCCCAUAAGAUGCUGUGGAAAAACCUGAACGAACGUUUU
>Novel:10_3090
GAAAGUUCGUUCCGGUUUUUCUGUAAGAUGUUAUGGAAAAACCCUGAUGAACUUUUUGGC
>Novel:X_47429
AAGAAGUUCGUUUGGGUUUUUCCAUAUGAUGUUUCAGAAAAAUCGUAGGGAACCUUUUG
>Novel:10_2231
AUGCUGACAUAUUUACUAGAGGGUAAAAUUAAUAACCUUCUAGUAAGAGUGGCAGUCGA
>Novel:chi-miR-873-3p
GAGGCUGAGGCUGGAGGAGAUCCUCCUUGACCUUGA
>Novel:9_46043
AAAAGGUUCGUUCGGGUUUUUCUGUGCAGCCUACAGAAAAAAACCAAAUGAAAGUUUUGG
>Novel:11_4916
AUUCUGAUUGCGUCCACCUUUUGGUUCUUGUGCAUAAUGCUGCCAUGAACGUGGGCGUAUGAAUCC
>Novel:6_40114
CAAAAAGUUCGUCCAGAUUUUUGUAAUAUUUUAUGGAAAAACCCAAACAAAUUUUUUGGC
>Novel:13_7571
ACCCAGACAGAAGGGAGCAUGGAGACUGGAGUCUAGGUUUUUCCAGCUCUGAAUUCCAUGCUGUUUUCACUCUGUACAC
>Novel:27_31017
AAAGAAUUUUGUUCGGGAUUUUUCCAUAAGAUGUUAUAGAAAAACCCGAAUGAACUUUUUGA
>Novel:28_31656
GCGCUGAAUUGUGUAACUUGCAAUAUCCUGUUUUGCAAGUUACACAAUUUAGCACAU
>Novel:X_47727
CCAAGAUGAGUGCUCUCUGAACUGUUCAUGGAUUUCUGUCCCAGGCAUGAAGUCUCUGAACUAUUUUGGGAGUGUUUUCUCGAG
>Novel:eca-miR-107b
UCGGCUUCUUUACAGUGCUGCCUUGUUGCAUAUGGAUCAAGCAGCAUUGUACAGGGCUAUGA
>Novel:27_30930
AAAAUGUUCGCUUGGCUUUUUCCAUACUACCUUACAGAAAAACCUGAGUGAACUUUUCA
>Novel:19_18031
UCACUCAGCUGCUGCUGUUCCAUCUGAUCAAAUGGUUGUGAAGUGGCUGGUGAGG
>Novel:26_30094
GGCUGAGGCUGGAGGAUCUCCUUCCAAGAUGGCUCACUCAAGCAGCUUUUGGCAGGAGGCCAUAGUUCUUCCCACCAGCAAC
>Novel:16_13603
UGGUUUCACAUGGUGGCUUAGAUUUUUCCAUCUUUGUAUCUAGCACCAUUUGAAAUCAGU
>Novel:9_45427
GAAACAGAAAUGAAGAGGAUGAAGCCCUUCUCUUCAUGGACUGUAUGUUCCA
>Novel:2_20614
GGAUGGCAGCUCUGUCCUAGCGAGGCAAAUAUGUAGCUGUCUGGGUUUCA
>Novel:16_13797
CCUGACUUGGUGAUAUCACUGUCUUCUCUCCAAACAUAGUGACAUCACCUUGUAAAGCU
>Novel:1_1472
AAAUGUUCAUUUGGAUUUCUCUGUAAGAUGUUAUGGAAAAACCUAAAUGAACCUUUUGC
>Novel:12_6600
AUAAUGCACAUGUAUGAACAUAUGUACUAUGUAAAUUAUGUCAUAUAUAGGCAUUUAUGU
>Novel:X_47872
CAAAAGUUCGUUGGAGUUUCUCUGUUACAUUGUACAGAAAAACACGAACAAACUUUUUGGC
>Novel:3_33979
CCACAUAAUACCCGGUCCUGGUGGACAGUAGAGUGACCAGCAGGGCAUAGGGAUUAGGGAC
>Novel:10_2552
CUCUUUGUCUGUGAGUCACAUCCUGGUCUACUCUGGGUGCCAUAAUGAACACUGACAGGCUGGGUGACUUACACAACAGAAGUU
>Novel:7_41693
GGUUCUAGCUCAGGGUCUCUCAGGAGAUUGCAUAGCCUAGGACUGCAGUCAUCUGAAGGCUUGACUGAGGCUGGAGGAUC
>Novel:20_21863
UAGGAUUUGGAAAGAUUGCUUUGAAUUUGUAGAUCAACGCAAUUCUUCAAAAUCUUAGC
>Novel:3_34625
AAGGGCUGAACUGCUGCAUGUCCUGCACAAGUCAGUCUGGGC
>Novel:15_12355
UACCUAGGGAUGGAUUGGCUUGGCUUUGUAAAAAUGAAGCCAGCAGUGCCCACACCUGGUGAG
>Novel:eca-miR-128
GCACCUCCAGUGAACACAGGCUGAAUUCCACAGUGGGCUGGAGGUAUUGCAC
>Novel:21_23046
AAAUGUUUGCUUGGGUUUUUCAAGAUGUGGAAAAAUCUGAACAAACUUUUUGGC
>Novel:11_4702
UAAAACUUGUGAACUGUUUAUUUCUGGAAUGUUCCAUUUCAUGUUUUUGGA
>Novel:18_17453
AUUGUGAAGAGGAUCCUGUUAAAACAGGUUUUCUUCUUCCAAGGU
>Novel:11_5274
AUAGGUCUCACUGAGUUAAAAGCAAGGUGUCAAUAGGAUGGCAUUCCUUGUUUUUCUAACUUUUGGAGGUCUUGC
>Novel:chi-miR-130b-5p
UCUCUUUCUUGGUCCUGCUUGCUGUUACAGGCUCUCAGAUGGCAGUGCGUGGUGAUACGGCAAACAAUCAGGAGAGACAGG
>Novel:eca-miR-8955
GAGAGUGAGAGUGACAGAGAUGGCAUAGCUAAGACGUUACUGUUACCCUGAGGAGCUCACAGUCUAGU
>Novel:7_41653
UGUUCCCGUUUUUCACAUGUGUACUGAUGUUUGAUCAUAUGUUGGACAACGUGGAUAGC
>Novel:2_20774
AUUGGGUUUGUUCAAGUUUUUCCAUAAGAUGUUAUGGGAAAACUCGAAUGAACUCUUUGG
>Novel:10_3765
UUUGAUGACUGUUCCUCCUAUUGCCUUCAGAUCUGGCACUAGGAUUUUAGGUCAUCAUAAA
>Novel:25_29368
CCCAUCCGGCCUUUUUCUCCUCAUGAGCAAAGGCUGAUGGGAA
>Novel:23_26289
AUGGAAUGAUAAAGAAGUUGAUGAAAUUUGCCUUUGUCAUCCUUUU
>Novel:26_30225
AAAAAUUUGUAGGAGUUUUUCAUAUUAUGGAAAACCGGAAUGAACUUUUUGA
>Novel:1_1424
CCAAAAUGUUCUGGUUUUCCCAUAGAAUGCAAAAAUCUGAGUGAACUUUUUGGCC
>Novel:X_47226
CAAUUUUUGGAGGCCUUGUGAGAGAAGCAAGGCCAACAUCGUUGUA
>Novel:18_17397
AGAAAGUUCGUUCGGGUUUUUAUACACUGUUACUGAAAAACUGGGAUGAAUUUUUUCG
>Novel:2_19861
AAAUAUUUGUUCGAGUUUUUCUAUAAGAUGGUAUGGAAACACCUGAACAAACUUUUUGG
>Novel:4_36965
CGUACUGGUCCGGCUGGACUCCCACCUCCAGCUGCCCAUGUACUUC
>Novel:11_4248
ACAUUGGUGGUUCAGUGGUAGAAUUCUUACCUGCCAUGCAGGAAGCCCAGAUUCAACUUAGCGACUGAACAACAAUA
>Novel:26_30672
CACAUUUCAUUGUCUUUUUUCUUUGUGUCAAGAGAAAAGAUAUUUCUGAUGUGCU
>Novel:12_7249
AUUCCACUUCUGACACCAACUUUGGUCACAACUGCUGUUGCUAAGUCGGUUCAGUCGUGUCUGACUCU
>Novel:oar-miR-134-3p
GCUGGGCUGCUCUGCCCAUCCGACAGGCAGAGACCUUCUAGAGA
>Novel:22_24959
UGGUCAAAAUUUCAUUCAAGUUUUCAUGUAAUAUGGAAAACCUGAGAACUUUUUGGCCAAC
>Novel:oar-miR-665-3p
ACCAGUAGGCCGAGGCCCCUCACAGGCGGCUGCUUACUCUCCCUCA
>Novel:eca-miR-9027
GAGCUGGCGCUCUCGCAGGUGGCGCCUUUCUCCCUGCCCUCUCCCUUCUCUCCGGAGGCUCCCCUGUGGGCACUAGCCUCU
>Novel:28_32321
CAAAACCCUGCCCUAGAAGCACACUAGUUUCUGAAGCAGGAUUGCU
>Novel:9_45573
UUGACUUUAUUUUGUUUUGAUGGAAAGCAAAUCACUUGGCUGAUAGAAUUUGGUUUAAUUGGU
>Novel:chi-miR-363-5p
UGGGUGGAGUGGGAUGGGAGCACCUGUCCUGUCGUUUCUA
>Novel:1_1372
AAGGUGGUAGACAAGUGCUGGACAAACAACCCUGUUUGCUACUCUUCU
>Novel:2_20552
GAAGAUGAAAUGCUUUAAGUGAAAUAAAUUUCACAGAAUUGCAAAUCAUCUUCUG
>Novel:13_7749
CCCCAGCACCUCGUGGCAAAGGCAAAGGGCUGCUGGAGUG
>Novel:22_24848
UGACUAUACCUCUGAUAUAUGACUAGUAUACAGAUUUAUAUAUCAUAAAUAUAGUCACA
>Novel:14_9881
AAAGUUCAUUGUGUUUUCUAUAACAUCUUAUGGAAAAACCUGAACAAAUUUCU
>Novel:11_5776
AACUGAUAGUGAAAGUGAAAGUCGCUCAGUCGUGUCCGACUCUUUUCGACCCCACGGACUACACAGUUCA
>Novel:chi-miR-1224
CUGAGGACUGAUGUGGAGACCAGCUAACAAGUAGUCAGGCUUCUGGGCUCUUGUGCAGUCUCUGGUU
>Novel:11_4274
CAAUUCUGACUGGUGUGAGGUGAAACCUCAUUACAGUUUUGAUUUGCA
>Novel:18_17525
UCUGGAACUCUGAGGUCCAAUGCAAAUGGAGACCCAUUGCCUCUGUUCCAGGUA
>Novel:17_15289
AUGACAGUGGCUAAGUUCUAUGGCUGAUAUGACCUUCAUCUUGUCUAUCUCUCAACUUGGUCAGUUAUUG
>Novel:4_36900
CCGUGUGUGUGUGUGUGUGUAUAUAUAUAUAUAUAUAUAUAUAUGAACAACUAUUUUGCAUAUGAACACAAGGGUUUGU
>Novel:12_6125
UUGCUUUGUUAUAGCCCCAACCGUAAAGUACCCAAAUGUCUUUCAAAUGGUGAAAGGCUAAACAAACU
>Novel:15_12361
AAAAAAGUUUGUUUGGGUUUUUCCAUAACAUCUUGCAGAAAAAAUCCAAACCUUUUCGCC
>Novel:8_44575
CAUGGACUAUACUCUCCUAUCCCUGAGACCAGGGAUGAGGCUAGAGAUUUCUUAAGUGGA
