# Supplementary material for: Small RNA sequencing of cryopreserved semen from single bull revealed altered miRNAs and piRNAs expression between High- and Low-motile sperm populations
Source: BMC Genomics. 2017 Jan 4;18:14. doi: 10.1186/s12864-016-3394-7 (PMC5209821; doi:10.1186/s12864-016-3394-7)
Supplement: Additional file 8: — Novel miRNA mature sequences identified in High Motile (HM) and Low Motile (LM) sperm fractions. (FA 12 kb) [file 12864_2016_3394_MOESM8_ESM.fa]

>Novel:eca-miR-100
AACCCGUAGAUCCGAUCUUGU
>Novel:eca-miR-211
UUCCCUUUGUCAUCCUAUGCCU
>Novel:eca-miR-22
AAGCUGCCAGUUGAAGAACUGU
>Novel:eca-miR-186
CAAAGAAUUCUCCUUUUGGGC
>Novel:eca-miR-15b
UAGCAGCACGUAAAUAUUGGUG
>Novel:eca-miR-151-5p
UCGAGGAGCUCACAGUCUAGU
>Novel:eca-miR-146b-5p
UGAGAACUGAAUUCCAUAGGCUGU
>Novel:eca-miR-34a
UGGCAGUGUAUUGUUAGCUGGU
>Novel:eca-miR-125b-5p
UCCCUGAGACCCUAACUUGUGA
>Novel:eca-miR-21
UAGCUUAUCAGACUGAUGUUGA
>Novel:eca-miR-26a
UUCAAGUAAUCCAGGAUAGGCU
>Novel:eca-let-7a
UGAGGUAGGAGGUUGUAUAGU
>Novel:eca-miR-148a
UCAGUGCAUCACAGAACUUUGU
>Novel:eca-miR-101
UACAGUACUGUGAUAACUGAAG
>Novel:eca-miR-143
UGAGAUGAAGCACUGUAGCU
>Novel:eca-miR-30c
UGUAAACAUCCCCGACUGGAA
>Novel:eca-miR-340-5p
UUAUAAAGCAAUGAGACUGAUU
>Novel:eca-miR-19a
UGUGCAAAUCCAUGCAAAACUG
>Novel:19_18821
CCCAUAAAGUAGAAAGCACUAC
>Novel:X_47315
AGAGGUAAAAAAUUGAUUUGAC
>Novel:5_38569
CACCUGGUUGAUCCUGCC
>Novel:eca-miR-181a
AACAUUCAUUGCUGUCGGUGGGU
>Novel:23_27490
UCAGGAUUUGAAUGAGCUCAAC
>Novel:eca-miR-106b
CAAAGUGCUCACAGUGCAGGUAGUU
>Novel:chi-miR-1306-5p
CCACCUCCCCUGCAAACGUCC
>Novel:eca-miR-8918
GAGACUCUGGCAUGCUAAC
>Novel:11_4678
GAAUCGCGACGGGUAUCUCU
>Novel:eca-miR-23a
AUCACAUUGCCAGGGAUUAC
>Novel:eca-miR-190a
UGAUAUGUUUGAUAUUGGGUUG
>Novel:5_37537
AAACUCGAAUGAACUCUUUGG
>Novel:10_2630
AUGUGAAAUUACCAGUAUUUGU
>Novel:chi-miR-2284d
AAAACCUGAAUGAACCUUUUGA
>Novel:X_46615
UACUGUUCCUUGAAUGGGUAGU
>Novel:8_44772
CAACAAAUCACAGUCUGCCAUA
>Novel:X_46623
UACUGUGCCUUGAAUGGGUAUU
>Novel:X_46617
UACUGUGCCUUGAAUGGGUAUU
>Novel:eca-miR-199a-3p
ACAGUAGUCUGCACAUUGGUU
>Novel:eca-miR-1388
AGGACUGUCCAACCUGAGAAU
>Novel:oar-miR-411a-5p
AUAGUAGACCGUAUAGCGUAC
>Novel:eca-miR-18a
UAAGGUGCAUCUAGUGCAG
>Novel:eca-miR-184
UGGACGGAGAACUGAUAAGGGU
>Novel:eca-miR-369-3p
AAUAAUACAUGGUUGAUCUU
>Novel:27_31193
AUUCUGACUGGUGUGAGG
>Novel:21_23387
CAUCAUCGUCUCAAAUGAGUCU
>Novel:eca-miR-374a
AUAUAAUACAACCUGCUAAGU
>Novel:1_1537
CCAAAGUUCGUUCGGGUUUUU
>Novel:20_21888
AAGGACCUGAAUGAACUUUCUGG
>Novel:3_34277
AAAAACCUGAAUGACCCUUUUGG
>Novel:10_3019
AAAAAAUUCGUUCGGGUUUUU
>Novel:21_22276
UUGUCCUACUUCUCAGCUGUCU
>Novel:X_46497
UAUAUAUAUAUAUGUACGUAU
>Novel:16_13837
UGACCUAUGAAUUGACAGACAA
>Novel:11_5152
AGAAAGUUUGUUUGGGUUUUU
>Novel:2_20560
AGAAAGUUUGUUUGGGUUUUU
>Novel:chi-miR-2284a
CAAAAGUUCGUUCGGGUUUUUU
>Novel:6_40919
AAAAACCUGAACAAACGUUUU
>Novel:eca-miR-7
UGGAAGACUAGUGAUUUUGUUGU
>Novel:eca-miR-135b
UAUGGCUUUUUAUUCCUAUGUGA
>Novel:29_32817
AAAACCGGAAUGAACUUUUUGA
>Novel:15_11541
AAAAACCCAAUGAACUUUUUCA
>Novel:eca-miR-543
AAACAUUCGCGGUGCACUUCU
>Novel:4_36539
CCCAAAGUUUGUUUGGGUUUUU
>Novel:16_13534
AAAAGUUUGUUAGGAUUUUC
>Novel:16_13802
AAAACUGAAAUGAACUUUUCGG
>Novel:10_2530
AAAAACCCGAAUGAACUUUUU
>Novel:1_1462
AUAUAUUAAGCUGUUUGAUGGAU
>Novel:oar-miR-3958-3p
AGAUAUUGCACGGUUGAUCUCU
>Novel:chi-miR-2284e
AAAACUUGAAUGAACCUUUUGG
>Novel:29_32941
ACAACCUGAAUGAACUUUUUGA
>Novel:1_1312
AAAACCGGAAUGAACUUUUUGG
>Novel:28_31627
AGAAAGUUUGUUCGAGUUUUUCC
>Novel:13_8226
AAAACCGGAAUGAACUUUUUGG
>Novel:5_39414
UGCUGAUUGUCAUGUUCUGAUU
>Novel:8_44679
CACAAAGUUCGUUUGGGUUUUU
>Novel:eca-miR-133a
UUUGGUCCCCUUCAACCAG
>Novel:16_13812
AAAAAACCGAGUGGACUUUUUG
>Novel:eca-miR-3613
ACAAAAAAAAAAGCCCAACCCU
>Novel:3_34972
AAAACCGGAAUGAACUUUUUGG
>Novel:4_36816
AAAACCCUGAUGAACUUUUUGA
>Novel:X_47852
AACACCUGAACAAACUUUUUGG
>Novel:X_46499
AAAAACCUCAAUGAACUCUUU
>Novel:eca-miR-217
UACUGCAUCAGGAACUGAUUG
>Novel:eca-miR-3548
CAGCACUGUCCGGUAAGAUGU
>Novel:1_1315
AAGCAGGAUUUAGACUACAAUAU
>Novel:22_24913
GAAAAGCCCUUAACUUCCCUGU
>Novel:eca-miR-488
UUGAAAGGCUGUUUCUUGGUCA
>Novel:eca-miR-142-5p
CAUAAAGUUUGUUUGGGUUUUU
>Novel:24_28742
AACACCUGAGCAAACUUUUUGA
>Novel:14_9854
AAAAGGUUCAUUCAGGGUUU
>Novel:eca-miR-221
AGCUACAUCUGGCUACUGGGUCUC
>Novel:19_18621
AUCAUGUAUGAUACUGCAAACA
>Novel:4_36397
UGUUGAAACAAUCUCUGUUGAAC
>Novel:12_6642
AAAGCAAUAGGGUCUGUGUGU
>Novel:13_8147
CACACUCAGAUAAAGUAGGCAC
>Novel:15_12187
AAAAGGUUCGUUCGGGUUUUCC
>Novel:X_46631
UACUGUGCCCUGGAUGGGUAG
>Novel:22_25164
UGAGAGUUCCCUGUUCUGGAUGU
>Novel:14_9731
AAACCGGAAUGAACUUUUUGGC
>Novel:11_4447
AAACCCGAAGGAACUUUUUGGC
>Novel:21_23402
AUGGUUUACCGUCCCACAUACA
>Novel:1_233
UAUUAAUACACAUUGGAUUUCU
>Novel:6_40019
UAUAGUCAGGUGAAUAACAGGA
>Novel:13_7347
AAUAAGUUUGUUUGGGUUUUU
>Novel:chi-miR-33a-3p
AAAUGUUUGCUUGGGUUUUU
>Novel:14_9545
AGAAGCUGCUAACUCAUGGAGU
>Novel:6_39780
ACUUAAACGUGGAUGUACUUGCU
>Novel:8_43524
AAACCCUGAAGGAACUUUUUGA
>Novel:8_44248
AAAACCCCGAGUGAACUUUUUUG
>Novel:eca-miR-487a
AAUCAUACAGGGACAUCCAGUU
>Novel:22_24780
AAAAAAGUUUGUUUGGUUUUUA
>Novel:5_37671
AAAACUCGAGCAAACUUUUUGG
>Novel:26_30669
AUUGAAGGCUAAUUAGCAGUAU
>Novel:X_47072
UGCUGAAACUCUGUUCAACCCA
>Novel:9_46006
CCGGGCGGGCUGGGCUGGG
>Novel:21_23221
ACUAAGAUGCAGCCAUGCCGACA
>Novel:25_29133
AAAACCCGAAUGUACCUUUUGA
>Novel:5_38682
CACCCCCACUUGCAUGACCCUGA
>Novel:23_27268
UAUCCGAAUCAAAAGAACUU
>Novel:eca-miR-129a-3p
AAGCCCUUACCCCAAAAAGU
>Novel:8_43578
CCUGAACAUUAUGUAUGCAUAU
>Novel:oar-miR-379-3p
UAUGUAACAUGGUCCACUAACU
>Novel:29_33263
GUACAUGUAACUUUGAAUACA
>Novel:16_13810
AAAAACCUAAAUGAACCUUUUGA
>Novel:23_27501
UUCUUUACCCCUAGCUCUAC
>Novel:19_18742
UGAAAGUUUGUUCGGGAUUUU
>Novel:X_46641
UCAGUAUCUGUAUGGGUAGA
>Novel:7_42083
AAAACACUCGAACAAACAUUU
>Novel:19_18636
UCUGAACCCUGGUGAAUGUCA
>Novel:2_20800
AAAAAACAUACAAACUUUCUGG
>Novel:X_46621
UGAACCGGACUGUCUAGGUAGA
>Novel:10_1896
CCCUGUAACAGAACCUUAUUUCU
>Novel:19_19168
UUAAUUUUUGCAAGGCUUUUC
>Novel:19_18351
UUAAUUUUUGCAAGGCUUUUC
>Novel:2_19589
AAAGUUUGAAUUCUUGAUCACC
>Novel:19_18547
AAACCCGAACAGACUUUUUGG
>Novel:eca-miR-9150
ACUUGGAAUUGUUUGUGUAC
>Novel:eca-miR-139-5p
UCUACAGUGCACGUGUCUCC
>Novel:eca-miR-132
UAACAGUCUACAGCCAUGGUC
>Novel:eca-miR-105
UCAAAUGCUCAGACUCCUGUGG
>Novel:eca-miR-205
UCCUUCAUUCCACCGGAGUCUG
>Novel:eca-miR-200a
UAACACUGUCUGGUAAAGAUG
>Novel:chi-miR-2284b
AGAAAAGUUCGUUUGGGUUUUU
>Novel:eca-miR-194
UGUAACAGCAACUCCAUGUGGA
>Novel:eca-miR-367
AAUUGCACGGUAUCCAUCUG
>Novel:eca-miR-592
UUGUGUCAAUAUGCGAUGAUG
>Novel:eca-miR-96
UUUGGCACUAGCACAUUUUUG
>Novel:eca-miR-153
UUGCAUAGUCACAAAAGUGAUC
>Novel:eca-miR-769b
AGAAACCUGAACGAACUUUUU
>Novel:eca-miR-31
AGGCAAGAUGCUGGCAUAGCUG
>Novel:eca-miR-767-5p
UGCACCAUGGUUGUCUGAGC
>Novel:eca-miR-224
CAAGUCACUAGUGGUUCCGUUU
>Novel:chi-miR-3432-5p
UGCGGGAUCUUUAGUUGUGG
>Novel:chi-miR-455-5p
UAUGUGCCUUUGGACUACAUCG
>Novel:eca-miR-329a
AACACACCUAUUCAAGGAU
>Novel:eca-miR-200b
UAAUACUGUCUGGUAAUGCCG
>Novel:eca-miR-9072
GAAAGCCUGAAUGCAUCUGAGA
>Novel:eca-miR-9159
UCCUCUUUGUCAGCACUG
>Novel:oar-miR-323c
CACAAUACACGGUCGGCCU
>Novel:eca-miR-655
AUAAUACAUGGUUAACCUCUCU
>Novel:eca-miR-138
AGCUGGUGUUGUGAAUCAGGCCG
>Novel:eca-miR-377
AUCACACAAAGGCAACUUUUGU
>Novel:eca-miR-1468
CUCCGUUUGCCUGUUUUGCUGA
>Novel:eca-miR-450a
UUUUGCGAUGUGUUCCUAAU
>Novel:eca-miR-1
UGGAAUGUAAAGAAGUAUGUAU
>Novel:eca-miR-508-5p
CACUCCAGUAUUCUUGCCUGAAA
>Novel:eca-miR-545
UCAACAAACAUUUAUUGUGUGC
>Novel:eca-miR-8924
UGGGACUCUGACUGACCCC
>Novel:eca-miR-450b-3p
CUGGGAACCAGGGAAGGGAAUGGG
>Novel:eca-miR-450b-5p
UUUUGCAAUAUGUUCCUGAAU
>Novel:eca-miR-376c
AACAUAGAGGAAAAUCCACAUU
>Novel:eca-miR-216b
AAAUCUCUGCAGGCAAAUGUGA
>Novel:chi-miR-30b-3p
AUGGGAGGAAGAGGGUCA
>Novel:eca-miR-130b
CAGUGCAAUAGUAUUGUCAAAGC
>Novel:eca-miR-380
UAUGUAAUGUGGUCCACGUCU
>Novel:eca-miR-8934
UCCCUGGAGGCCUGCCUC
>Novel:eca-miR-376a
AUCAUAGAGGAAAAUCCAUGUU
>Novel:eca-miR-656
AAUAUUAUACAGUCAACCUCU
>Novel:9_45302
UUUAAGUAUACGAUGAACUGC
>Novel:eca-miR-1839
AAGGUAGAUAGAACAGGUCUUGU
>Novel:15_12936
CUACUCUGUAUUAGGCACUUAG
>Novel:23_26696
AACAAGUUUGUUUGGGUUUUUCC
>Novel:19_19018
AGACAACUAAAUAUCUGCCCU
>Novel:10_3432
GAUAAUUAACUGUCACAGCUGAAG
>Novel:28_31692
GUUCUCUAAUGCUCUGCCGCAU
>Novel:15_12246
AAAUCUGAGUGAACUUUUUGGCU
>Novel:18_17403
AACAAGUUUGUUUGGGUUUUUCC
>Novel:17_15117
CCGCGCCCGCCCGCCCGC
>Novel:11_4741
AAAGGCCUGAAUGAACUUUUUGA
>Novel:9_45124
UCGACCUUAGAAACUAAACUAG
>Novel:8_43034
CCAAUUUUCCAUGUUCCUGU
>Novel:9_45931
UUUAAGUAUACGAUGAACUGC
>Novel:23_26497
UAGGAGGUUCGGCUGAGG
>Novel:5_38747
UGUAGAGAGAAACUGUGAUGAGC
>Novel:X_46659
UCCUGUGCCUCGAAUGGGUAUG
>Novel:X_46643
UGAGCACACCUGCCUGGGCA
>Novel:8_44701
AAAAACCUGAGCAAACCUUUU
>Novel:X_46657
UACUGUGCCUCGAAUGGGUAUG
>Novel:21_23186
CUCGGAAUUGUUUGUGUAC
>Novel:7_41959
AAAAACCCAAUGAACUUUUUUU
>Novel:12_6788
CACAAAGUUCGUUUGGGUUUUU
>Novel:24_27738
CAAUAAGUUUGUUUGGGUUU
>Novel:24_28070
CCUAGGACAGAGGAGCCCGAU
>Novel:7_41216
UCUGCAUCCGAGGACUCAACCCAUU
>Novel:2_19990
CUGGGUUUGGGCUGGGUU
>Novel:X_46655
UCCUGUGCCUCGAAUGGGUAUG
>Novel:X_46613
UCCUGUGCCUCGAAUGGGUAUG
>Novel:20_21521
UUUAAAGUUGAAAAGUUAAGC
>Novel:X_46651
UCCUGUGCCUCGAAUGGGUAUG
>Novel:chi-miR-320-3p
AAAAGCUGUAAUCAAACC
>Novel:19_18578
AAAACCAGAACGAACUUUUU
>Novel:18_17470
AAAACCUAAAUGAACCUUUUGG
>Novel:13_7570
CACAAAGUUCGUUUGGGUUUUU
>Novel:19_18739
AGGAACCCAGAUGAACUUUCU
>Novel:2_21268
AAGGCAUGCUGGGAUUCGUAGU
>Novel:X_46653
UCCUGUGCCUCGAAUGGGUAUG
>Novel:12_6604
AAAAACCUGAAUGAACUUCU
>Novel:21_23405
GCACAUUACACGGUCGACCUCU
>Novel:X_46609
CUAAAUCAUAGGAUUGCUGUGA
>Novel:20_21576
AAGAAUGCUUGUUUUAGGAAG
>Novel:12_6875
AAUGGAUUACUUCUGAUUGCU
>Novel:X_46619
UACUGUGCCUUGAAUGGGUA
>Novel:26_30663
ACUAGUCACAUGUAACUUACU
>Novel:22_24819
UAAAAAGUUUGUUUGGGUUUU
>Novel:3_34812
UACUAUAAUCUGUUGCCUGAUA
>Novel:5_37688
GAAAGUUCGUUCGGAUUUU
>Novel:4_36531
GAUGAACCUUGCAAACCUUAU
>Novel:1_1258
GCCCCUCUGCCCCUGCCA
>Novel:1_1339
AAAAAAGUUUGUUUGGAUUUUUU
>Novel:3_33825
UACUAUAAUCUGUUGCCUGAAU
>Novel:19_18425
UCUGCGGAAGUUGGCGCUUUCG
>Novel:1_1092
ACAACCUGAAUGAACUUUUUGG
>Novel:25_29420
UGUCCAAUGAGAUUUCAAACUGA
>Novel:14_9996
UUUGAUAAGCUGACAUGGGAC
>Novel:4_36337
CUCUCCAAUCGCGACGGGUAUCUCU
>Novel:9_46292
UCCAACUCUGCAACCAUGUGGAC
>Novel:3_34707
GAAAAACCUGAACGAACUUUU
>Novel:X_47477
AACUGUUUGCAGAGGAAACUGA
>Novel:X_47458
AUUGGCAUGUCUUGGAAUGA
>Novel:18_17216
CUGGGUUUGGGCUGGGUU
>Novel:X_47331
UCCGUCAACCAUCCAGCUGUUU
>Novel:11_4541
AAAACCCGAAUGAACUUUUUGA
>Novel:20_21733
AAACCCGAACAGACUUUUUGG
>Novel:3_33705
GGUCAAGUAGAACCAAGAAAGA
>Novel:19_18161
CUAACCGUAACUUUGAAGUGC
>Novel:29_33052
UGACCUAUGAAUUGACAGCCAGU
>Novel:28_32345
AUGGGUUUGGGCUGGGUU
>Novel:8_43454
AAUAAGUUUGUUUGGGUUUUU
>Novel:21_24465
CCAGGACUGGAACUGCUGGGC
>Novel:22_24859
CAGGAACCUAGGAAUCUGCUUU
>Novel:19_18674
AAAAAAGUUUGUUUGGGUUUU
>Novel:X_46637
UACUGUGCCCUGUAUGGGUAG
>Novel:X_46633
ACAUAGUGCCUUUCUGGGUUGU
>Novel:9_45413
AAAACCCGAACAGACUUUUUGA
>Novel:X_47432
AAACACCUGAACAAACUUUUUGA
>Novel:3_35314
UUUCUCGGCUGGUGCACC
>Novel:X_46627
UACUGUGCCUUGAAUGGGUA
>Novel:7_41871
CUGUGACCAAGAUACUGAGCCU
>Novel:25_29919
UAGGGCAUGGGAGGUGGCGGG
>Novel:12_7033
AAGAAGUUCGUUUGGGUUUUU
>Novel:3_35313
UUUCUCGGCUGGUGCACC
>Novel:20_21868
UCUCCUCUGAAAAAGCCUCUAA
>Novel:18_17959
UAUUCUUUUAAAAUAGGUGACU
>Novel:21_24329
AUAGAAAAUAGAUCUUUGUCU
>Novel:19_18854
CCUGGUUGGAUGCAGACUUGGA
>Novel:3_33649
AAAAACCUGAACGAACGUUUU
>Novel:10_3090
AAACCCUGAUGAACUUUUUGGC
>Novel:X_47429
AAGAAGUUCGUUUGGGUUUUU
>Novel:10_2231
UCUAGUAAGAGUGGCAGUCGA
>Novel:chi-miR-873-3p
GAGGCUGAGGCUGGAGGA
>Novel:9_46043
AAAAGGUUCGUUCGGGUUUUU
>Novel:11_4916
AUUCUGAUUGCGUCCACCU
>Novel:6_40114
CAAAAAGUUCGUCCAGAUUUUU
>Novel:13_7571
CCAUGCUGUUUUCACUCUGUACAC
>Novel:27_31017
AAAACCCGAAUGAACUUUUUGA
>Novel:28_31656
GCGCUGAAUUGUGUAACUUGCA
>Novel:X_47727
CCAAGAUGAGUGCUCUCU
>Novel:eca-miR-107b
AGCAGCAUUGUACAGGGCUAUGA
>Novel:27_30930
AAAAUGUUCGCUUGGCUUUUU
>Novel:19_18031
UGUGAAGUGGCUGGUGAGG
>Novel:26_30094
GGCUGAGGCUGGAGGAUC
>Novel:16_13603
CUAGCACCAUUUGAAAUCAGU
>Novel:9_45427
CAUGGACUGUAUGUUCCA
>Novel:2_20614
UGUAGCUGUCUGGGUUUCA
>Novel:16_13797
CCUGACUUGGUGAUAUCACUGU
>Novel:1_1472
AAAAACCUAAAUGAACCUUUUGC
>Novel:12_6600
AUAAUGCACAUGUAUGAACAU
>Novel:X_47872
AAACACGAACAAACUUUUUGGC
>Novel:3_33979
CAGGGCAUAGGGAUUAGGGAC
>Novel:10_2552
CUCUUUGUCUGUGAGUCACAUCC
>Novel:7_41693
UUGACUGAGGCUGGAGGAUC
>Novel:20_21863
UAGGAUUUGGAAAGAUUGCU
>Novel:3_34625
AAGGGCUGAACUGCUGCAUG
>Novel:15_12355
UACCUAGGGAUGGAUUGGCUUGG
>Novel:eca-miR-128
CCACAGUGGGCUGGAGGUAUUGCAC
>Novel:21_23046
AAAAUCUGAACAAACUUUUUGGC
>Novel:11_4702
UAAAACUUGUGAACUGUUUAUUUC
>Novel:18_17453
AUUGUGAAGAGGAUCCUGUUA
>Novel:11_5274
UAACUUUUGGAGGUCUUGC
>Novel:chi-miR-130b-5p
UCUCUUUCUUGGUCCUGC
>Novel:eca-miR-8955
CUGAGGAGCUCACAGUCUAGU
>Novel:7_41653
UAUGUUGGACAACGUGGAUAGC
>Novel:2_20774
AAACUCGAAUGAACUCUUUGG
>Novel:10_3765
UUUGAUGACUGUUCCUCCUAU
>Novel:25_29368
CCCAUCCGGCCUUUUUCUC
>Novel:23_26289
UUGCCUUUGUCAUCCUUUU
>Novel:26_30225
AAAACCGGAAUGAACUUUUUGA
>Novel:1_1424
AAAUCUGAGUGAACUUUUUGGCC
>Novel:X_47226
CAAUUUUUGGAGGCCUUG
>Novel:18_17397
AGAAAGUUCGUUCGGGUUUUU
>Novel:2_19861
AACACCUGAACAAACUUUUUGG
>Novel:4_36965
CGUACUGGUCCGGCUGGAC
>Novel:11_4248
ACAUUGGUGGUUCAGUGGUAGAAUU
>Novel:26_30672
AAAGAUAUUUCUGAUGUGCU
>Novel:12_7249
AUUCCACUUCUGACACCA
>Novel:oar-miR-134-3p
GCUGGGCUGCUCUGCCCA
>Novel:22_24959
ACCUGAGAACUUUUUGGCCAAC
>Novel:oar-miR-665-3p
ACCAGUAGGCCGAGGCCCC
>Novel:eca-miR-9027
GAGCUGGCGCUCUCGCAGG
>Novel:28_32321
CAAAACCCUGCCCUAGAA
>Novel:9_45573
UAGAAUUUGGUUUAAUUGGU
>Novel:chi-miR-363-5p
UGGGUGGAGUGGGAUGGG
>Novel:1_1372
ACCCUGUUUGCUACUCUUCU
>Novel:2_20552
CAGAAUUGCAAAUCAUCUUCUG
>Novel:13_7749
CAAAGGGCUGCUGGAGUG
>Novel:22_24848
UGACUAUACCUCUGAUAUAU
>Novel:14_9881
AAAAACCUGAACAAAUUUCU
>Novel:11_5776
CCACGGACUACACAGUUCA
>Novel:chi-miR-1224
CUGAGGACUGAUGUGGAGA
>Novel:11_4274
CAAUUCUGACUGGUGUGAGG
>Novel:18_17525
UCUGGAACUCUGAGGUCC
>Novel:17_15289
AUGACAGUGGCUAAGUUCU
>Novel:4_36900
AUGAACACAAGGGUUUGU
>Novel:12_6125
UGGUGAAAGGCUAAACAAACU
>Novel:15_12361
AAAAAAGUUUGUUUGGGUUUUU
>Novel:8_44575
CAUGGACUAUACUCUCCU
