# Supplementary material for: Small RNA sequencing of cryopreserved semen from single bull revealed altered miRNAs and piRNAs expression between High- and Low-motile sperm populations
Source: BMC Genomics. 2017 Jan 4;18:14. doi: 10.1186/s12864-016-3394-7 (PMC5209821; doi:10.1186/s12864-016-3394-7)
Supplement: Additional file 9: — piRNA clusters identify in High Motile (HM) and Low Motile (LM) sperm fractions. (FASTA 1073 kb) [file 12864_2016_3394_MOESM9_ESM.fasta]

>chr1 80730804-80736822 (+-0 bp) directionality: mono:plus
TACCAAACAAAGATGTGCAAAAATGGAAAGAGGACATGCTAAGGAAAAGGATTCAGAAAATTGTACAGTGATGCCTTGAACTTTGTACGAGCCAGTGGAGTATGAATTACACAGACAAGAGTGATCAAATATCTGATGGAAACTTCCTGATGCAGATAACCTGGTAATGATGGTAATGTGGGAAAAACAACTTGCAGGAAGATTACTACTTCTGTGTCAAATATTTTCTGCACAAAATACTTGAATATTTTCAGTTTCAAAATTGAAGATTACTAAGAAGCTTCTTGCCATACAGGAAAAAAAATAATGGGGAAAAGTTTTACCAGTCCTATTTATGATAAAGTGAGAATAAAACCAATGAATGGTATGTATAAAGAACTTTGGTCTGAGAGTGACAGAGGACATTATCAACTCACATGAAGCGCAGTAAGATTTGCAAAAGACTAGAAAATCTCACAACCTTCCAAACCAGTTCTGGTAATCCAGAGGACACAAAGGCGAGTTGGACAGTCAACAGGTATATCTACAACTTTTTATGAGTCTATAGCAGGGACTCTGACTTTCTTACAAGAGTAGGACGCTTTGAGGACTTGTGATTGGTTTTCAAGCCAAGTGGTTATTATAACAAAGTATAGTTTATAACTGTGGATGGGATGAAGTCTTAACCTAGCTTGAGAGTAATCACTATTATCCTCCTTATACCTACAGGGTGACCTAGATGATTTTATACAGCTCTTAAGTGACACTTATATGAACCTGGTATCCTCACAAGGGCAAAAAGGGGTTGTATTTGCATCTTTTCCTTGTTAAAGTAGGAAGTTTCCCCCTTTCTTTTAACTTCAGGAAAAAAGCAGTAACTTTTTTTATTGTACACTTTTTCTTGTTAAAATTTAAGATGGTGGTTTTTCAGCTTTGCAGGTATTTTTACATTGGGCTGTGTCTGGCATATCTCTAGGATTTTCAGAAACTTGAGCAGTTTTTCTTAACTCTGAAAGCATTTTGTGAGCTAATTACATTAGGAACTAAAGTTGAAGAAGttatattgtatagctttataactttttgcactttctactttGGGGATTGACTTTAAATGATAGTGGCACGATCATGGTGGGTAAGCTTAGTGGCATTTGATGTATGTGACTCAATGGAAGGACAGACAGTGATATCACTGCATTTGAATataaatgtatagtgataacaccatgtaatccccactgatatcaagaaatagagaattgccaggaaattgtaggaaatttctgcatgttgcttccaaattacagccattctcctccccatagatgaccactctgctaacctgtgtaataattcactttttAATACcagtggttctcatagtatggtctggcatctacatcatctgggaatttgttagaagtgcaaattcttgggctctttcccagaTGTAATACACTTACACATTTTTGTAGGATGTATATTTAATATGATTAAAGTATGAAGcattgattctcaaacttgagcatatatcagaataacctgctgctgctaagtcgcttcagtcgtgtccaactctgtgcgaccccatagatggcagcccaacaagctcccccatccctgggattcaccaggcaagaacacgagtgcattgccatttcctgggtggcctattaagacacagatcctgggtccttcacttgcagtttctgatGATCTCTCTCTGTTTTATTCACTAATTTTAATTTTCCTATGTGCTGGATATATTTGGCTCTGCACTAGTCATTGCACTTGAAAGGTTATTTTGTAGGAAGAACTGTGAGACTTGTAATGAAAATACTTTGCTCCAAAGAGTATTTgtgtttacttctaccaggcacctaggggcactacctgtctgggaccaCCTGTTCAAAGTTTGCTATTTCCTGGATAACTCAAGGGATTGTTACTCTGTTTTCATTCTCTTCAAGTTAATTCCATTTTTGTTCACCTTCACTCTCAGATCCTGGAACCCAGATTGTTGTAGGGGAAGGTCTCCTGTCAGACTCTCTGACTTGCATGGACCCAGAATTTAGTTTTCTATCCCCTTCTACATCCTGAAAGGCTGTCAGAATGGAGGTTCTAGTTTTCTGGGATTATCTTCAGGAGTgtttacttctctagattgttgacttctctttacttttgcctgataattccttactattttataatctccttgatgtttttaaaaagattatttcaaatgtattttatccagctttttagttgttttcagctgtaagcctgattcaaacagcctgaaccaccattagcagaaacgggaAATCTGGAAAATACATTCGTAATGCACAGCAGTTTATCAAAATACTGTGGCTTTTCAAAACATTAAAAATATATGGATGTTGAGGCCCTTAAGAAAAAACTTCTGTTTTTAGCTTATACCTTTATCCAGACATGGAACACACAAGATGATTTTGATACAGAAACTCTCCTTGTGAAAAGATTCCCAGGATTTCATTTTTATGACCATTAACCACTCCAAACTGCTCTTGTTTTTACTAGTGGGTTCCAAGGAATGCTTCCCACCATTCAGAAAGCCTCACAAAATGCAGAGATGTGCCTAGTACAGGATCTATTTCACAGTTGGTGGCACTTTCTTTGAGGTTTGATTTTTCCATAGCTTTAACAAGTCTGGAGACATGAAATTTGGGAAGCATAAATGGTTTACACTCTTATCCCTAGGAAAGTTTCTGTTTGTGATAGCACATGGAGTGTCCCAAACTTTATTTACTGTCAAGTTCTAATCATTTGATGGATAATATTTTAACCACCTCCCTCCCCCCTCCAAAAATATGTCACATCATCTCTTTTTCCTATGTCAGGTTGATCTCTTGAGGTAGGCAAGATTCTCAGTGAGAAAATACCTCTTCCCAACCTGTTCCTGATGACTCAGAACACCTGCTTTCTGGGCAAGGATGAGTCTGTTATATTTATCTTTAGATATCTTTTGAAGGGGACTGGAAATAAAAATGCACTACTCCTGCATTTGACCAAGTGCTAGTGCCTGTTCCCTTCAGCTCAGACTCAAGAGAAGCATATATAGATAGGACTGGGGACTATGGTTAggacagggacagcagggaccagggaccagggtttagggaATGGATCATTTCTGTAACAGCTCCAGGTAAATGACCCAACTATAGTTAATCCTGTTTCTTGACCTTTGGAAGTTAAGCTGGTAGGCTTTTCAGAGGTCAGAGGTTGTTATAATTTGATGAGATACTTGAGTACTCTAATTAGTGCATAATAGTTAGGATTTATAATCATCCCTGTAGGCTAGGCTTGGGGCAGGAATGAACAAATTCTGACAGTTATGTCTAGAGTCCTTCAAGGATGCTTGACAGTCACTTGATGAATTCCAGGATTCCCTGAAAGGAGTAATGGTTGACTGTGGTAACAGCCCGTGACCCCTAGAAGATTGTGAGTCAGGATAAATGTCAGAACTTAAACCTGACAGTAGCAAGAATTAGCTTATCTCAGATGAAGGCTATAATTCAACTAGCTAGAACAGAGAATGCCTTAAGGTGGTAGGACAGGTGCTGCTCCCCAGTGCCTTTCTTTTCTCTCTCTGAGATGTGCCTGAATCTGTGGGTTTATGGGACTAATGCAGGATGGGAATCCCACCAGATTACAGGGGCACTGAGTCTCTTCAATTTGTTTCTTTATCAGTGTAGAGGGTGATGTCATTGATAGATAAACCAGTAAATCTGCACTCTAGCTACCTTGTTACGGTACCTAAAGTTCATGTTTTGAATACAGACCCTCAAACTGAAAAAAGAATATAGAAACTCTCCAGTTCAGAGCTACACATAACAAGGGCCCTTTCCAGAGGGCTTTTGCAGCCATGGACTTCTTAAATTACAAGTCATGATCCACCCCTTAGTTGATAGCTTTTGTCTAGACCAATATAATGACTCCAGATCAACATGCTGCCGTTGCTTTCATAGAACTCATCACTTAAAAATAGAAATATTTATTTCACAAATAATAAATTTCCTTAATATAAATCCCCAGTTTATTACAAGGCAAGGAGCCGTGACCACATGAAATTCACTTAGTTTAGCCACTTCCTTATGGATATATCTTATTGAATCCCATGTGTTTTGGGAATTGTCTGGGATTTAGGTATTTTCCCTGTTTAATAGCACATGGTCCTTCTTCCTTCCTAACTAGAATATAATATTAAGAAGATGTGGTTTTATACCACTATATATCTTATGGCTACCATTTCTTCAGCATTCAGTTCAgttcagttactcagtcatgtctgactctttgagatcccatgtactgcagcacaccaggcctgcctgtccatcaccaactcctgaagcttgctcaaactcatgtccattgagtaggtgatgccTTGATGCAACTCTTCAGCATTAGGGTTATATAtgtgtatgtgtatgtatgtatgtgtgtatatatatagagagagagatatatgtgtgtgtgtgtgtatatgtgtgtgtgtgtatatatatatATAAGCTTTATCACAAATCTCTATAGTGCTTTGTTAATCTAAACTTTGGAAATTATAAATTCTGTTTTGGATCCTAATAAGGATTTGGAGGAGCCATTTAGTGGCTCCCAATTCTGATCTAGTGAGCCCCAAAATAGCAGCTCCTACTATATTTCACAGGCAGCCATTGGATTGGTCCTCATATCCAACAGGTAGGAGAATTAAGAGTGGGCTACACTTTTTGCCAAAACCCAGGGTCCAGTTTTTGGTACTTAATATGGGTGTTATAGTATAAGATCTTTATAAGCATCCTTGATTTTACAAGTGCTAGTGCCTATTCCCTTCAGCTCAGACTCAAGCATATATAGTTAAGGTTGGGGACTATGGTTAGGACAGGGACAGCAGGGATTGGGAAGTGTCTTCAGGGTTTGGGCAATGGATCATTTCTGTAACAGCTCCAGTTGAATGACCAACTACAATTAACCATGTTCCAGCTGATAGAGATTTCATAAGTTTAGTGTGCCCCCATCCTCACTTGTGTCTTCTCTTATAAGTAGAGTAGGACCTTCATGATCACTTTTAAATTTACCCTTTGCATAAGCCATACAGGTTCTGAAATTTGCCTGGGTTTTTACTTGGCATGATATGATTTCCCATCCTTCGTTTGTTCTGATGTGAAGTATGGATCTTCACAGTTGAGCTCTGTATTATTCTATATATGCAGCCTCTATACTAATTAGATAACTCGGCATATTGACAAATAATATGCAATTTAGTCTTTTGAGGAAAGTCAGTTATCACAGGTGTTCTGAATTACATAAGATGTCTAGTGTGATCATTCCTTCAAGACAGAGCTGCTGTCATAACCAGTGCTGTTGTATTAGAATAAGGACCTCTAGCTTATGGCTATAACCTTATTTAAATTGGTATTATAGCCAGACCTTCTAGAATTTATCTTCACTATCTCCTATCTTAATGTGGGTTACAGATAATGTCTTTGAATTTTTTCCATAAAGAGTTAGCTCCAGCTAACAGCTGTGTGTTATTGGTATTGAACTTTCGGCAACACTGGGTCAGGGCTCCTAGTTCAAGAGTCCCCCGACTCTTGGTGCTCATCCACTTTACTAGGAACTACTATGTGAAATAATACAGTAAATACATTTGTCCTACTGCACATCTTTGTGTAACTACAGTGAAGTTTTCATTGAGAAGACTTTCAAATGAGGATGATCTCAAGAACCCTAGGAAGCACAACCAGTGTTCTCAAGGAAGGGAGTGGTCCTCTCATTGGTTTTGGCAGCCACCCAGCCGATTTCTTCTCTCACATCCTTCCAGGCTTTATCTGAATGGCTGGAGCGGATTAACCAATGGTACAAACTGTTATGGAAGGAATGGTAAAATCATCCAAAGAGTATATCTGAGTCAGATGCTTTCTATAGCTGTCCAAAGTCATCATTTGGTAACCCAGAGAGAACCATGATAGATAGCTAAAGA
>chr10 36886496-36892767 (+-0 bp) directionality: mono:plus
TACTTCTCTTATCTGGTCACCTTCCCTGTTGAAATGTGGACGTCTCTTCTCTATACTTTGCCTCCATGACTTGGACTGGAAAGGCTGCTCTTCTTTTTGCTGCCCACTCAAATTCAGCACAGAAAAGCCCTGGGGTAGAGTCATTCCGCCAGATTCTCCTGGAAGAGAAGCGACTGACATATATCTTCAGCTGCTCTTTGCTCAATCAGAAAGATATTTCAAAAGCTGAAGGCTGATGTCTGGTTTGAAACAGATGCTTTGATGGTGATATTTGTGAATTCTTTACCTTTTGTTCCAAACAAGAAGACTGAATATAAATAGCAGGTATCGGTATGACATCAGGGTTTGGGGGTTTTTTTGTCTTCCAGTTTTAATCACTATCATGATAAGCACAGTTGAGACTTGCAACAGTAAATTCCAGATATATGTTCTAATGTGAAGTGAAAGAGATGCTTAAAGAGATGGCTTACATATGTATCTAAATCCTGGCTTATCCTTTGACATGGATTTACTAGATAAGAACAAAGGTCCCATTTTGCAATAAAACTCTTGATGTGATAAAGAAGTAAAAAGACAAGATATCACAAGGTTACTTCCATATGTGAATAAACCATCACAAACCTATAAATAGCTATTTTTACATATGTAAGCCCACAGTTTGGGATGATAAGAGGAATTTTTCTCCTGGAGAAGGAAGCTGTGGTTGACTTCATTCTCAGAAATCTTTGGGTATTTGATATTTTTAAATGTTTTTTCATTCATCTAAGGAATGACCACATTGTGCAGATGCTAACCTTATGAATGCATGCTTGGGTTTAGTGAAAGACTGGTAAAAGGAAACAACAGTTTTGACTCCAGTGATGGAACCCTCTTCACTTCTGTAGCATGAGAGACCTACTGTATTACAAAGTGCTTCATTCTTTTTTGTGGAGTCTTACATAGCGCTTGAGACTCGGTTTTACATGCTGCTAAGGCTGGAAGAAAAATGGCATAAGTGGATTTTCTGTTCAGAGGATATGATGGACCCTACAGTATGAACTGCCTCAGCTATGGACATAGAGGAGTGGAGGAAAAAAGGAGGAAAGTTTCCGTATTACTCCTTTCCCCTAGGAAAAAGAAGTGAAAATGCTTTATGCAGCTCTGTCTGAGTTTATGGTGTTTCACAGGCTTACAGCTCTGTTTTTTGTAAAAGGATAAATAACTTTTTTCCTTTGACCCAAGATGGGTTCTTGGGTATTTGATTTGTTTTTCTAGGCAATAGGTGTAATGTTTGACTGAAAAGGCTTGGACTCAGGTAACTTTCTCCAGTTGGAACTGAACTTTCTCATCAGAGAATGGACCTCAAGAAGAAATGTACCCAAACGTGATTGGTTCAGTGTAGATTTAGAAAAATTCAGAGTCTGAAAAAAAGGGGAAAAAAACCCTCTCAAACAGGAAAAATAATTCCACTAAGAAAAGTAATGTACTTCCTTTCTGTTAAAACATATATTATCTGATGAACAGTCTATAGGGTAAAGCTGTCCTTACTTCCAAATCAACAGAGGACCACTGTATGAATTTCCAGGTCTTTACATAAGAAGGAAACCTTTTATAATAAATCTGTGAGTAGAGAAAGAATTTAAAGCTGCTTTGATGAAATTAAGATCAAATCATCTTAGATCATCTCTGTGATATACGGAATGTTTGCCCAGGGCCATACGTGCTATGCTGCTGAAATTTTGGGAAAGATTTATCAGAATTTGAGAGTGATAGAAACAGCCAAAAGTGGAAAATAATTGAGCATTCTTAATCATTAGTTAATGGTCAGCTAGTTTGCATGGACATAAAACATTTTGGCAAAATAATTACATAATATAGATAAAATATAATTTCCTTTAATTGTGAGCAATTACTCAGTGTAAAGCATAGTCAAAGTAGCTTGGATAAAGGTAACTTAAATTTTTCTCTTAGTAACTTCTCAGCCATTTCCTGATGTTTTCTCAGTATTTTGGAATTGTCAAAAAACAGTGTAGGAATGCTTTAGGAATGGAACCTGCCTATATGAGTCCCGTTGGTACATTGAAAATATCAACATTTGTTTGTTAAACCCATCTTCCCCCCTTTTTTCGTCAAGAATCATTTGGCAGGGTATAGAAGAGACGTGTACCAGCAGCACCAGTGAAACTGTCTTTCCTGCTTGTTTAAATACGTGTGTGTGTATCAGACTCATCTTCTCAAGTTGCTTTACATATTTTCATTTCACAGCTAAGAGACCACTGCTTAATGCTTTCTTTCAAATTGTTTCTGCATCTTGCATGATTTTCATCAGATGGCATTTAACAAAATGGGTATATTCCAGTTGTACTTGCCCATTGTTTACTCCTACATTGTTTTCCCTGATGTATTTTGTTCCACTTCATGATGGCAAAAGCTGTAATTTTAGGCAGGACTATGCCTCGGTCTGTAGCTGTGCCTACTTCCTTTACTTTGCTCATCCATGTTAGCTGGCATTTTTTCTTTTAAAAAGTTGAACAAAAACGGGATATGTGCAATAGAAATATATATATGTATATTTTTTTTTCTAAATACTTGTGGACAAATGTTACAAGTTGTTTAAGAACAACAAAATCACCAATGTCTTCCATTTTGAGATGTGTATAGTTTTGTAAGCATTAGTGCTTGGTAGCATATTGTAGTGCCATGTTAGGGGTTAGTGCATGAGCCTAGTAATACTTTAAACTTCAGGATGAATTACAGAAAATAACTAATAGTGTAAAAAGATTGGGAAACCTAGACCTTTTTTTTTCCATAAATATTTGAATCTGTGATATTCTCCCTGGGGAAAAAGAGATTAAAGCCAAAAGTACTCATTTAGGAATAGAAATGTGGGGTCACAACATGAGATACTGTCTTTGAGGATATTTAAGCTTTCCATGAGGTAGCTGGAAAGCAGTTGCCTTTGTGTCTTTATGAAACCTTACATCAAAATGAGGCCCTATTTCATGATTCGGCTTTGCTCTCTTAAGTTTGAAGTGAGATTGTTCTTACACTGTTTTCGCATTGTATGTCTGGTAGGTTTATTGTTTTCCCACTCCTTTTGCATCAGATTATTTTATATTGCATGTTACCAAGATTCTGTGTTTATTGCTCAAGTGACTTTTTCTAATCTGCAGGCCATTTATGCTTCCATCTACAGTATGCTACATGTTAACAGAACAACACTGATCAGTAGTTCAGAGTGTCCTAGATGAATTTCTCATGGGTTTTTCCTGTTTCTAAATCTGCTGAATTGTGTATTGATGGGATTCCAGACCTTTTCATGAGAATTGGAAATGTAGCTAAATGGAGCCTACCTAGGCTAGAGAATTAATATTCTCTGCTTGGTTATAGTAATTGCCTCAGACAGCTTTCACTTTTTTTGCTTTCCTTGTAGAAATAAAAGTTTGTTTTGTTCTGAAAGCATAGCTTTCTGTAGAAAAGAAATTCCTATCTCTAAAAGTTCTCTTGAGAACTTGGAAATGGCAGTTTTCTGGGGTGATTTTTAGATCTCAGGAGAGTTCAGGATACACAGATTCTACGTTAGTATGATAGGAAATGCAAAACATTTTTAATGTGGTATGACACGTGCAGAAGCAGGCTTAAACAAATCGACTCCTGGGCAGCAGATCTCCAGGGACCCAGGTTTAGGTTCTTAGATTGTATTTAAAGTGGTTGTACTCTTGGTTCAAGTAGTTTAGTGCCTGGGAGAATCCACTTCTGAAAAGCATTTAAACGTTTTTAAAAATACCTCTGAAAAGGTAATGAATGCAAAACAACAGAGTATATAGGAAAGGATATTTCCTGTTGCAAAAAAAAAAAAAAAGCCATAAAACAAGCTCATAATTTTCAAGAGGTAGAATTTCAGTAGCAATAACAGTTTTGCATGTATAATAAGTTGCATTAGCAAGGCTGTACAATAGACTACTACTTGAATTTGAGACTCTGTGATCAACAGAATTCCATGAAAGGAAAAAGATGTTTTGGATAAAGAGTGTATAAAGGTACTTAAAAAAACTATGAATGTGCATGAATATATCATGTGAGAAATAGCAACTTTTGTGTTAAGTCAAAGTTTAAATACTTGGCTGCTAGAGCAGAGGTTCTTTAGAGCCTCATTAAATTAACCTTATCTGATGCTTAACCTGGAAACATACTCCTGCTGATGTATCCCCACTGAAGCTCATCGTGTGGGGATTTTGCTCATGACGTTTCTTTAGCAACAGGCCATTTATAAAATGGTGTACATTTTGCTTTGTCACCTCATCTTTCTCCATTAGTTTCCTGGGTACATTTTTTAAAGAGAGAAAAGTTTGTTGTGTGTATATATTTATGGTTTAAAAAACAAACCAAGAGCTTGGATAACTGGCTTTTCCTCATGCCTATTAGTATAGGGGAGTTAGGATTTAAAGGTGTTAAGCAAAAGGACTGAAAGGAATGGCCAAAGACAGTACATCATCTAATGTAGATGTGCTAAGGCCTGTGGTCTATGACAGCTTATTTTAACAGGAACCCAGCAAACTAGTTTCTTGATCTGAAGAATAACACAGCTCTCACATCTGGATGTAATGGTGGAACAAGGGCGACTGCTTTTACCTCATGTTCATCTTGGCCATTTAGTACCTTGAAGATTCCCAAAAAGTGTGTGTTCCCTTGTTTCCCAGGGGGAAAAGCTGAAAGAGAAATAGAGTGGATCTAAGAAAATAGTGCCTCTTGAGTACTAAATTCTTAAATGGCAACTCCAAAGGATAGAGAAAGGCTATATTAAATGATTATAGCTCCTCTTTGTATGTCCTATGCCTTCAGTTGGTGTCAGAGGCATTGGAATAACCAAGCAATATTCAGACATCTGCACGATCATGAGGACACCACTGCATATTACAGTGATGTCAACAGTTTAGTTACTTAGAACAATTAAAGATTACCCTCAACAGCCACATTAATAGTTATAAATGCTCAAATGTGCTCTTAAGTTTTTGTGGTCTCAAAGTATGGTTGATTATTTTTCAATATTGTGACCCCATGTTTACTCTTTATGTACCTGTGATATGcaaaatataaagagacccttggcctccaggagtttacattctcatggTGCTGCTGGTACAAGCAAATTGCTTCTAGTTCATTCAGAACATTGCTTGGCTGTTAATTATACCATGTTTGGAAGGATTCCTTGGCCAACAGTTTTCAAAAGCAGAGGGCTATGCTAAACTTCAGGGCATTGATTTTTGAGTTTACATTGTATTAGCTCTGCTGTTCATAAACTCCTTTTCCCCAGGGAGCTGTGCAGGTATGCTCATTAACGTGAATCGGAAACCATTCTGCCTAAGAGCATTTTCATCGTCTATACCACCTATGTATGCTCTTCTATGCCATCACTGTCAGTAAATGGCCAAGAAAACTTAACTGCTCCAAGAGGACATCTGTCAGTACTCTTTTCCCAAATTTTTACATTATTCTCTACCCGAAAGGACCAGAATTTGCAATTAAGCCTTTTATAACTGAATAGTGGTCCTAATTTTAACCTTTTTGTGTGTGACTTTTGTACCTCTATTCTGAAGCAGCATTGTGATAGATGTGGAGCAGCTGCCTGCATTTCTAAGCAATCACTTTATTAACCTGTATTTACAGTGCATGTATCCTTGTAATTTCCCCTAATTCCTCTTAGTCAAAGAGTTTACTCTGCATGTTTATTAAAACTGGGTCTGGATGAAAGTATGAGCAATAGTGGCAGGCCCATAACTCTTAGGAGTATAATATTCCTAATGCATAGTTGAAAATGTACAGTGTTAATGTGGTTACTAGTAATTATATATATCCATTTATTAGTAATGAAGCAATAGAGACTTAAACCACTATCTTGAATTTATTGTTTGGGTCATTAGTTTTCATTTTCTAAGTAAAGACTCTTTCTTCCATTGAAAATGGGAGCTAGAACAGGGGCAACCACAAGACATTCAGACTGTCAAGAACAGAGCATAACAGTGCTCACCCTCTAACCTCTTGCCTGGTTCCATTAGTCCCTAAGCATGTTTAAAAACAAAAAGCACAAACTAAGCATGTTGAGTAAAAAGCTGCTGTGGCTCTAATAATCAAGTGCAGAGTTTCAGAAAGGGTATGGAGTGCCAGTGTGGAAGATGTAACCAGGAATGGGATTTGTCTGATAAAGTTTATGTGGCTTAAGTTTGGATCTCTTGTAAGACTAGAATCTTGAAAGTGAATATAGAGACAATAATGCACGTATTTCAGAT
>chr10 45866880-45871993 (+-0 bp) directionality: mono:plus
GAGGAAAAGGAAGAAGACCACCCAGCGCCACAAGTGACCAGTGCCTCCCAGGAGTCCTCAGGCCTTGGGGACTCTGACTCGATTGCACCCGCAGCTCCTGCCATTTCTCATTGGAAGGGACTCCTCTGTGGGGGGAGGGTGGAGATCCAAACCAAAAAGAAGAAAACAGATGCCCCCAGAAGGAGCCAGTGTGGGCAGCCAGGGCCCAGTGGGTCAGTGGCCACCCCTACCTGCCTAAGGCTCTGAGCAGGTCCCAGAGCCGCAGGTCCTCCACTGCTTGCCCGCTGGGCGGCCTGGTTGACTCTCCTTCCTATTGTTTACAGTGAAGGTGTCATTCACAAAAACTCAAGGACTACTGTTCTCTTCCCATCCCTTAGTTTACTCCTGGTTCTTGCCCCACCCTCCACCCTCTCCAGCACACAAGCTAATGAGCTGAAGGCTTTGTCTGCTGAAGGAGTTTAAGAGGCTGGGGGTGTGGCCAAGAAGGTGGGAGGTAGGTGCAGGCCCAGCTGGAGGAGGACCTCCGCCCACCAGGTGTGTTGGCGCAGCTCCCTCTCCGTGCCTGTGCAGCCTCCACCCCCAGCTGGCCGCGGGGTGCAGGTTACTCCCTCCATCCCTCTTGTGAAGTTACACTGTAGCACGCAAGCTGTGAGAAATCTGCAGTCTACTGTCCCTGCGTGTTGGCGCTCTTAGCTTTCTTGACAAGCGAACTCTGTTCTCCAGACAGTAGTAGTAGAACGTTGCAAGTTGTTCTGAGCAAAGGAAAAGACTGACTTTATTGCACTTTTAGTTTTTTTTTCCCCTCTTTTTCGTTGTCGTTTTAACACAAAAAAGAACCATGGCAGATGCATATTGTGTCTGGTTATATTGGGATTTTTTACTTTTTTTCTGTTCGGAGGGGGATGGGGCCAGCAGCCAAGCCATGCAGAGAGAACATGGGTCCAGAGGACGTTCTCCGTGGAAAGGGCGGGGTCCGCAGCACCCGGAAGAGGAGGAGCCAAACTCTGCCCTTCTGAGTGAACGCTCAGGTTGGCAGGGAAACATACTTGAATTTTCATTCGTCTTCTCGGCTGCTGAAGAATGTCCCTCCCAGAGCCTCTTGACCTCATCAGCCTGCAGTTTGGACAGCCTCGCTCTCCAGTACGTGGGAGGAGCCGGCCAAGCCAGACTGCGACCAGGAGTCAGTTCATCCCAGAGAAGGAGATGGTTAACAAAACCGGAAATATCTGTTTCCTCCACTGCCAGGGACTTCCAACTAGATAGCCATGTGACTTCTTTAGTGACTCGGGGGACAGAATTAGTGATGAAACAGCCACCACCATATTGCCACTTAGTGGACAAGAAGGAGGAAAGTGATCCTGCCTTCCAACTGCCAGAGGAAACCTCAGGATTTGGCTCATCGCAGGGGCCAGGAAATAAAATTGGTGTGTACTCTCTGCCCCAGTAGATGGGTTACAGCATTTGGGCTGGCCTGCCTGCCTTACCAGAAATCAAGCACCTGCAGATCTCCCAACAGGCCCATAGCAGCAGGCTTAGGACTCAGTACCTAGGGCTCTGAGTGAACAGGAGGGTGGGGCTGGTTAGTGCTGGAAAATTCCAGGGGAAAGGAGACGGAAATGAAAGGTGTGAAGTCATCTCTAGATAAGACAGCCACATGTCTAGAGCCTGTACTCCCCCGGCCACTCTCCACGTCCCCCATGCTGTAGATACACGTGCTGCTGTGAAGGGTCTCAGTTCCTCATTCACTGCTTGAAAAGTCATCAATGTGTGGAGTTAATCTCCTCATCTTGATTTTCATTTGAGTTGAGTGACTTAATCCAAGTAGTGATTTCTCATTCCAGAGATGATCGAGGAGACAGGATTCAGTCCGTCAGAGAATGAGGTCTTGTATCTGGGGGTAGAGAGAGCTAACCATGGGGGAGAGTGACTGGTGACTTAGTTCAGAGGTTTGGGGAACATAGTAGTGCCTCTGGCTTGAAGAGTAGAGCTGTCTTTTGGACTGGAGGGTGTGGGCCTACTTCCTGGTAGTTGCTATTTTCCACAACAGGTCCCTTGATGTATCTTAGTGGAACAGTTACTGGGCTTCACTTGTGTTCCACTGGGCCTTGGCTAGGAAAGACCACTTCATTGACTTCAAATTTGCCTAGCTTATGTAAAGATTGTGATCTTTAATTTTTTAAAAGAAGTTTTCCTGTAAATAAAACAGAATGGCTGGGAGATGCAGGGACATACCCCTTCCCCACAAGAATTTTGAATATTGGGGTTTGCTTCCTTGACATTAGCTGGTGGTTCAGGCACTGTCACTGAAACTTAGATAGTTTCTCATTTGGCATTTGGGTAACTTCTCAATTTGCGTAACTCTAACGTCCTGTACAGAATCTTTTCCTTCCACATTCCAGTATAGAAAAGGCCTGCTTCTCAAGGGAGGGCAAGGGCAAGTGGCGAAGTCTGGAGCATCCCTGGCCCTCCATACTCCACTAGGTGCCTCCCCACTTCCACAAGGAAAGCAAGGGTAGTTCCCAGCTTGGCTGCAGGGCGGGCCCTCTTGAAGCTGGATTTATGACTTTTGGGGGGTCTTAAGTTTGTTTTAAAGGCTGGCTCTTGGGGGACTGAGCCTGAGCAGTTGTGGGGGGGTCTTCCTAATGCACTATTCTCACCCTCAGCCTCCCACAAATCTCTTATGAGATACTTGATTTTTCATAACAAAGTGAAACACCCAAATTTTTCTGGCATGCCAAGTAATGGCAAGTAATGATCCTCCCAGGGCCATTGGCACTCCAGGGTGGTTCCAGACCCCTGAGAGATTCTATTGTGATCTTTTAAAAAGAGTACCTAAGGAGTAATGTGGCCATCAGTTCTCTCCCCATCAGCACATCTCATCAGGGCTGCCTCCTCAGCCCTGTTGCTATCGTTGCTTACCTCCATTTCTCGGCCAGGTCCTCTGGCATGGGCGCTCCCTGCACCTACTGCCCACCCAAATCCGCTTGCTCCATAGTCCGTGCACTTCCCCCACTTCACAGCCGTGATACCTAGGGGTCTTCTTCGGGGCTGATGGAGTTGTTGCTGAGTTAGCATTAAGCAGTAACAACAGCCGGGGTTCTCCCAAGCCCTGCTGTCCTTCAGATTGCATCCTGAACAGATTGAGGCAAGCAGGCCAGGAATCCGCCAAGATGTAAACGGTCCTCCCCTGTGACCAGAGCGTGACCGTGTCTGTGCAGTCTGAGCACATAAGTGTCAACCACTTGCTGGGCATCCCTTGGCGTTCCCCAGTGATCTCACTCCAGATGGCTCCGCAAGGATGGAGCGTGTGCCAGCAGCTGAGTACTCTCATAACTGCCTTCATTAACATGCTCCTGCCATTTGGGGTCTGTCCAGGAGGAAACGGTCTGGGAAGGTACAAAGTCAGGTGACTAGGTTGGCCTTCAATTAAAGCCCCGCTGTACTTTGGAATGCAGGGGCAACAGCAGATAGCAGGATTCTGAGTTTTCCAGAAGGGTTGATTGCCTGTTCATTCTCAGTGAACTCCAAGTTCATAGAAATAGCCCCTACCATTAGCCAGAAGAGGTGTCCATTGCCTCGAAAGTACCTTCCAACTTAGTTCACTGGAAATGTACGTTGCGAGTACATATTCAGTGTTGGTTCTCAGTGTTAGTAACCACTTTTGTTGTCAGAAATAAGTGAGAGTGACATTATGTCAGAGTGGTTACTAAAGATCATAGCCTTAACCTTTTTTTATGCAAAAGACAACCTGTCTCTCTTCCAGTGAGCCGCATGGCCTGCAGTTTTCAAAAATAAGTGCTTTCATGGCAGCCTAGAAAGTACCTCCTCTGAGGACATTGACCTTTCATTTAATGCATGTCTATATGCCTCCTGTGTCCCAGTCACCTCTTCTGTTTCCATATTGACACCAGATTTCATTCTCAGTGAACTGCTCTGCCAATGTTGTCTCCAGTGTCAGAGCCATGTTAGGGCTAGAATTTCTCAGATCAGGAGCTTGCAGTGCCATACAGCCAGCATTGCCTTTGCTAGGCCACTGCCACCATCCCCACCATTGATCCAAGGTGGGCAGATGAATTCTAGAAACCTTTAGGGGGCCAGGATGACTCGGCACCCCATCTGGTTTGATGTGAACAACAGGCACTTTTCTCTGGAGTTCTTGCTTTTGCCAACTCCAGGGCTCCAGAAAGGTCCTGCCTAGAGGCTGACAGCCAGTGAGTCCCAGTCTTCCTCCTTATGGTTTGCTAGGAATCAAAATGGGATGCCTGTGGgttgttgttgttgtttttttggtgGGGAAAGGGAGTGATTTTGTTTATGAATAAGGAAACCATGGCCCTTTTGAGGGTTTGCAGTGTCTTAAGCAGTGTTTTAGCCACAAGTAAGGAATCTTGGAAATCTTTGATCAATTAAGCAGTCTTAAAAATCTGTTTTTCCTAATTCCTTTTGCAGGTGACTGAGTGCAAAAGGTTTCTCCATTGTATTCAAAATAGTAAGTAGGTTCCCTGGATATAGACAGTAGTAGTTGACATATTTCCTTAAAAAAGCAAGCAGGAAGTCCACTCCAATGTGTATTTGTAGCTCAGCTTGTATTACAAAGGAAAAAAGTGAACGTGTACTCTGTATATTTCTAGTTTGGTTACCAAACTCCATGTTATAAAAGAACCTCAGTTCTGTGGACGGAATTTATTTTACTGTTGTTCTAGTACTCCTCATGATCATCTTCCCAGTGCCATCACCACCTTCATCCATGGTAAGAAGCGGGGATGCCATGCAGTCGTCCCAGTAACACACAAGAGGACAGCTGTCCTGACTGCCCCTTTCCCGCAAATCCCCTCTTTCAGAGCAGGTGAGACATTTTCAGTGATCCCCTTCATGAGCTCCAGACCAAATCCCAGGCCAGCCCTTATACTGAAAGCTTTTCTAAAAGGCTTATCAATCTGTTAGGAATGTCTCAGGAAGACGAGCCATTTCTTGGGGGGAGGGGTGGGGGAAGGGAAGGGCTATACAGAtgggtgtgtgtggttgcatttgtatgcctgtgtgtgtgtgtgtttgCATATGCCAGCGCTCATCTGTGTCCATTTCATTTCCATTAAGACTCACAGCCCACCTTA
>chr10 47898839-47913229 (+-0 bp) directionality: mono:minus
TGATGCCCATGACTGCACATTTCTCAGAAGATTCTGCTTCCCTTTCCCTCCACCTGGGAATTGGGTGCCAGCATTCCAGGCGGAAGATGAAGTACAAGGGCAGGAGCTCTACTTTCTCCCACCCAGGCCCTGCTCCTGCTGCATCCAGTCCCCTCAGACTTACCGAGCACTGAAGTGTTTGCAGGAAGGTGTCGGTGCTCCCCAGCCAGCGATCTATGGTACAAGTCTGAAGACACATGCGCCAGAATGTCTTCTGTCTCAGGCACTGATTCCCTGGAGATGTGTGAGATGAATCGGGGCAGCACAAACCTGCTCTGCTGAGAAGTAGCCCTGACAGTTCCATCCTGGCCCTTGGAATGGGGGGCAGTCCAATGTCTAGTTTATCAGTTTCTCCGAGCTGTCCGCCTACTTCCTTTGGCTGGAAACTATCCAGGCAGCAGACTCACTGTCAGATCATTATCAGGGATGAAATCCTGGAATCTAGAAACCCTGGGCACAAAGCCCCCCTTTCCCCTAATTCTTTTAAAATTTACCATAGGAACCTGGATCTGCTTTCATCCTGCTTCCTAAGagaattatattattttagagttgttgagggacttgcggaaaccatgcattcaatccctcattttacagatacagtcactgaagttcagggaggggaagggtcttgctcaggatcaggcagcTGACAATAAAACATCACAGACTGAGTCTCTGCCTTGCCCTTCAGCTTGCAGGCCATCAGATACTCTTATGCCAGTGAGCACATCACAGAATTTCCCTCACAGTTTCAATTTCAAATAGTCTGTATCTCACAATAAGACAATACTGTTTTATTTGATAGAAACTTAGGCTCACTACATGTACTTCTGTGGTTAAAATCAAAGGTTTAACTCTCAAATTCCAAATCTGAAACCCTTTAGATATTGgaatctctttgagagcctgatgaaatttatgaaaccttttcaccagaaaatcctactcacatatacaaatatatacttttgcatgcaatgtcaagaggcctacagacaacttaaagtgcaccAACGTCTACAAAGTATAGGTTCAGAACACTGATTTACAAGTAGAAATTTCAATATTGGTCAAGAGGATGGAAGCACCATAATAGACAAAGGTGTGCAAATATGAGGTGGCAGCACTCAAATCATAAGTACTACAATGACAAGGAATATTATATGTTCACACCTTAGAAAGATCCTTTTAACCTCCCACTACTGTGTggtttgaaatagctcaactggaattccatcacctccactagctttgttcatagtgatgctttctaaggcccacttgacttcacgttctaggatatctggctctaggtgagtgatcacaccatcgtgattatcttggtcgtgaagatcttttttgtacagttcttctgtgtattcctgccacctcttcttaatatctactgcttctgttaggtccataccatttctgtcctttatcgagcccatctttgcatgaaatgttcctttggtatctctaattttcttgaagagatctcagcagtggccacaggactggaaaaggtcagttttcattccaatcccaaagaaaggcaatgccaaagaatgctcaaactaccacacaattgcactcatctcacatgctagtaaagtcatgctcaaaattctccaagccaggcttcagcaatatgtgaaccgtgaacttcctgatgttcaagctggttttagaaaaggcagaggaaccagagatcaaattgccaacatccgctggatcatggaaaaagcaagagagttccagaaataacatctatttctgctttattgactatgccaaagcctttgactgtgtggatcacaataaactgtggaaaattctgaaagagatgggaataccagaccacctgacctgcctcttgagaaacctgtatgcaggtcaggaagcaacagttagaacaggacatggaacaacagactggttccaaataggaaaaggagtatgctaaggctgtatattgtcaccctgcttatttaacttatatgcagagtacatcatgagaaatgctgggctggaagaagcacaagctggaatcaagatttctgagagaaatatcaataacttcagatatgcaggtgacaccacccttatggcagaaagtgaagaagaactaaaaagcttcttgatgaaagtgaaagtggagagtgaaaaggttggcttaaagctcaacattcagaaaatgaagatcatggcatccggtcccaccacttcatgggaaatagatggggaaacagtgaaaacagtgtcagactttatttttctgggctccaaaatcactgcagatggtgactgcagccatgaaattaaaagacgcttactccttggatggaaagttatgaccgacatagatagcatattgaaaagcagagacattactttgccaacaaaggttcgtctagtcaaggctgtggtttttccagtggtcatgtatggatgtgagatgcttttgaagtgtggtgttggagaagactcttcagagtcccttggactgcaaggagatccaaccagtccattctgaaggagatcagccctgggatttctttggaaggaatgatgctaaagctgaaactccagtactttggccacctcatgcgaagagttgactcattggaaaagactctgatgctgggagggattgggggcaggaggagaaggggatgacagaggatggatggcatcactgactcgatggatgtgagtctgagtgaactccaggagttggtgatggacagggaggcctggcgtgctgcgattcatggggtcgcaaagagttggacacgactgagtgactGAACTGAACTGAACTTAACTGTGTGGTTAGTTAATATCAGTAAACCAATTTTGTCCATGAGGAAACAGAGGATCAAAAATTTCAGGGACCATTCCACTTTGCTGAAAAATGGCAGTCAGAATTAAAACAGATCTTCTCTCTAGCACTGTCTCAGCTGCACTACTTGCAGATTTGTCTCAGGATCATTCTTGAACAACTAAAGGCAAGAGTTCTTTTTTTAAAGACGTGGATCTTTTTAGGGTTTTGCAAAAATATCCTTAGACAGCAATATGAGTTAGAGGCTGACTAACCTCTTACAAAACCAAAGGAGTATAAGCCTGTAGCTACCCTCTGAGCTTTTTCTAAGATCCCGGAGAAGTTCCCAGAATAGACTGGTTGTGACTCGGGATGAGCTCTTATAACCACCAGGGCAGATTCCACAGAGGTGGTTGACATGAAGCCTTCCTACAGCTGTATTTCTCCAAGAGCTAGCCTAAGCAATGATACCTAACATGCAGCCATGAGAACATGATTGCTTTGGTTCTGAGACCTGTCACTGTTCTAAGAGAAAAAAATATAGATTTTTTCCATCCTAGTCTATCCTATTTTCCCACAGGACAAATGAGGGATGAGTTTACAAGCGGAGAGAAGACAGAGCCTCTGCCAAAATCTTAGAGAAGGGAAGCAATAAAGGGCACACAAACAAATTTTACTTATTTCATATGTGAAAAGAATTCTAAAGCAGGATAGTGGGGTGACATTAGAAGTCCCTGTATATGAAGTCAGGTTTCAAAATAAATAGCAGTGATCCTTGCTGCAGTGCTTCTCACCCACCCCAGGCAAGCGGGAAAAGTTTAAAACCCTTACAAATGTGGGTCTTACTGCTGACAATCCCTGGACTTCATCACTTATAAAGCAACTCAAAGAGACACAGTGGGGAGCTACATGTCTTTTTCACCCTAATATGAGTTATTCTGGCCTTGTGCCAAGGGACAGCTGAACGATTTATCAAGAAGAAGTGAGCATCCCAAGATACCATAGAGCACTTGTTAGGGGAGTGAAAAACACAGAAGCCAGAACTCTACAGGAGGTGGAAGATCAAAAAAGCAACTTTCTGTATTTCATGAAGAGATCCAGGACAGTCCCTCAATAAAGATTCTATAGAAATCTAGAGATTCCCCTCCCTGCAGAGGGTGGCAGTTTCCTAAGGCAGAGAGGATGAGAACCCCGAGCCTACCCATAGTCAGAAATTTCAGAAGTGATGCCAGTCACTTGTGTCCTCAGATAGGGGCAAAGCACAGGTTCCTGTGTATTTCAGGCCAGATTCCTGGTGACTGCACTCTCCCTTCAGTGACAGCTTGGAAAGTGGGGAAAGAAAAGGGGTGTGGGATTTTGAGCGTATTTTTCACGTTCGGCATCTGGTCTCTTCTCTAAGGATGAATGAAAGTTGGTTTTGATAGGGGGAGTGGGAAACAGAACATGAAGCTTCTGGGTACCTGAAGGAAGGCTAGAAAGAAAGATAGAGCATCAGAATGGGAGATGGGAAGCTTGAGAACAAGCACCAAAGTCCTCTGTGGGTCTAGGGCAGGCTGAAGGAAAGCTTCATAAAGTCCTCAAGATGCCCTCTACAGAATACATGGTAAAGCTTTAAGCTTGCAGGACAAGATCTTATGTTTATAAATCAGATTATTTCAGAAATGATCACCATTAACCTCTCCCAAGAAGGGACAAAGTGTATATCGAACCTACAcagtcagtcgtagaggaaatcagtcctgaatattcattggagggactaatgatgaagctaaaactccaactctttgaccacctgatgcaaagaactgactcattggaaaagaccccgatgctgggaaagattgaaggcaggagaagaagaagacgacagaggataagatggttggatggcatcaccaacttgatggacatgagtttgagcaagctccaggagttagtgatggacagggaagcctggtgtgctgcagtccatggggttgcaaagagtccgacacaactgagtgactgaacttCGTTGCTTTAAATTTAGTAGATCCCCGAGGGCCTTGAGCTATGTTCCTGATCTGCCCTTGTTTCTCCCTTGGGAAGTAGCTCAACAAAATCACGTGTAGTTGGGGAGGGAGCTGAGATCATTACCTTAGTGAATTCCCTGCCCTCTTAGAAAAAATGACAACTTGGAGTTAGCCTTGTTGCACAGGGGGAAGAAAGAGAATAAGTACCTGGGAGGTGGCAGCCAAGAAAGCAAAAAAAAAAAAATGCACAAGCAGTAGCTGGGAGAGCAAGAAGCAAGTGGTTATGGTTCATAACAAAGTCTAGAGCAAGTTGTGGGACAACTGGGTTTCAGACACTCCTGAAATACAGGCTATAGAGGCTGCCATGTCTCAAAGCCGGGCAGGATGAGGACACAGAACATTCTTTTTTGTAAGCCAGAGCTTACTGAAGGGGCATCGTCTACCTTTGCCCTAGACAGGGGAAACAGACATGTGTAAGCCTGTTGTGAATCTTTCTAATGGCTCAGAGAGGCATAGAGAGGCATATGTGAAACCAAGGTGATTTCTGAGGAGCTAGAGCTGGGTTAATGGCAGGGGTGCCAATCCCAATCTGAAGCAATGGGGAAGATCCAGGAAAATGTTTTTACTGATGCAAGCAAGAGGAGAAAAGATGAAACTGTATACTGAATTTTAAAGCCAAATGATTCCTTTTGAAAGTTTTTGCTGTATTCTTACAGTTAGTCCTTTCTAATTTTAAAAACTtttgtttatttttggctgagctgggtctgttgctgcacctgtggggcttcctctagttgaggtaagtgggggctgctccttaaccgaggtgcgtgggcttctcacggccgtggcttctcttgttccagagcatgggcttattctcccagaggcatgtgggatctttccagatcagggatcaaacttgtgttccttgctttggcaggtagattcttaaccactggaccaccagggaagtccAGTTCTGTTTTTTTGGTGCCAAATTTTTTTTTTTTTTAATAAAAATGACCAGGGAATACAGAGTGACTTGGTTTTATGAATTTTTGTTAAAATGTTCTTATGAGGCTATATTAAAAGTGCCAAGCCTATATTATttttgtttgttttgttgttgtgtaattttgcttGCTCATGTCTGAGACATACTGGGAAAATTCACAGCATCCTCAGCTGACTTTTAACATCACATCAAAAAAAGCCTGGGGTGGCAGGAAACGTTCTCCCATATCAGCAGACACCTGCCCTTCCCTTTGTTTTTCCGCTCCTACGGTAAATGGGTCTTCTGGGCACAGGATTATTTTGGAAACACCTGCCAGTCCTTCAGACCTCTGGGGTGCTGCCCAAATACACACCCTCACTTCTTTCCCTTCCTTGTTGCAATAAGCTGTACCTGCTTTCCAAATTATTCCCCCAAACCTTCCCATATGTAGAGACAGATGCTATTTAATATTTTTTTCTCTTTTCACAGGGATGTTGGATGATGTGGAGATAGAGATAAGAAGAAACAGGAACCAAGGAGAGAAGGAGCAGTTCCATGATGTGCACCCCCTCCCTGTACTTGCTCCAAGGATTTGAAGGGCCAGAGCAGGCAGTGATCCACTCCCAGCTGTGCTGCAGCTCAGGCCAGACGAAGAGTACTAAGGTGCCTTCAAATACCACCGGCAGGAGCAGGTAATATCAAGAGACTGATAAGGGAGGAGTTACTGGTCTGACTGCCTAATTATACAGTTTTGTTTCTCAAAACTGCCTCCTTCAGGCAACCCCTAACCCCTGACCATTGCTGCCACCTATACTCCAAACCAATTTATAACACAAAACTTGACTCTCTCAGAAGACTGGCTCATGGGAACACCCACCTCACGTAGTCCAAGGAAGTCTCACAATAGTATCTATCCCACCCCCCAAGATTCTTCTCACATTGGGTGAAATCAAGTATAACTGTCCACCCCACCACAAGTTCCACCCTAATTGAATATTTCTAAGAATGAACCAACAAGAACAAAAGTTTTTGACCAAGGGTCTATATACAGCCTTAGGAGTTTAAGGACCTGCAAACAGGGCCCCAAATATATATATACAGATTTTCTCCTTTAGAGTACTTTCTATTACTTTGGGTGAAAACTGAtttttttttttttttttGCATTCACCAGATGTTTAAAAAATTTTCTTTCCTATTCCTCATTCAGGAAAGACCAGACAGTAGAATGGCCAAAAAGAGAAGGGGCCAGAGGAGAGGCAGAGTTTCGTGGACCACCCAGCAGAAGAGGACATAACCAGGGATGGGAAAGGAGGTAGCATTGTTCCCTCTTCTGGTCTGTTTGTAAATAGGGAGTGAAAGCAAGAGATATCCATCAACCATCCCCTACTCCAGGTTTTTATTCAACAGCCCTAAATGTCACCCCGATCCCTCTAAAGGATATGGCAGCACCTTTAGAGACTTGACCTTGCAGCTAACACCTACATCACTTGACATCCTAAGTATTATAATATATAATACTTATATTACCTGAAAGATATACTTGGGCCTCATCTGATGTCCTTCTGCCACCTCTGAGACACACATGCAAAGAAGGCCATTGTGGGAAAGCCTCCACCCTCTACCATATACTTATTCTCACTTTAGGCCAAGTCATCTATCAACAGAGAGACGGGAAGGGAATCCAGCTATAATCTTGGTTTAAAAAAAGAAGAATAGAAGAAAAAGCTGTTATTTTTTAGCCATTGTGAAGGTTATATGACTGCTTCCCAAAGGGCAACTGAGGGTTGGTTTGAATAAAGGAGGAAAGGACAGAACATGAAGGTTTTGGTTACCCAAGAGGAGGGCTCAGATTCACTGCAAGGGAGGTGGCAAGGCTGGAAGACAAATACCCCGACCTCGTTGAAGTCTACAGAAGATCCTGGCGACATTCCTAATCCCTGGAGAATTCTCCCCTGGGAAACATGTTACTAGCAAAAATGGAGAACCATGGATGTCTCTGACCACAAGTGCTAATCGCTAATTATTTGCCTTCGTATCCAAAGAGCTTAAAGGAGGTTTTGACACGATGGTGCTGAGGACATCAAGACACTGGGCATgaggaggaaggctatcaagaagatggaagagggagatgagaggacgagtgaaggagagcaagaAAACAACCTTATTTTCTTTCTCAGAGAAATCTGGGGCAAGCCCTGGTGAAAGATTCTAACTATGCTCTAGGGCTACAGTGTGATGTATCCCAGAGCAGGCATGGTGAGAATGCACAGCCCATCTGTATTTCAGAGGTTTCAAAAATATGTTTCTTCTCTGTCTGCCTGGATGAGGGGAAATGTGTAGATCCCTGAAGTCCAGACAACATTCGTGTTGGCTATTGCACTCTCCCTTGGGCTGTAGGTTGACCATCAAGACGAACTATGGGTCCTTTTCCCCTTGGTGTGATACACCTGGTCCTTGCTGAAGGACACATGATTTTTGGTTTTGCTAAAGGAGGAGGAGACAAAACACGAAGGTGTTTGTTGACTAAGAGGAAGCCTTGACAAATACTTCAACTTTGAAAAGGGACGTGGGAGAAGTCGGAAAGGACCACACTTCACAGAAGCTCAAAAGAAAAGGACCCCTCTGTTATTTATGGCCCAAAGATACTAACAGCAAGAGAGAGGGGTGTGTCTGAAACCAGACAGAATGACAACTCTTCCACAAGCCAGAGATTGAGGAGTGACGTAAGCCACCTCTGTCCTAAGGCACGGAAGGCACATCTTTGCAGACTGAGACCTCCATCTTTGTCCCCATCCCCTCCCTGCAGCACCTTGGAGAGGAAGCAGTGGGGAAGGTTTGATTTCACTTATGGTGAGTGATGTGACCTGTGATGACTCACAAGGATGACTGTGAGCTTGTGTGGGCAGGAGGATATCAAGGAAGTGGGTACTGCAGAGGAGCCTGCCATGGAAAATACTGACAGTATTGAAAGGGCAGAGGAGGAGCTGGAATATAGCACCCAAGCTCCATAGACACCAGGGCACATCTCAGAAAAAGCTCCAAAGGTAGGCCTAAGGTGCTACCCACCAATCAACTGAGTTCCAGGACAGGGGATGCAGGTCCATGGTTTGGTGTTGAAATGTCTTTCATCAAATTACAGTGATGGTAGACATGTGTGTACTTATATGTGTTGCTTAATCCCACCCTTAGTAGATGCTGATTCAGGGAAACTAGAGGAAGTCTCATAATTTCTCCCACAATATATATAACTGAGGATGTGGCAGCCGTGGGCCCAGTAGTCCTAAAGTACCCAGTTAACACTTCCAGTGGTGCCAGAATCTTTAAAGGTCTGAATCTTTAGCCACTAGCCACATAACTGGCTCCCCGTCCCAGTATAGTCTGTGGACCCAAATTTAGGGTCATTGAAATCAGTTTCTGCCCAGTATGCATGAGGAATGCCTTAACCCCACCAAGCCTTGCATTCAACCACAGTCCAGCTGCAAGAACATTGGCATTATTCCTGCCTTTGGCAGGGTATCACATAATTCACCAGCAGGCAATTTAAGAGCAAGGAGCTGGTCTCACTCATCTGATTTCCCCTTGTTTCTAAGCCTAGTGCACAGAATAGTCAGCTCTCAATATGTATTTATTAAGGAATAAAGGAAAAAGGGAGACGAGGGCAGACAGAGAAAATATGCTTCTGGGAGAAAGGATACAACTATGTACTCTTGCTGTCCTCTCTTGAAAGACTCTAACCCCATGCCTTTTTTCTCTCCTTCTTCTTGCCTATATCCTTCTTCCAGTGACCAATTATTTCTTTACTTTTAATGTCACCTAATCTCTTCCTGTTTTTGCCTTGTTTTTACCCATATTTACTTTCTCACCATTTCTGCTTTTCTCTTACTCAGGTTTTTGCATATCTCATCTGCCTATTTTTTTCTGTTTGATCTCTTATTCTATCATCTGATAACATTTTATTTTATTAAATAGGAATGTTGCAGCTTCAGGAGAGTAAAGGGGTGAAAGAGTAGTTATAAAGCAAAAGTGTCATCTGGGAATTTTCCATATTGGTAGGACCCATTCATCCTTCTTCCCCTAGCCTTTCCCAAGGAATCAAAAAGGACCGTTCAAGGCTGTCCCACCCCCATCACCCTCTGGGCTCTATCTGGTCGCCCTTCTGGTCTACCAGTTACCATCAACAAGGGAACTAACCCTTTGAGGCACTGCCTAGCTTTCTGTCCTCTACTGCACTATCTCAAAGAAACAAGCCCCAGGTCCTATTTCTGAGCCTATATTCTACAATGAAGACCTATTTCTTCAAAAGCCAAAAGAAATCCTTGTTTTCTCCACAGTCTGCTTTCCCAGAAGCTGACATCTGAGAACCCCACATGCCTGTCTAGCCTCGGTACTGAAGTTTCTAGGAACTTTGTTAGATATGCACAGAGACTGATTAGCCCTTAATTAAGGGATGAATCCCAGCTTCAGCTTTCAAATACCCTAAGATCAGCTCCACTAATTGAAAAGAACCTTCACAGAGTAGGGGCTTTGAACCTTAGCATTACCAGGGAGTGACTCCCCACAGTAGGTTCTCTCTATTTGAAGAATAAAATAATTTCCTTAAAGGCATTACAATGTAAAAAatttaatttatttatggctgtgctgcctctttattgctgcatgtgggctttgtatagctgtggtaagagagggctcctcttgctgtggagcatgggctctggggtgcaggggtttccgcagttgtggcacacaggcttagttgcccctcagtggtaggtgggatcttcctggaccagaaatcaaacccatatcccctgcattggcaggtggattcttaaccaccggaccaacagggaagtcTGCCATTACAACTGAAAGTTCATTTTTTTAAAGCATTATAATACATGCGAAAATGTAAGGAAAAAACGTTTGCTTCCTTTACAGAATGAGGTAGGGGCAGGCAGAGGTCGGGGCTACTACCCTTGCCTGGTGCAAAAAGCATGGCTATGTGTGGAGACTCAGAGGGCGAGTCTGCAGATCGCAGTCAGTGAGTACCTGTGAAAGTGGGTGCATCTGATTTCTAATGACGTGGACGGGAGCACACAAGGGCATCTTTCCCTTTTTCAGAATCCTCGCGTGTGTGCCTGGGAAGAGGATCTAATTACGCAGACACAAAATAAACTGTCTAGAGTCACCACCTGTCTGATAAAATTGCCCTCAACCAGTGACTCCTGCTGTTCAGATACCAGCCCCTTTATGAGAATTAGTAGTCTTTGATACAGTCCAAATTCTTTCAACTCTAAGAAATTTGAATGGCTTTGATGCCAGGGATATTTCTTGAAATGATGCTTGTGGGTTTAAATCTTGCATTGTTATTATTTAGATTGTTGAACATTAAGTCCAAGATTTTCGTTCCCCTTTCAGCAGGGCCTAGGATTTGGTGTGCTCACAGTACACTGTAGATGTGGGTAGGAGTTGCATAACTGTTTCATCCATTTCAACTCTCTGACCCTTGTGATTTAGCTCTTGTTCTTAAAATTGTTCTTCGCAGTTGTTCTTAAAATTACAGTGGCATCTGCATTTCTGTCCTCTTCGTATTTGCTTCTGTCTTGAAGAAACACCTTTGTTCTTCAATCATCTTCCCCCTTGGCTCGGTACCTCCAAATTGGGGAAATGGTATGTGTAGCCACATTGGAGTTGTTTTCTAATCAGGAGTTCCTCTTGAGTCAGCTTAGTCTAAAACTTTTCCTGACCTTTTCTTACATCCTACTTATTCAGGGCCTGTCCAGTTCTGGTTCTAAACAGGGTATGAATATGCCTTAATGGTGGACTGCTAGAGACACCAGCAAAATTTCTGTCCTTCCCCAAAATAAGGCTTTTAAATTCAAAGGCCTATGAGTGAGAAACTGAAATTCCATCATTATTCTGATTTCCCAAGTTTAAGCAATTGCCTTTTAGCTCAAAGCAAATAAAAGGGTCCAAAAGGCAGACGAGAGCAAGTTCTGAGGCTAGAGATGGAAAGAAGGGACTAAAGAACAACAGGATATGAAGAAGGAATGCAAAAAGGGTGAGAGCATCACTGGCCTTCCAGTGATGACCACTCCAGACAAGGAGTGGTCCTTGTCTCTGCTCCACTCCTCTCTGTTCAAGCTGTTACTGTGAAGAGCTGTTTCCGGCAAACAACCCATTGAGGGCAGAGGGCCTGGTCAGCTACGTCTGAACTTTGTTCAGCCACGTCTGGACTTTGTTCAGCCCTTCTGTGTTTATTCTCTCTATACCTTTCCCCCTCATCTGTCTCTCTCAGCTTTTTGTGGTGTCGTCCCTTTCCTTGCCCTCTCATACTCTTCCCTTCATTGCTTATATTTGCTCCCTATTCTGTTTTCCTAGCTTGTCCTCAGTCTTTCCCTTGGTCTCCCAAATCATGCCATGACCCACACCTACAAGAACAAAGGACAGCAAGAGGAAGGAAATCATTTCTTTCTAATTTATGGACCGACCCTTTGAGCCAAACTGATGCTCTAGTTGATGCCCCATCCTTGTTTCCTTTAGAGTTCACACCCAGTACCCTCCAAATTCCATCATCATGGAAGCTCTACTGTTTTCCGAAAGTGTAATCTTAGTCTCCCCCCTCCAAAGAAAAATGTTCAGTTTCATTGTAGAAGGCCACCGCAAGAACTAGTTATTTAAAGGCTGATTTCTTCATACACATCTTTTTCTTGCCTCTTAGACTGATGTCATCTCCCCAAGTTCTTGTTCCAGTGACTTTCTCCCCAGACCCAGTTCAGCAGACTAGAATTTCTGCCGGCTCCTCCACCCAACCCCAAGGCAAATGATCACGTGATGTGAAACATTCCAAGGGCAACTCTGAAGGCCATGTCAGATGTTGGCCCTAAAAATGGAAAATCCTCATGGCCACTGTATTGCATGTATAGAAATAACAAATTACGGTGTTATACACCTGGAACTGACAGTGCTGTAGGTCAACTACCCTTCAATAGAAAATCAAATTTAAATTAGAGAAAATTTTAGCAGTATGCCATAAGGCTGATGTTTTATATAGCTATTATTAATATAATTTATTAAAGAAAGAATATTTTTTAAAAACCGTTATTTTAAAAAATAGACAACCTCAAAGTTTTATGCTGCCTCATACCAGGTGAACCCAAATGTCAAAATTCCTTACCCCATTAAAAAGCAAAGTTAGTTGctccactggacagggaatcctttgagaccaaaactcatccattgtttcattcataatgctccagtgagcctagcgcatggtaaatgctccataattgACTAAAATGATTTCTCTAAATATACCAGAAAAAATCAGGGTTCACTCTCTATAGTGTATCATCTAGATCTGGTGACAAATAGAAGGGAAAGCATGTGGTGCTGTGTGACACAAAGTATAGAATGAGTAGGATTTGATTGGAACATGAGAGGAGAGAAGGAAAACAGGAAAATTCAAGACAGGAGATGCCCCAGGTTGTGATAGACTGTAAGCTGGGCACAGATGCACATTTTTGATGATCTCAGTTGCATCCGGGAATGGAGAAATCTGTGACCTGCAGATCCCTAAAGGAACCAGAAGTAGGTTTTCCTCAACAATTGTAATCAAGAAAGCTACTTATTAGGGAGAAAAAATTGTCTCAATATTGAGTTAAACAAACCATCTGCTCTCCTTGTGGTTCATATTCAACATCTATTAAATTCAACTGTACATTTTCTCCAAATTGAGTATCTTTTATGTCATTCTTTTTCCCCACAATAAAGTTTGAGTTTGGAGTTTAATTTACAGCCACCATGTGCTTGTCCTATTAATGGGCTTTATAGACTCCTGCAGCTCAAACCCACTCTCACTCTAAGGTCAGGTCTCAGGCCACAGCTTATGTGGGAAGTGTGGGCCCATCTACAGTTCAAGTTCTCAGCTACCGAGGTTTTTGATTTTCCAGTTTGCTATTTGCTAGGGGGGAATCCTCTCGACAGTAGCGGCTCTTTACAAAGTCAATTATCTTTACCATCTTTTGGACCAAATGTAAGTAAAGTAACAGACATTTCTAGGTGGTAACACTCCCTAAGGTCTGACGGAAGGTCAGGGGTTGGAGTTTACTTGGCTTCTTGACAAGCTTCCTGGCAGGGGCCATCAAATATCCTAGTGATATTGTCAAGTTTTCCATTTAGCTTATGGGGGCTTCTTGTCAGGAGTTCTGGGAATGCTGGCTCATTCAGCAAGGACAGGCTCAGCCCCTCTAACAGTTCACTCCTTCATTCATAAAGCTATGTATTGGAGCACCCACAACATGCCTGTCTCTCACTGCGCTTAGCAGTGGGCGTTTAAGAGGACAAAGTGTAGGAGCTAATGGTCATCACTGATAGATGTCCCCAGGGCTCTCTTCTGCTTGTGGCAGCTTCCAGAAGCTCTTCCTTCTTCAGTTCACAATGTCTACAGTTTCTATAGAAAATTTTCAAGTTTCTATCTTGCCTGA
>chr10 47924021-47938304 (+-0 bp) directionality: bi:minus-plus
ACTGGGGGCAATGGTCAGGCTCTTCAAAGAGAAAAAACCTGTAAAGGCCATTGGCCCACCGCTCAGTCCTACCCCAATCTTTGTTGGTCTTGTAGCCACACTTTCCACCACATTTTCATGTGTTACAGGGAATAGATCCCATGAACCACAACAAAAGAGGAATACAGTCTCTAATGAAATACACCAGGAATGGAATTAAGCCTCTCCCTTCAAGAGCTTCCTCAGTCAGAACCTTCTTTCCACAATAGTGAGATTCCAGCCAGCTTCACATCTCTCTTCAAAGAACTGACTCCCAATAAAATCCCTAGATGTCCAGCTTCCATCAGACATTTTTACAACCCTACATTGAGCAATCAGATCCCCTTCAAAAGAGATATAAGCAAGAGCAGGTTTTGAGATGTGAAAGGTAGAGAGAGGACCAGGTGGTACTAGGCAACTGAAAGGAAGAGGGGGCTTGGATGGGTATGAAAAGACTGCAAATCAACTTCCCTTTTGAATAGCTGGCCCTCAGGCCAACCCTGAaaacaagatccaaacaagatccaaaTAAGTACTAGAAGTGATGTGTACAACAGACACAGTCTAAGAGAGGCAAGACTAGAGCCCAGCTGGCATGGCAGGCTTTCAGGGGAGTGATGGGTCATCTCTCCGTTCTAAATATCCTCCTAAACCCAAAATACCCCTTCTTGCTCCTTGTTTTTCTCCTCACTGCATCCCTCCAATAGACCAGAAGAGCCTGGATGGGACTTTAAGGGTGCCAGCACTATCACTGGGTAGAGGAGTAATGGCAGCCAGCGTTGATAGATGGTAACATCTAactacacagagcattctgcttgtattgaactcattttacctgccctacatcacgctgaggttggtactaattattatttcattcttactttacagttgaggaaacacagagatttcaagtaactggcccaatgtcacacagttggtataacagcaggacttgaactctgacagtctagctatagcctctgacctctagtgcctgcgtctttccaTGGTGACTGGGAATTTCTCTGGCAAGATTTCTTTTCCATCAGTGTTTTCTTCCTTTCACTTTCCCTTCCATTTTATTCTTTTAGCTGAAGAACACCACTTTTGGTTGCCGCAGTCCTCCTGGGACAACATTTTCTCTAACTTTTCCCAGTCAACCCCTTCTAACCTGGACTTTGCTCTGCTACCTGCTCCCCAACCTCGAGGACTTGCAAACGTCTTTCTCCTTTTCCCTTTGAGCTGAGAGAACTGAAGAGGAGGTCTGATTTGGCAAGGGAGACTCCTTGCAAGGTCAGAGAGATACTGCGTGGTCAGCAGGATCTGAGCTCCAGTGTCTAAATTTCCTCCATGTTCTTGGGGGAACCTGCTCTCTTCCACCCTCCCTCCTGCTTTTTGATCACTCTGTCTCCTCCGCTATTACTCTCCTGGCCTGTGGCTCCTTCCACCCCCAATACCCATTTCCATTTTTTCATTGCTTTATCTGTTTTTCTCTGCATGTTCCCCTTCTCCTGATACATGTTCATCTCTGGAATATTTTTCCTCAGCTTACTTTTTCTGCATATATCTCACTGAAGTTAtgtctgtgtctgttttgtgtgtgtgtgtgtgtgtgtctgtctgtTTTTTAATGCTGAtttttttttttttttttttGTCGGGTGAGCCCAGAGCGGAGCAAGAGCTCAGTAAGatttatttatttatttatttatttTTAAAGATACTCCTATTCTCTTTTAACGTGGTTTAAAGGCCTTTGCCACTTGTGCCCTCCAAAGTGATGCTGTAGCCATAAGCACCTTGGCTCTTTGCTCTACcctttggaggtaccattccctttgctagaaagaatttgccaccctgaacccactattcagccaactcccactcatttttctaggctcaaacactgcttcctccaggaggcaatcagtgaccacccaggtgtctaagatgggcttccagcctgtctttctgatgttaaagcaacagtcatgtgtactgcatttgccttttatcttatatgtctccccattagacttagctccttggaggcaaagaTTTACTTCCAGACTTACTTCCTTTTAACGGAATAAAAAAAGGTCTCCAGTTCTTgggcctccctagtggctcagctggtaaagaatccacctccaatgcgggagacctaggttcgatccctgggtcgggaagatcccctggggaagggaacagctacccaccccagtattctggcctggagaattccatggattgtctagtccacggggttgcaaagagttggacatgactgagcgactTTTACTTCACTTCAGAAAAAAGGCTGCTTCTGGCATGCTTCCCTACCAACTAGTCTCTTACCACATCATTCTCTGAAACAGTGGCTCATTTCTGCTGATCTGGGGATTCTACAAGCCCAAATACTACCTGCGTCCTCCTCCAAGTCTTAAGAGGCTTTGGTTCCTTGGGGGTGTTTCTTCTGGCTTCTCAAGTCAATCTCTTGTTTTTGTTAATTAATCATGGAAGAAAGGTTAGGTGGAGGTTTTGTGGAGTCCTTCTTATAACCACGTTGGTGGCTCCACTTCTAGGTACGAAACTTAGGTGAAACCACATATAAGCCTTCCCCACTGCTCTGTAACAATAGTGTGCTTTTCTCTAAGGGAGGCACCATATCTTAGTTTTTTCCTTCTTCTCCCAACGCCCTGAAAAAACATTTGTGGAAATGTTTCATTGACatatatacaatatacatgtgtatgtgcgtgtgtgtatatacctacgtacagattatctagatatagatcttctacatagatgtttctttcataacatatatatgtttatatgtacatatctatatataACTGAGAAATTGTGAATTTGGGCCATAAACTGGATTTTGAGAGGACCCAGTCAGTTCCAACACCTTTAAATCTGAGCCGTGAAATTTATATATTCTCTTAAAGGAAAATGTCTTCTCCAGTAGCTTTCAGCCAAAGGAAAACTACATCATTGCTAGCATTCTGCCTGTAGTGTCTGTTTCTTGAATGTTCAAACACTGGTTAGTCAATTCACATTTCTCTGCATGTTCCCCAATCCTAGAGAGGGAAATCTGAGCCACGGCAGATTTTAAGTTTCCTGTTGCTGGTTTCACCCTCAATCAGGGCACCCAGCAGGGTGCGCTCTGCCCTGGTCTCCCTCCTGGTGGTGGCAGCTTCCTTAGCTGATCTGCTCAGAGTCACCCTCTCCACAGCAGTGCCCTGGCTGAGTCCTTTCACAGACCTTTCTGTGCCCCAAGCCCAGGCATTCAGGAGCTCTCTTGAGACCCTTATGCCACATCTCATGATATCCTCAGTTGTCTTCTTTTATGTGATTTTCTTAGCTATTTTAGACATTTACTCTCCCACGTGATCTAAGATCATCTTATCTGATTTTGGAACAATAAACAAAAGAATTCTTGAGCTATTTTAAAAATCTTCCATCATAGCAAATATTTAAAGAAATCAAGTTCTCATTGCATGGCTAGTAGTTTTTGCTTGATACACTTAGTAGCTGTATCCCTAGGCGTAAATAAGTTTGTGACATAATTTATTCAACCTAGCTTCTTAGTGATAGTATTTATGCTTTCTTGTTTATATATTTTCAtttgaccattctttaaattcttcaggccttttgaaagcattttaagtgtatttcttgttcaacagcatataacgggtttgttttttttttttttaactcagttgcatactgtcttttaatagggaaattcagcccatttacatttcataataactatattgttaatctcccttttattcctttcattctactttatgttcaccatttaccaagggtatccccttctccactctttttttttccgctttccttagttttcactttctcctggctaatttagaaactctactgtgtttatccattttgtcatttcctcccactttctgacacacatgatcaaatgcatgtttcttttctgggaaataaaaagatacaaattttcctccacTCCCTCCATAAATTCTATATATGTTGTCACAGAGAGAGGACTTTGCCCAGCCATATTTGGCTGAGGAGGGGTAGGGCAGGTAAGCAAAGTGGGCTCAGACCTGAGAATGGGACTCCAGGAGCCCCCATCCAACACTGTCTCTATGGACAGACTAGATCTGACAGCTCCCAGTTACCAACACCCCAAAAGCCCTACTCTTAAAGCTGGAGATGCCTCTCTCAAGACTTGATGCACCTGTCCTCAGACCCCTTTGGGGACTGATGTGGGAGGAGGAGATAAAGAGGCTGCACCAGTAAGTGCACTGAAGGGAAGCTATGGGGCCCCTCTGTCTGCAGAGTGGATATGGAAAGCTCCCCACACCAAAGCCAGCTGGGGCGCTGGGCAGCTGGAGTGCTGGGGGCTTCGGTGCTCATAGGGAGGAGGGTAAGGCGTGATGGGGAAGAGTGCTCCTGGGGATCACGGCTCGGGGAGGGGCATATAAGATAAACAAAGAGGCCCTGCTGGGGAGGCGGGACTGCAGGAAGACTGAGTTCTATGACAGGGGCTTTCCTGCTATGGAGGATGTAATTTTAACTGGGGAGGACAGGACAGTATCCTGGGTCTTGTGACTCAAGTGTTTCTTTTCAGGGAACATAGAAGTTCTGGGGTAGTCAGTCAGCCTCAGATTGGGAGTGGGCAGGCCCCTCTACCCTTTGCCCTCGGCTGTGCACTGCATATTTAAGAGGTTGGTTCAGAGCCTGCGTGAGACTCTTCATTCCCCATGGGGAAGATGGACTCTCCAGCTCTGTACTCCAAAAACCCAGGATCCTAGACCCCAGAACACCCTAAAGGACAGTGAGGGTCGGGGGTACCCTTTCTCAGGGTCTGCAAAGGGTTCTGTGAAAAGGAACGCATCTCAGCTCCACTATCTAATACTGGGTTCTCATAGAGTGTTGGGCATACAGATGAGAATAAGGTGCACACTAAAGGAGGCTATGGCTCCTTTGGTGGTGGGGAAGCAGGAAAGAGGCTACTAATTCTCATCTAAGCATGGACTACCTGACAGGCACTGTGAAGTacaaaaatcctgacaacaagcattgtcaacactcattcagatgaaaaaccagagtctctgactggatggcctgcccaaggtagcacacctcatccgtgtggaaagctcagatgaaagctgatcctgtccaatttcaaagcccaagtcctAACCTCTAGACGCTCTCAAGTTGTTTTGAATACTCTGGTAGCCATAATTCGGAATCTGGCCTTACACTTACCAGTGAATGGGGAAGCTACCCAAGGACTGAATAAATAAGATACAGGAGATCCCTTGGTGACAGGGCAGTCTGCTCCCAATTCACAAGTATGCAGTGTGGGTTGTCCTCTGGTCCTTCTCTTAGGGGAAGGTATAATTAATTACTCAGGTCCCTCGGCCCCAAACCATGGTCAGAATCCCCACTAACCCTTTCCATACCAGTTCCTTGTCCCCTAAGCTGCCCTTGCTTCCTCTTTCTGTTAGAACCATACTGTGTGGGAAAGGCCTGTGAGTATTAGAGGAAGTTCCCCACAAGAGCAAACAGGTATCTCTTGATCAGGTTGTCAAAGGGCTTGGTTCCCTGTTCCCACAGTCTCTTCATATCTCTTAAAAAGCCTTTTAAAATATATTTGCATTGTAGAAAACACAGATAAAAGGAAAATGGAAAGCATTCATCTCATCACTACTAAATAACCACTGTTCCCATTATAGCAAATCTCTCTCCATCTGTCCTGGGAAAGAATAGGTCTGTGAAGCAAAGCTTAATTGTTGCCTTTGTGGAGGTTAGAGGTTATAAAGCCTATAGTTCTTGTAAGAAGTTTTGTTGGCTGTTTAACCCATTGTTCAAAAGACTCCACCATACTAACTTTATAATTTAGATAATATAGGTGATGTTTATTAAACCTGTTATCAACAGGTAATGCTCAATTAAAAATGTTTTTCAAAATGGTATTCATTAAATACCTGAGTTTAATAAGCCAAGCACAAAAGACATACAGGTAGTGCTTGCCATGGGCAGAAGCCCTGTGGATCTGAAGGGTAGCCAGGTAAAGGACATGTGAGTAACTGAGACCCAGGAGAGGGTGATGAAAGGACATAGAAAATGCCAAAAAGACCCAGGAGAGGCCAGGAACACGGGAGTGACAGGAGCACAGATGCCTCAGATGCTTCAGAACAAGGGATTGTATGACCACCTTTGCTCAGCCAGAGCCCTCTTACCTGCAGATGAGAGCCAGAGGGCCAGTTGGGCAAAGGGGGCAGGGATGAGGCTTAAATGCCCGCCTAAGCATCCAGTGGAGCAGGACAAAGGAGAAATGGCTTCATTTCTGGGGAGGATTAGGAGGTGAGAAAGGGGCACCTGCCCTGCCCCCATGATCCAGAATAGTCAAAGACTGTTCAACCCATCAGGTTAAAAAATTGAGACCAGAAGGGCTGAAGAGGGCAAGGAGAAGGCATACAGGTCTGccccccccccccccgcccccccATGTGCAGTGTAGAGCTGCTAATCTGGCATCCAGAGGGCCCACATGGGGTCTCGTTGCTGTCGGGGGAGATGGGCAGACAGCCACCACAAGCGGGACAGAACCCCAGCCTGCGACCAGCCGAGAGCGTCCATGTGACACCCCCAACGTCTCAGCGGGTGGTGTAGGGCTCGCGCACAGAACTCCAAGGTCACAGGAATGAAAGGAGGCGGGGCTGCCCAGGAGAGAGACCACCGACAGCTCACCTGGACATCAGCCCGGTCATTGGTCAGATCCCGGCAGGGAAGCTCTGAGAACCCTGCGCACCAGCCCAGTCACCCGGGAGACTCcggggcggggcgggggagagggctgggaagggcacgaggggccgggcTGTCGTTGAAAGGCGTTGGCCGTTGGCGGAGCCCCTCCGCAGTCTTCTTTCTGTTAAGTTCACTGCTGGAGTCAAGGTTGGCCACACGCCCTCAAGGCTGCAGCAGGCTTGCCAGTCGAGAGGCTGTGGAGGTTGGAGACTCGAAAAACTAAACTGTTGCCCAGGCCTTGAACTGTAGCAGAGCCATATATTCTTGTGGTGACCGTGGCCTTAGGAAAAGAAATCTTCCTCTAGGATGATTAGGTTGGAGCTGCGCAAGCTTTATTAATATAATGCAACCGGCCTATGGGGTGACCTTGGAGGAACCGCGGGAACATTTCAAACCTTGTCCTGGGCAGGGGGTTATATGGTGGATGTCAAATTGGGTAGTTACACCCATAAATACAGAGTTTGAGCTGATGACTTCTCTTTAGCTCAAGGTTGAGGATTTTTAGCCAAGTTTTCTGATTCCAAGGGGGAGCAGACATGCCTCCTGCTATGAGTGACTGATGGGATCATTGCCATCAGTTTAGTGACACCTCCACATAGTTAGGGTTTCATGGACTCGGCCTCTGCATCCAGATTCCTGTCCCCATGAGACAAGCCTAGGGGTTCCTGTCGTCATTCAGGCCATCTCTATTTTCCTTCCGTTCCTTTCTTTTCCCTATCAAAGCCCTCTCCTTCTTCATCTCTTAGGATACAATAGTTTAACCTCTCTTCCCCTTCTTACTAGATATGAGGAATTCCCCAAATGACTTTTAAGTCACTTTGATGTCATTGGGGAAGTCACTTGGTTATGGTTAGGGTTACAATTAGGGTTAACAGTTAAGCATGCTGTTAAGGTTCAGGGGATGAGACAAAAGAATATTGCCCTTCAGTGGGTTCCCTCCCTAGTGGGAGGAAGAGTCTGGTGTCTTAAGTAAGGCAGACATTCTGGCTTATAGGTTAAGTGGGGTATGTGAGCTGCATTAAAGCTCTGAAGTTTGTCTGTTGATGAGGCAAAATTTGTGGTGGTCCTGCACTGGAGCCCTGAAATGATATTGGACTGGATCTGGATCTAGGCTTACCAAGAGTTGCTGGGCATTATGGGATTGGGGATGGGTGTTTTTCCCAGAAACCAGAACTGGGGAAATAAAATAGATAATACCTGGGGTAGTGAGAAAGGCTGCCTTTAAGGTTCTGTGGTGGGGCCGCTCTTAGAACTTGTTTTAAAATAGGTTAAGCCGGTATAGGAACTGTTCACATCCATGGTAATAGTCATTAGAAAAGACTTAACTGCAGTCTTCAGGGACCCAAAGGAAAAGAGGATGGCACATCACTGCTGATAGTTGTTCCTGACCTAAGAGACACATGTGGGCTTAGAGGAAGACCAATTCTTCCTTCCGGAATTATTACCCTGTCTCTGTAACTGGGCCTGGAAGATAGAAACAATATCGCAGAGAGAACAAAATGGCAGTCAAATGCAATTTTAAGGGTTGTTAAGAGTTTGGGATCCAATCCTGAGATTGAATGCCATTTAGCACTTAAGGTCTGGGAAGTGGGTGTCAGAGTAGCAGGAGTCTGGTGGAGAAGGGGACATATGATATTCATTGTCAGGCAGTTTGTCACTATAAATGGCATCTCCATGGTCTGCTTACATCTTCTGCCTAGCAGGAAGGACCCTGGATGTATGATGTCAGCTATGCATCCACGTTCTAAACTGGGCAAATCTTTTTTGGTAATTTGCTGCTTTGGTCTTTAGCTCTCCCCTCCGTGTTTATATCAGCAAAGTGCCTAAAGTTAGCCTGTGCTGTTGTTCCCCCACTGAAAACATGCCCTCTATGCTAAAGTGGGAAAGAGTGTTGGATTCTGGTGGGAAGCTAGGGTTGAATTTGTAAGGATTGTAAGTCTTGTCCCTTCCTCCAGTTGTGAGATCATCTGATGAGGCCAGACACTTTTGGAACCCAGATTAGAACTGGGAAGAGGGAGTTTGCAGAGGCAGCAGCCCTGAAGGAGGTTGCATTATGATCAGAAAATGGGGAGGTACATGAGATGCGTAGCAGTGGTGCTGAGCAAGGGCTTGGCTGCAGCCTTAGGATGCTAGCTGGGGCCTTTGCTGTCACTCAGAACAGGGCCTCGAGCTGCCTCTTTGGAGCAGTGTGCAGAAAAAGCACCAGGTATCCTTGTGTTGAATGAGGAGACATACCCCTGAAAGCATCAGTTCCCAGGTTGATGGTAACTAGAAGAGTTTTTAGGGTTACTTTGAAGAAGCCAGAGGATAGGCTAGAAAATACCTGAATGGAAATGTCTTATTCTTTGTGATAAGACAAAGGCAGGGGAAAGAATGATTTCTATTTACTGAACCCTTGGGCCTTGCTTTTGTGGGCCTCTTCTTTTTGGCTATTGCTTCATTTTTCATCATTTTGAGGTATTCCTCTTTTTAGAATTTTTTTTCTTCTCGCTTGCTTTAGGTCTGTCAATCCTTACCATAAAGGAAAAATAAAGGAGGCCATGAATAATGAAAAAACTAGAGTAAGGAGAGGAGAAACCAGGAAAATTGTAGAGAATAAAAACATTAGGGAGTTTAGGTTACAACAGCAGAGAGAGGAGAAAAACTTGGGGGGGCGGAATTAGGAAAAATTGATTCAGGTTAGAGATTATGTGAAAGGAAAGATAGAGGAATATTGAGGAAAGGGCGAAGGCTAAGAAGAGCAAGGCTGCTAGGGCAGAAGCATAAGAAACCCACACGCAAAACAGGAAGAATTAAACCTCCTTCCCTCTGTCTCTACTTTGCTGCTTTTCTCCCTGCTTTCCTTCCTACGctgagtgttgactacatgccaagtcctgtacaggcactgaggataaaagatgagcaagagtccttccctgccccataagagcttatatgtagtggggagataATGTCTAGGCTGTCTGTAGGATTGTGGGGTGAGAAGTGGGTTTCCAGGAACTCCCTTTTCCATGTATAGGTAAAGAGAGGACTAAGAAAATGAAGACTTCTGCCCCTGGAATGGATCCTGAAGTTTTCTCTTTTAATTGTTATTGGCCCGAGGGTGGAAGACCAGCTGATATGTATGGTCTAAGGATTCAGACTCTACTCACTACTTCTCTTTGCGTTGTATTTTGGGGAAATGTTATAGGCACCCGGCAGGGGTCTGAAGTGAGTCAGGGATAGGATGTTTCTTGTGTCTGGATGCCACACCCACCAGGCACCGAGAGAGGGGTCAATGATCACATCTTTCAATGAGGTTGCAGGTCATTCAGCAGCAATGCACCTTGGGCTCTTGCTTGGCTGTCATGCTATGTGCAAAAGAGAGTAAAAGAAGTTGTGAGAAAATTGGGAAGTACAAAGAAGGATGAAGAAGCATCTTTATCCCCAaataacaacaacaacaacaaaataataataatctgaagaagaacaacTTGGTATCCAATTTATGGGTTCCTAAAGTCCAGGAAGCCCCCAAACCAGAGAACACATACCCCTCCCCCCGCCCCAGCACACACTTTTGTAGAAGAGACTGCCAATATTTAAGGGTTGTTAAGAGTCTTTGCTGAGACTGAGGAGGGAGGTGCTGGGACAGAGCAGAAAGAGCCAAGGTTTTCAACCCTTGATGGGAGAGCCTTTCGCGGGGAGGTACTTTTGTGAAGGTATTTAAGATCTTCCATATCCTTGCGGGTGGAAGAGTATACAGAAAGTTTCCAGAACAATAGCCTTCTGAGAGACTAAAGGTTTACTATGCATCTAGGTTTTTAGTTTTATAAAGCAGACATTGAAAACTAACTGAGTTTTGGGCAACAGGGTTGGGTTTTGAGTGGATCTGGGAACTCTTTCCTACATGCTCTGTTTGGAAGGTATTCCCTTCTGTTGATTGAGAGAGGGCCTCAAGGTCCCTGGCCAGAGTCCAAAAGAGCCTGGAACTAATGTACTGAATAGATGGACACTAACCTATAGACACAAGGTCGGATGAAGGACATTGGCTGTCCTGCTGTCATTTTACCAAGTATTTTGAGTGTTTTGTGTACCAAAGTCCTGTAATGATGGGTGGCATGTTAGGTTGGACAGATGTCTTCACTACAACAAGAGCAGCACCACCATATTTGCTCCATCACCATGGGCCTTTGAAAACTTTCAAAAAATTGCCACAGTCCTTGGACAGTATTTAGTTTTCATGGACCCACGCCAGCAACAATGGCATAAAGTCACAAGAGATTCCCCATCTTCATTTCTTTGAGCAGATACCCAAAGGAAGAGTTCTGGGAGTGTGACCAGAGACTTGACAGAGGTTCTGAAATCTCTGACTTATGAATTGATTAGGGGTTCTCACCTTGCTTTGCCCTACTGGAGGTGTTTCTCTGGCCGTTTAGCAAGTTTCCTGACATCTTAGTCTTCCTATGACTCTTCCAAGTCTTTTTTCTAGCTGTCATAGCTCCCTTTTGGTATGCATTATGCCTTTCCTAAGATGTTACTGGCTGTTCTCACAACTAAGCTGTTCTTTGGGAAAGGCCAGATATTTCCTAACTACGGAAAAAAACAAAAAACAAACTTGTGTACCTCACCACTTCTGGCATCTGGTTTTGTTTTCCTTTAAATAGTGTTTAGTGTCTGGACTCCAAAGCCTGTAATTCTAATGACATTTTTCTGGTAACCCGGCCTGGGAGTAATGCTTGCAGAGtatggtgacccaaggactaaagaccagataaaaccaaggagggtcttggaatgtagtaacggagaaaccagacccttattgtccttccctccccgctattgtaactattaatggatttcaggtcctcctgagcagtacaacctctctctcctcctacccgccacagggagaaggtatttgccttactcccttactcttcccccacccaatatacgtgcctcatccaatcagcaaatgacccgcaagacccctgtcccactccttgtaccctgggtataaaagtggactaaggatccctgttcaatgcccgttctccctcgagctgcccgctgttctaacagcgtctcccattctaataaattatttccctctcattctgtctcatgtctggaaattcttttccaacctgtgcctggaccatgacaCAGAGTGCCACTATAAACAGCACGATAGGGTGCCAATCTGCGGTCTTACAGTCCTCTCCTACTTGCTGTTCAATCTTAAAAATAACTGCTTGTTGAAATGGGTTGCCAATGAGTTTTCCCTGGGTAGAACCTTCATTCCAAAATGGAAAATATTATATGTGAAACTGTTTtgaacagggaacaaaaagcctatgttctggtccaggctgcagacttattagctgtgtgaattttggcacatcttcagattgctttgggttttggtttcctcatggggaaaattaggatattatacctacctcacagggttgttgtgaggattaaatgTGCTCTATAATATGTCATACCATATAAATATTTGCAACTTTTTGTTAGGATATGAGTTCTTTAAGAATATTCCCTTGCTACATAGCAGATATGCTGACATTTCTGCTATCAGATTAAGGATTTTCACTGTCATGTATTGTATAGTTGTCTTTGGAAcaaaattttatgttttcaggtaaatatttctgggtggaaaggattcatagctttcatgtttcctaaagaagggattcattgccctaaaaatgttaaaaTTCAGCACTTAGGAATTGGAAAGTTGGATTCAGTAACAGAAATTTATTGCTTCCAGAAGGTCCCTTTTAACACATCTGTAGTAGTTGCAATGTTTTTTAGATAGTCAAATTCTTAATGTGGCCTGATGACTATacagaatatttgaaatcagggctgaaaatcttggacatattgtATATTGTCATGGTAGCAATTAGATTATCCAATTGCCTACAGTGTGAGGGTAGGTGTAAAACAAATTAACTTATTTAGCCCCATGAaagtcaccttacctcatagaatctgttaccttatttgtgaagtgtaagagattggaccttaaagattttcaaggtTGAATTCTAGGTTGAATTCTCTAGGAAAGTGAGACCAAAGTTTGACTTTGATGGAACCCTACTGAGGACGAAATGAAACAGGCTCTGTGAAAGAGGAAAGAGAGGGAGTGTCCGAGTGAGCATCCCGGAAGCCAACCCTCCATAAAAGTGGAAACGCGGGCCTGCTGAGGTGAAGAGCCACAGTACTCCGGGCAGTAAAAGAGCTGGGGTCTACTTAAGATAAAAGACTCTGATGCACCAGAGGCTTAGCCTTCACCTTTCTCCATGGGACTAACTTGCCAGAACAAGCTGTTCCTCAACAAGAGAACACATCATCTCCCAGAACTTTCAAAACTTCTTCCAGTTCTCACAGGAGCAAATGCCTGGAGTTTTCCCACTTTCCACGTCAGGAGGTTTACCTACTTTCAGAACATGCTGCTCTACAGACATCTGAAGCTACAAGTAAGTCAAGGAATGACAAGGCTGTTTGGAGTGGTGAAGAGAACCCCAAGACTGTACTTTTTTAGGGTGCCTTGGAATTCCCACTCCCACATGAGGAATTTTAAGCATAAAACCTTTATATTCTTAAATTTCTTTTCCAatatatgattattaactaaagtctatagtttacattcactatagggttcagtatttgtgggttgtTTTTTTCTTTAACTGGCTTGAGGCTATTTGTGCACGTTGGATGACTGTCTCAtcatgtagtaagtgtatatttagcagccaaagaaactaccaaattgttctctgaattgatggtaccactttacattcctactaacagcgtgtgagtattctatcctcaccaacacttgacattatccttttaattttatccttcggatggattttgagatatctcatgtggtttaaatgttcagttctctaatgactagtgaggctgaacatctttcattgttttatttgccattcatattttctttgagggcttgtctTGTGGCTCAGCTGGTAAAGCATCCAAAATCCATGCTCTTAACCACTACCTTGTTTAACCTGCCTCAGAGGCCCCACTGCTCTGCAATCACCGGACTTGAAAAGCTAGGCTTTTATTTCTGAGCCTTAGCTCTTCACACACATACTTCATAGTTCATTGTGAGAATTAAATCTATGCGTGTAGATCTGTGCATGGTGCCTCACTAGTAAACACGAGCAATGTGAGTTATCAACAACATCGCCATCACTACTATTACTAAGGGCCAAATGCCTACAGATCCATGTTTCCAGGTTTGCCTGCCCCTCACACTCTCCCTCACCTGTTGCCCTGCGCTAAGGTAGGTCTCTGACACTCACAGTTACTCCCAGGC
>chr10 47942486-47947874 (+-0 bp) directionality: mono:plus
ACCAACCAGAGACTAGAGACATTGAGAACAGGGACCCCCTGTGTTGCTCCATCTCCTGAGTGAGAGGGCAAGTGTGCTTTTAAGCGTGGGATATTTGAATTCTTCTGTGTGAGGTTTCTTTGAAACTCTGCATTTCCACTCACGAAACAAATGGTGCCATAGGATGCCTGGCACTAAGGCATATAAACGATTTACTGAAACCTTGACATTTGTGCTATCTCACAACATGTGTACTTCAAGGCGATACTAGAGCATTGTAATAAAGTGGACTTTTGATGACATATGATCTGACAAAGCGTTTATTTGTGTGAAATATCTTTCAAAGATGACACAAATTAAGTAATATGTAGTACTATATATGTTTTAGATAAGGGTTTCTTCATACTACTTATATACAAAAATGTCATACAACTTGAAGCCCTCACTTGCAAAGGACAGCAATAAGTGTCATGTATTAGCCATTGGAGGGCTCTTCACTATTTAGACTGTACCAAGGCCCAAAGTCTTAACTCTGAGAAAATATTCAAGGGAATGTGGGGAGCTTTTGTTTTTTAGTCCATTGGTTCACTCTGAAGATGCCTAAACTCCACTGACCCTGGGCTGGGCTGGCTGCAGTGAACTTAGCACTGCTACTCTCAAAAGCTATGTCCACGGTATACAGCTTCCCATGGGGCCATTATGTTTTCTCCCTTCCAAGATGCCTCTGTCTCAGGGATGCTGAATGTGAGTAGAGTGATAATATTATTATATTAGCTACCATCCAAACTGGAAAGCCCAGCTACCTCAGTGGATCCAGAATCCATCTTTTCTTCAAGTTGGGCAGTTCATCCTGAGAGCTTTGTTGGGTCTCTGTCTCTAGTCAAACAAAGTGGTGACGAAAGGGGTTATTCAAGCTGGTTTATCTGCACTTGGCTTGAAACATGCACACGGTATCATTCCAACTGTGAACCAGAAAATATGACTCAAGACAAATGTCAGACTGTACTTAAGTATAGAGAGACTTTTAATTTTTAACAAGGCACTCCAGTCATCTCTCTTAAAAAAGACCCCCTTCACAGCACACAGAACTTTAAAAGAAGGCACAGGGACATGGCAGATTATGCTAACAGTATTTGAATAAAATGTATTTAAGGGAAATACTAATTGCAGAGAATGTCTGGCATTTTAAGAGAAAAAATTGCTAAGTCGAACCAAGTTTTGTCCTTTATATTATGGAGAATGAAAAGTATTTTATAGCCCTTTAAATTTCCTTAAGCAGCAACTGTTCTTTAGCAAATCTGGGAAAGCTTCACGGATGAGGCAAGACCCTGGCCAAATTGAGAAATTTTCATGTTTCCCTTGGGAAACATTTGAATAGTCTTATTGAAAAGCAGAGGTGTAGAGGTGATCTCTCTTTGCTATGCTGTGCACAATTGATTTGGTTCCTATGACGATGCCTGTCTGTGTCTCAGCACTGAAGTTATGCCATCTTCTCAATTGATGAGAATGGATACTGCTGACAGTAATAATAGCAACAGGAATAATGTCCCACTTTTGTTTGCCGTGTGGCTGAACCTGGCTATTATCATGAATCTCTAAAGTCTCAGGTCAAATACTACTATTTACTGTAATATTTTCTGTTTTCTCCATACAAAATTGATCCTCTTTGGGTTTTCCAAAATGCTTGTTTTTTGTGTGTTCCATTACATGTGAAAAGTTTTCTCGTAAAAGTTGCAGAAAATGTACGTAATTCCATAGCTCCAGAAGGAGTAGTTTGAGAAGCATGGTGCTAAATAATAACTGACCACAGCTCTCACTGAGTGCCTGCCTAGTAAGGCATCAGATGGTGCTCTGTGAGGAGGAATTTCTGCAACCTGGAATAAAGGGAGATTTGGGGAGCACCACTCAGGCAGCAATCACCTTATTAGTTGTATCTTATTATAACAAAAAGTTGTTggggcctccctggaggttcagtgattaagactccatgcttccaatacaggggacacagatttgatcctttgtcgggcaacctaagaccttgcatgtcacatcacaaaaataaaaaaGAAACCATTTCTTCTGACTGGGCCTTTGGAATTAGTTCCAAGCTCAAGTTACACGTTACACTCTTTTGTTTATTGCAGCTAGAAAAATACCTCCTAGATAGCTGAAAAGATGAAATGATAATTGAGATATATTTAGTGTTCTAGGAACTAAATATGTTCCATGTAAACATAGCTTGGAGTAACCACTGATTGCATCTTAATTTTGGACACTGATTAGCATTCAAAACCAAGAATAAATTAATCAAAGACAAAACTGCACATGTCATTAAGAGTAAACCATTCTTCCTTAAAGGCACTTTTCCCGTTACTGATCTTCTTCCTTGGGGAGAAGTCAGAATCCTTCCATCACATGCTCAGTTCAACTCAAGTCAACCCCTGGCATGTAGGTGCAATGGGGAGTTCCTGTGCAGCGTCCCATGACAGGCATGGGGGCTTTTCCCACAGGAAGATGTTAATGTCTGTCTGCAACAGCATGTTTCCTTAACTTTCTCTGAGCTGATAGACTTCAGGGACATAGACTGACATGCACACAGTTAGGTGTTGTGTTGAACGGCCTTGCAGCACACAGAGCTCATTTGATGTGCTCTTTTGTCAGCCCAATGAGCCGCCGCTTCCGCCACCACTCTTTGGTGGTGGCCCTAGGAAAGCCCCAAGTGAAACTGCAATGTTAGGGCGTATCTCGTGAGACAATTACTTTTTCAAATTGTTTATGCTTTGGAGAAGTATTTCAGAGAACTCATGCTTCCTGACGAATTTCTAGACtagaaagaaacaggagaaattatttttaatattgtatattatttaacccaatatatccaaaatattatcatctcaagatgtattaaaattattaatgggatattttacatttttaatactaaatctttgaaatcttgtactttacagttaaagcacactccagtttaaaccagccacatttcaagtgcccaaaagtcacatgtggccgatggtcactgttttgaacagcacagGTCTAAACCTTCTTCTCTTACTCAGACCTCTCCTTTCCTAAATTTCCTGGGATCTGAAGTGGCCAGTATAATATACAAATTCCATTTAAAATCCTGTTCCTAATTTCTTCCCCTGGTGATTAAACAAATCACTGCTTGATTAACATAGTCATAAGGCCTGCTCTTCATCTACTCTTCAGAGGAGAAACGGtttttcgtcctattacagaagtaacatgcttattgggttgatcagaaaatacatttaagcaagaggagaaaaatttgagtactccataattccactgtccagagataactacACACCCTGTTTTAGCGGCCATTCTGAAAGATTTCATATGTATATCTTTATCCAGAAATGAGATTGTATGGTGCACATTGTTATAATTATTGTCATCTATAACTTCAGTTTAAGTGATCTCTAACATAATGGATATTATTGTGTTGTttagttgctaagttgtgtctgacttttttgtgaccccatggacagtagccaccgctggggtcctctgtccatgggatttcccaggtaagaatcctggagtgtgttgccatttctatcttcagggaatcttctcaacccagagatcgaacctgtttctctttttggtaggcagattcctcactactgaagccaTGGATGTTATATCTCAGTTTATTTAACCAGTCAGCCCAGAGGTTATCAGAAATGAGGACTTGGTCTAGACAAGAAATGAATATTATCTGGATATACCTTAAGTAGTCTTACCACTCAGGAAGGACATGAGTGCATTTGTGATTAAATGAGGGATGGGTGAATTGTGTTAAGTGGAGGAATCTTTAGGATTAGATATTTCTGCAAATGGAGTGAAGGATGCCAGCATGTGCAGAGTGGCCATGGTGTGTGTGTTTTGAATGTGTCAACTCTCCGGTAGTCACTCCAGAGTGAGAATAGTCACATgaggctatggtgtgttgctcagactaccacccccacttcagcttctaggcactcattctcctagctgctaacaaaacacagataaattcttctccaggaaggaattgccttagttgagggactcaaccatgatcaaggtcatgcccacttccctgggagacctcttggccaatgattgattgatgagggcaagagggataataattgcctgcctccttaccccacactgagataactcctcaggcctctcccagttccagagctctttgtggaagctgcagaggcctctgtggggactgccttgccactttcgtgccttggcccaatcctgctctcttcacaccccccgcccccacaggtgtatctctcaagagcatcttccaataacgcagttaacgtgcacatctctagtttactgtttctcagggaacctaGTCTGTGACAGACACTTAAAATTTTATTGATCTGACAAAGAGTTTGTGTATATTTTATAGAAACAACTCAACTATTCTAATTGTAATAGTTACAGATTTCTCCACAATTCGGGTGTTACTAGAAATGTCACATTTCCCTTCTAAGTGAGATCTGGCTTGGATTTCTTGCTTGAGAAGGCAACTAAAAATATTCTGTATCTCTCCTTCTCTATGGCTCTTTCCAggcttccctggtggctcagacagtaaagaatccacccttcaatgtgggagacctaggtttaatcgctgggttgggaagatcccctggaagaaggcatggtagcccattccaatattcttgcctggagaatctcatgaatagaggagcctggcggctacagtccatgtggtcacaatgagtaagacacccctgaagctactTAGCATGCATGCATGGCTCTTTCTTTACCATTTGGGCTGTACCAAGATCCCAGGTCTCTGGTCTGACAAAAAGTTGACAGGGGGGTGGGGACCCCCTGCCCAGGCCTTAGCAGTCTTCTCCCTTGAGGGACCCCTTGCCCTGTGCTGGCCTGGGCTCTTCCATGCTCTACTCTGTACTCATGTGGCTCCACAGCTCCCCACGTGGAGGAAAAATGCTCTACAACCTAGTTCCTTCCTAGAAATTCCAGGCTTTATTCAGTCATTTCCTTATTCATGATGAGCGGATTTTATTCTTTAAACAGCAACAGTTGGTTGTCAGCCAGTTGGAAGCAGCCTCAGGAAAGTGGCCGAGCCTTAAGTGAGTTGGCTAACTTTCACATTTCCCCTGAAGAGGCAACAATTATAAATATCTCTACCCAAGAAGCAGAGGTGTGGAAGTGGCCTCCGGTTCCTGTGCTGGGAATAACGGGGTGGTTCAATTTTTATGGGGATTCCTACATTTTTTCCTCTTTTAGAAATTCCCCAGACGTCACTGATGACAGA
>chr10 59178497-59234823 (+-0 bp) directionality: mono:plus
AAAGAGATGAAGGGTTTTCTTTTTAAAGCTATTTGTCTTTCCTGTGGATATTATATAATCTCTTAATTATTCCCAGTATTAAAGAAATAATCCCTCTGAACCCTTTAAAATTATTTAAACATTGATATGATTCACCAGTTTGAAAGAAACTGGTGTCACCCTTCCAAAATTGTTTTTAAAAGAAGAAGAAAGAAAAACCAAATATTGGCTCTTCTGGGGGAAAAGCAAACTGGTTGTGCTTTTATTTTTTAAAAAAATGCACCACAGAACAGTGCAACTTGTTTCTGTGCCTTTGGTAGCAAGTAACAGCACAAAAgggcttcccaggaggcgctggtggtaaagaatctgcccccaatgcaggagatgtaagagacatgtgttcagtcccttggtcaggaagatcccctggagaaggaaatggcaacccactccactattcttgccgagagaatcccatggacagaggagcctgtcaggctatggtccatagagtcacaatgagtctgacataactgaagtgacttagcatgcacacaCAACATGAAATAAAGTCCTAGGAAATGAGTAAATTTCAGGGAAGAAATTTGCCAAGTTTCAAGAGACACAAGTGAAGGGCTTGTCTTTGACTGAAACCCACTGTTGATACCTTCCCAGGGTGTAAATTTCATCTCCGGATCCTCTCCTCTGCACTAATCTCCTATTAGGTGGAGAACTCAGAGACCGGCAGCCAGCACCACTTACTTGAGCTTTCTTCATGAGAGGGGAAGACATGGGTTTTAACCCCTACCTCAGGGATTTTTAGGAAGAGGGGGAGGCTTCTTTGCTTGATTTTATATTTCAGCACCACTCACTGAATTACTCTAGCTGGCAAGGATGCTCTTTTGCTTCCAAAGCTTCTCAAAGGACTTTAGATCTCACATCTTCCTCTGTCTTCAAGGATGTAAGAAGACATCCTTTACTGATtgtactagttttccattgctacataacaaattaccacaaacttagtgtcttcaaacaatagaaatctttcttgcatgggtctggagtccacgtatgagttggctgtgtcctctgataatagtgaaatcaaggtgttggccagggttgaaatctcatccacagcttagatttctcttccaagctctctatttgttggaagaattcagtttcagctcccgaaaaccacctgctattcgctttcacgtagccctttcaacaacatgacaggattgcttcttcaaggccaacagaagagcatctcagctgcttgaaatcattctgacttcgaaaacctggactcttttcaagggttcacctgcttaattcaggctcacccagagaaatctccctttaaattaactcaaagtcaactgattagggtcattgacttcatttacaacatcccctttgttatacaaggtaataatcacaagagtgaaattccctcatattcattaagtcctgctcactggcaaccccctccagtattcttgcctggagaatccccacggacagaggagcctggtgggctacagtccatggggtcacaaagagttggacatgaccgagtgactaagcacagctcattctcaaggggtggggggataacacagacatgtgcatggtggtgaggggatggaatcttgggggctgtagaggtagaatcataagaattaccttagaatcctacctaccacaTCTCTTTTCCTCATGTCCGAGGTCAGCGTGGCTCAGTCTTCCACTGAATATTTTGGCAGAACAGGCTGCAGGTGACTCTACATTCCCCAGCCTTTATCGTGATGTGGCCCCCTGGCCAAAGCAAGGCCCAGCAGCCGGCCAGCAGAGAGTATGTAGGGATGTAGAGGGAGTCGTCAACTGGCCCAGAGCACTGGGGCATGAAGGCAGTGATGAGGGCACAAGTGGAGCAGTGAGCAGCGGCAGTGTTCACGGGTTGAATTCGTATTGGGTGAATTTGGTTTTGAGACAGTCCTAACCATACGACTGCTCTCCCCACTAGCTGAGTTTTCCTGCTAGAAATATGACATAAGTCGTATAGGTTATGCCTTATTCTTAGGAATCTTCCCAAGTCACATTTTCCTATAAGAGTTGATATTACATTGGAAGAAGAGAACCAGCCATGTGGGGGCTAGTAAACACTCAATTTTGAAGTGCAATCCTAAAGTTTACCTTGTAGAGTTTATGCTCATGCATCTTTTAAAAAGTAAGTTGAAAATCTTGAATATTATGCCAAGGATATTCTCTCAAAGGAGGCACAGAGGTATTGTCATGTCACTAGGAATCTCACGGCTTACAGAGATTCTCTTGGAAGACTAAGAGTGATGACTCCAATCATGTCCGGTCTGCTTTTCTTCCTTCAAAACAAGAAAATTAACTAAGTaatatttggaaaatgcataaaatgtaaaggaaataaacattcctcataacctcattacctactgaaaaccatcattaacaCGAGTTGGACTGGGAAAAAATAGGGAGAGAGTTATACTCCTGCAAAGGACTGTTTACCCCCCTTCAAAAATGTGCATTAGTCATTAGCTAAGTGACAGTGGGTAGATGGAAAGGTGACTTTATTCAGTGATATTTTTCTACCTGGCTGGCAGCTAAAGAGAGAAGAACTGGGAGAAAGTAACGGTTTTTGCAACACCCCCAAGGCAAGAGATATATTCATATTAATGCAAACCAAGCACCAGGGAGATGGCCAAGTGGGAACTTCAACTCAACATTTATCAAGCCCTCAATATATCTCCCAATCCAGAAAAACAATAAAGATGTTAATCTTTTAAATCAGTAACTAAAGACCACATCAATATTCATTTTAAACAAAGTTGCATGTAGAGCACATTTGAGGTTTCTAACAACATTCTCCTCCTTCCTGGCCTTATATTTCTGGATTTTTCTGCTGTAACTGGTGAGCTTGGAAGAGCTAGAAGTTCCACTCCTATCGCTCTATTGTCACCCCCATCCCCAACACTTTCCACTGGGACACCCCTTGCATCCCACACCCTTCCCTTTCCCTCATACTTGCTCCTTTGCAAGATTCACTCACTCCGGTGAGCCTAGGCTCCATCTCTTCACTCTCAGCCTAGAAACTTCCGGCTCCTAGGGGACTTCTTACTGACCCACCAGCACATGCGGTTGCAACTCCAGTTGAATTCCTCATGATACCTCCTTCATCTTGGCCCACTGCCTCCTGCCATCTAACCAGCTCCACTGGTCAGTCTCTTAGAAGGGGCCTCTCCCAGTCATTGGCCATCCCCTGTGCACACATAACCTGCTGTTTTCACCTCCTTGTCTTTGCTCAGACTGTTTCCACCACCAGGGAGGCAGATACTTCCTTTCAGAAACTTATTTTCAGAAATTCTGCCTAACAAAATCCATCTACATCTCTTGCTTGGCACCTCCACATGCTCATGTGTTTAGGGTGGGCTCTGTATGTTTTCACTTGTCTGTCTTGTTGATATTCTTGATCTATTGGTAATGACAATACTAAGAATGATTACTATTTAAGGGCTGCTAAGTGCCAGGGCATACACCTTTTAAAAAGCCAAAGGCATAGAGAGAAGGAAACCCACTCAGAATACTAAGGGACAGTGATTGAAAGAGTGTCAATAAATAGCCCTCTCAATCCCCTAAATTCCTCGCTTGCCCAGATTGTCATGCCCAAATTCTCTAACATACATGGCTTTGAGGAGTAAAGGTTCATACCCTCACCTCCTTCAAAGACCCCACCTCCATCTTTCcctctcttcagtgcaaagacttctgggaatagcaacattctaagctgttaacagctgaagccttcccagaggactcagtcccacagtgacagttggctgaagacaGTTAAAGAGAGATGTCCTTCAGCAATGGCTGGGATTGAGAAAGGGAGGGAAGAGGGAGGCCAGTCCTAGGAAGAGGTAGACTCCACACTCAAGGCTACCAGCAGAGCACACTGTATCATTGTTAGAGCCTCCCTCCTTCCTTAGCCTTTTCTGCATGCCTCAGAAAGGGTTcacagggctcaaccctgcagaggatcctgagatgtgtcagacatgggtcctgccctcgaggagtttactgtctaatgtagaaaatgccaagtaccatagcaaataccattctaaaggtcactggggctgcagaagagagaaagatgcaggttgggcatcaagaaaggcctgtcagtggaggtcgcatttgagctggacctaggaggctgagaggaaattttccacaggcagagattgaaggtggtactagttatggtgatgggtagctgcagtctaaaactgtgatctgaagagaggatagctggagaaaggtgcaaaagaggccaaggaggctCTGGGCGTATTCTCTAGAAAGAGGACACCAAAGATGACACTTGGCCTGCTTTACCTTTTTTCCCAATACTGCTTAGAGGAAAATAGGCTTCTGTTTATAGGGAGCAGTGATTAAAAGTTGAGAACTCAGGGTTGGAATGACAGGTGCTCTCTGAAGGCAGTTAAGGTGACCCTCAGCCCCATCATCCTATGAGTTTGTGATTTGGAAGGGCAGCTAATGATACACCTTTAGACCCAGGCAAGATGTTTCGATCAGTGAATGCCCTTAAGTGAACAATGAGGCTTCACAGCAGAATGGGACATGGGACCCCATAGAGTGAAGATGCTCAAGACTGTTCATTTGAATCTGCAAGAATGTCAGGTCCATGTTTAGTTCATGTCTGCCAGCAAAAATAGTATGGGCACATGTTGTGAAGTGTCTGTAGGCAGAAGTGAGAAGACTGGAGCTGACCCAAGGTGGGGAGGAGAAGGAAAGAGTTGCTTGATGcaaacacacacacacacacaTTCAAGAAAGGGCAACAAGATAATACAAAGACAAAAGGGGAAATGTATGTAAGAAGTCTACACTTTAATCTAGTTCTCCTTTTCTCCTTCATTGCTATTTTAGAATTGTAGCTCTGTAATTTTTGTAGAAAATTTGTGAAATTTTTTGTTTGGCAAGGATATTGTTACCTAAGTTTTACTGTTTTAAAAATGTTTATGTAACTTCCAAGAATAATTTTTGCTTAATTATCAGTGATATCACACCCTTTAGACTTTTGCTTTTTAAGCCCAACCATAACCAGTATTTCCCCAGGGTTGTAGTCACTCCCAGTAGTCTGAATTTAATTAGCAGTAATCCTAGCCTTGGAAAGACAAAGCAACCTGAAGATACTTTATGGAAAAGAAACAGGCAGTTAAATCAGGTCTAGTCCATCAAAGGATGAAGAGCAGAACACTCCGGCCTGAGAGAGCAGCAGTAGCATGTCTTCACGGCCAGATAAGAAAAGGAACAAAGGCATTGTTGGTCAAGCCAGAGTAGGGTCAAACAGGTAGGCCCGTGAACCCTCAGGAGTGGGAAGGGGACATTCATTCTCTGCTTGACCTTTTATACACCTAGCTCAAAGGGGAGGACCCTTGGCCTCGGAGGTGTAGGCCTTGCATCCAGAATTAGGTGAATCCTGCCATTGGTCAGCTCAGGACCATAAAAGGCTAAACCTGATTTGGAAAGGAAGCTTTGTGCCCTCTCAGGTACCTGCTCAGTGTCTGCCCTTGCGCAGTGGGAACCAGAGAAGAGTGCAAATAACCTGAGGGTACCAGAAAGCGAAGGAAAAGAAGAGGAGCAACATGGCCAAGTCCAGTGCAAGAAACTGCCTTCGGGGATTTCCCACACCGGTATTCTTTCAACCTCCAAACTCAGTCTTTCCAGCCTCTGCCTTACAGTTTGCCACCAAAGACTAACTTTCCCATGCCCGTTCTAAGCCCATCAAAATACATCTTCAGCCCTCAGCGTGGCAGGTCTCCTTGGATCTGACTTCTCTTCTGATGGCTGCTCCTACCCGCCCCTGGTCCGACTCCATTATCTTCCTTGGGGAGGTGGcttcctttcttagctttctgttcacttctcttcagctctttctctttcctgctgtttctCCCATCACACTTTGCCGGCCTTCAATCATATTGGTGTCTAACTCAGTTTGTCCCCTTACTATTGTTTTCTACTTCTGGGGGGGCGATGATTTTCTTAAAGGGAATGTCCTTCTTATTGAACATTGTTAAACAACAACAACAAAAGTTACACTAACAGGGATCTCTAATCACTTGATATACTGAAAGGGCCTTGAGGATGGGTATAATTTGGGGGAAAGAAAGGCTGTTCCTTGTAGGAGGGAAAAGCAGCAGGGAGCCAGTTCCCCTTGTAGGGCCAGGGCTAGAGGAGGAGCTAGCGGCAGCCCTCTTCAAACTCTGTAGGCCTCCAGCAAAGGAGCTGGTGCTAGAGCTGCAGGCCTGCCCCGTATGGTGGTAGCGCTCTTCAGGATCTTATTCCAGAAACTCTCTGCCTTGACTATTGATTGGCAGGGGAGCAAAGGGTCAGTTTCACTCAATGCTGTCAAACCTTTCTATTGCACCCTGAAGATGACTTTGAAAAGCACCAAAGGGATTTCTAGAGACTCTTAGCTCTACACAACAAGTTAGTATGCTGTTGGTAGCTCTTCTTGTCAGCTGTGGCTTGGGGTAAAACAGAGCACTCAGTAACCTATGTAGAAAAATGCTGGAAGATTCCAAATGTTTGTTGCAATGATTTCCAAAGTAGCCTAGAGAAAGTAAGTTGAGTTGAGATCGTAGAGTTGCCCTTTAAGTGGACTCCATAGGGGTTACTTCTCCCTCAAAAATCTCTTGGTGAATTTCTAAGAAGAAAGGGGTCTAAAGAGCATTGACTCAAACTGAGCTCAGAACTCCTGGTGGGCTGGCTGACGAGCTCAAGGAGCATATTTGTGGCAGCGTGATCTGTCCTGCCTCGTTGGCTGCCTCTCCATTCTCCCTGCTGCTCAGATTGGCTCCACATTCTCCTGCCTTCACACAGAAGAATTTGCACAGACGAGAGcctgcccatctccatgtctgcccagtgaaatcctacctctcctctaggccagctcaaatgtcactgcctccgtaggacccccccatgggtatcctgttggaagtgcacattccctcctctagactAAGTGGCCATTTGGTCAGGAGCTTATCTGAACTCTAAAAGCTGGAGAGTTAGTGACGATCTTGTCCCCCCCCCCCCCCAATAGGCCATAAACTAAACGTGAAAAGTAGACTGCTGAGCCCCAAAGTCAGGACAAACCAGAAGGGCGACGCTTGTTTTCTGAACCATTACACACTATCTCTGTGTGTGGAAGTACCTCAAAAGGGTTCCTCACGGCCTTTTCTTCCTGAAGACACGGTCAGGTCTGCAGATGTAGGGTTTGAGCAGCTGTGGCAGGGCATCTCTGACCACATGGCCCATCTTTTCCAGGCTGTAGCTGACCTGATCAAAGGCCACTTTGGAAACAGCTCTGTCCTAAGAGCCACTAAGAACTGTGGAGGCAGGAGTAGGGGAGGAAAGACAAACATCAAAATTCTTGTATGATCCTGAGTAGCAACTGGCCAACTGGGGGATGAGAATGGGTGGCATGGCCTTTCACCTTTGGGGTCAGCAACATGCCTGGCTGCAGGGCAAGAAGGCCAGAACATCTGTCAGCTGGGCAACAGCTCCTATGAATGAATCGCCTTTGTCTTGTTGGTGGGGGGGACGGATGTGTTTGTTTGCTCAACAGAAAGCCATGCAAACCAGGGATCAAAAGGAAGCCCTGGTGATGGCAAGAAGCCCAGGCGCCACCAGACAGAAGATGCCACCCACAATGGAAAAGGAGTGCATAGGGGCTCAGGATAAAGGGTCCTCTGTTTTGGCAGAAGGTACCTCGCTTCTGTATGGAGCCTTCTGAGGCAGAGTATTGAAGGAGCAAGAAAGTGCCTTTGTTGGTTCCTAGGAACCTGCATGGAGCTGGCAGATGGGGGCCTGGCCCCAGGCACTTGCCTTCCTTGCTTTCTGCTAGCTGTAGGAACAAGCTCACAGTTGCACTCAGCTCAGGCCTCGTTTTTCTAATTTGAGGAAAAGCAGTGATCCATGACGCCAAGGGCGATTCTTTGCCCCCAGATCAGCTCCTTTTTTCACACTTTGTTCCAGCCCTGCTggctttttctcagcaacatctaaagtgggagaacagtattaatggttgaggcaaactcTTAACTACTAATGCAAAGGTTCCTGAGAAAGCAAGGATTCAGGATTTTGGAAGCAAACATTACACAAGGTTGATTGGCATGGAAGGGAATGTCCTAGACCACTGTTCAATAAAGGAATCCTTTAGAATTTCatcatagaaatggcagagctggaagagtccttagaaaccatctattccatttttcccctccctaggcaactgcttcccttctacagatgagaaagtgaagtggatggtagttagagatgaggcatttactgtcagggcagagctggggaaagaagccaggtctttctgattcccaTGTGAATCCTGTCTCCCCAGAGATAGAATTTTTTTCTGGATTCCTTTATGCTAATTTCCAAGATACACATGCTCACAACATATCCCCAGCTAAACACCTTATCATTGCAAGCATCATGAAGTGGCCACATCATTACCGAAGGGCATAAAGGATAGTGAGATGTCAATATAACTTGTCAAACGTGCCAGTGTCAAAGTTAAAACATTAATTTACTACATTTTATTTTTTATGGCACAGGCTCAATAAAGCTTCAAGTCTTTCCCACAATGTCTAAAAAAGATAATTAGACAACCCCAAAATACAGAGTTTAGGCATTAAATCTCAGCTTAGAGCCAGTGGACAGATGACCTTATTTTTTCAGGTGGGGGCCATAACGCAAGTGAGTAAGGAAGGGCTGTTTGGTTTTATACTACCGCAAATGGCAGCTGCACCCCAGCTGGTGGGTCCTCCCTGGCTCTCAGTGTGAGTTTCCTCTGTAACTGCTCTATGCTCTCTGGGGTGTGTTGGTTCTATGGCAAGGGACAGGGAGCTGGATTTGGAAAGTCCcctctctgcctcttaactcattcttccagacccagctcaaatgtcttctctgtgaagctttcctgggtcctccCCCCATTCCTCAGAGTGGCCCCAATCCCCCCCTCCCCATTCTAACTTCTCCACAGTGGCCCTGTTCACCATGTCCCTTACAGCCAAAGTACGAGGTGACTCTGCTAGGTCGTCCCAGCCCTAGAGGTGCTCTTGTTTGTAATTCCCAGTGTTTCAGCCTCACAGAGTACTGTGAGAATTTTTATGCCAATCAGTTCAACTGGAACGCTCATGAGGTCTGAAGTTTGTAAAAGACAAAGATTTCACTCTTGGGGCGGGTGTGGGGGTGTGTGAGGGCACGGTATTGAACCAGGGAGGTTGGGGAGGGGACAGGGAGCGGAGACGTTTGCAGGAAAGCCTTGTTGAAATCGTGGAGGCTGAGGTGGACTATGACCTCTGGGTCACTGGAAGAAAACTCCTCCCCAGGAGGGGATCACGGCTACAGcagcagctctgagtcacacagtcagaaaggcattaaagattGGAGGCAAATAGCCATTACTACAAAGGATAAAATGGCATTCTCCTCCAAGTACCACCTGGTAGGCCTAGCATGCTGGGCCAAGGCTGCCGTTGTTTGGCTTGAAGCTTGCTTGCTGGGAAATAGGGGGCTTGCCATAATTTTGAGTTAGGAACAGGTGGAGATGGGAGAGGCCTGATTGGGGGTTTGGAAAGTGGGCCTGGCCCCTCTTTCCTCTTGACCCTGCTAATGGTTGATGATTCGGCCTCAGACAAACCTGCTTCCTTAAAGAGGGTCTCAGGCAGAATAATTCGGATTAGGTGACAAGATGAACTTTGGAATTCCTTCCAGGTCTCGAGGGCTGGGATCCTAGGGCTCCACAAGCCCCATTCCCACCACATACCTGTTCACTGGTGTCTCTGGAGGGAGGTGTATACATAAGAGTTGTCATGTGGTCCTTTTGGAAAAGAGTTGAAAAGACTTGACTTCCCACTCATCTTCAAGGTGAACCTTCCCTGCAGAAAACAGCTCACAGTTCAACTGGTGCACCGGCAGGAGGTGATAAATCCTGACCCAGGAGACCAACCCCAAAACGTCTTTCTTCCAGCATTCTGAAATACTTTATATAAAATAATTGTACTGTATTTTAGAGGTGTATAAACATGAGTTTGAGAACAGTGGTTCCTAAGAATTCACTTTACAAACAAAAATATGAAAAAAGGTGGTGGCGGCAAGGGCAGGCTGCACCAGGAACAGCatttttcctttttctaagatattaagggaaaaacccaaactctgatctgtgatcattgtttcatgtttagcaaaacactttaatgtaaaaaaaaaaaagggaaaaggatgtaatctcagcataaaggacagaccttttacactgaatttagctctatgaaaaaaggacctcattgtccttatttcagtgagaagttcaccacggaaggacactggtccatgattggccctggggccccctgGTTTAGAGGAGAGAGTGTCCTTTGATGGTGGTCACTGGGTCCACCCCGCTGCTCGTTTGCCTGTTTTAGCCACTAGCCCACACTACAGAGAACCGACGGTGATGGCTCCCTCCTGCCACCCACTGTGCCATGTGGATGTGGGAGAGCGAGACTCATGAACACAAATCAAACCTATAGCCCTTCTTTTCTATTTCCTTCCGACTTCAGAGAAACAGTACAGTTCCTCTGCTCCTCAGATTCTTTCCCTTAAGGCCTCTTCTGCCATAATGGCTGCCCAGAGGGTTGCTGTTAAAATAAAACTCCAGTGTCCACTCCCCTTCCCGGCCCCAGTGACACAGCACCCCCACCCCCCCCCCCACACACACAGAGCCCCCCATGCCAGTTTTTATTCTCTGCTGCTTTGGAAATGTGTGGTCTTTGCCTTACTGCACCCTACTGCACCACCACTCCTCAGCCCCAGCCCCAAGCCCCTCTTTAACCCTCCTGTTATCTAGCATCTATCCTTACCCCTCTGGAATCACTTGAAAACTTGAAAAGTAACTTTTGGAAATCAAGGGGTCTTTTCTTGGTTGTCCTCAAACTCAACTTGTGATCCTTAAAATGTTCCTGTGCTCCTATAAACAAGGCTCTGCCTGCCTGGCCACGTCTCATTGTGTCCCTTCTCTCTTTTCTCACTCTTCTCTCCACTCCCCAAACCTCTCTGCTGCCAGAGCTTTGTGACTGACGTTGCAGCCTGCTTTCCCAGAGCCACAGCCAGAAGAGGACAAGAGAGCCCTGACTGGGCTGGCACTTCATTCACTCTTTCTGGGAAGTGCAAAGATGTGGAGACAGTGTCAGTTCCGTCTGGCAGCATCAGTCGTTCTGAGCTTGGTCTTGGTTTATCGGCTTTTATTCCGTCTCTCACCTAACCCCAGCTTTCTGTACCCAACACCAGTGCCTCCCTGAAAGCCTCCCAGGTGGACACTACCCTGCTGCCTGCTTCTGTGGGCGGGAAGGATAACACTACATGCTTTGCTGCCCTTTACGGGGCTCCCCAAATCCTGGTGTTTCAGTTACCTGGAGACAAGGCAGCTGGCAGGAATTCTGTGAGAGAGGGGCGGGAAATTAGGAGAATGAAAGTCAAGGAAGATCCCTGGTGGAAACTGAGAGAAAAGTGACCAGACTGAAGCTTGTCTAGACTTTTGAGTAACACGTTGGCTAATGTTTCGCCTGTCCTGAATCACCCTGGCATTACCAACAAAGAATAATGCATGATCCTTCTTGAAGTAAAAGGAATTTAGTAACACTTCACAGAAAATTCTACTGTAAATATTGTGCCCTACCTCAAAATATATTTTTTTTTTATAAGGAACGTTGTTAATTCACTGCAAGCCCACTCAGCCACTGAAGAATTTAGGGTATTCAGCTGGAGAGCTTTGTAATGAACAAGTAGCTCAATTATTCTACTTTCATTATACAATCAGACATTCTTTGGCATCAAGGAATTAGAGCATATTTTCTCTGGCAAATGGCAACAATTTGAAGACATATCCTACATAAGTGGTTCTTGAGTAAATGTAGCTCCATTTTAAAATAGGGATTTCCACATGATTTAACCTCTTCTGGTCTGGTCTCAGCTGGTTCATTCAAGGACCAGGGAGAGCATTATTTAGTGAAGACTCGCCAATTTTGTGTTTAAAATAATTTGCACAGACAGTCAACAGTGTTTTGCACCAGGCATTGGACCACTAAAGTTTGTTCCCGTAACTCAGCGGATTTGGCCCCTTCCCCTTTTCCATCCAGCGCTCCTCTGGAAGCTGACCTTTCTACCTGAGACTACCATGGCCTGTGGAGCACTCAGCCCTAGCAATCCCGGCCTCTCCTCAACCCTGGACTGCCAGCCAGAGAGCCTGGTGACTGGAGACTAGGCCTGTGAGGGCTAGAGGACGGCAGTCAGGGGAAAAAAAAGAAAAAATTCTTCTCTTGAGGATAAAGCTGCCCTCCACCCACACAGAGGGACCTCAGACCTTTTCCCAACGTACATGTATAAGCAAgcccccactagcctacgctcctttgggcagtttagaaaaaggtgtcgcatctggatggacccaggactaggcaagaaagcaggagctggatttcattcccacttggcccctGCACCTTTGGCCCTAAGTAAAGAGGTCTTTTCCTTGGCCTTTAACATTGTTCCTCCTGAATCAGAGGCTGACGAAATAGGTAAGACCAAGAAGCAGCTTAAATCCACACAAGTTGGATATGATTGGCCCCTTTTGGAAATGCTCAGAGCTTTCTACAGATTTGGGGATCCCCAAGGCTGCTTGTCAGCCTGAGCCATTACTGCTCCCACACAGAGTGGTGGGTTGGTTGAGGTGATCGCCAAGATTCTAGCATCATGTTAGAGATACGCTACTTTTACAGCCAGTGGTGGTGGCAGAATGACCCCCACCAGAGAGTTTGAGTTGAAAGGGAGGTGCTGTAAAACTGTTGCCTCTGAAGTATGGTCTGTCCAGGCCAATAAATAATCTGGTTGGGGATGATTTCTCTCTTTGCACACTGCAGGGATTGTGAGATGAATGATTAAATCTGTGCAATCCTGCCTGAAGGAGGGAGAGTCCCCTCCCCCACCCTCCCCCACCTCTTCCAGTTCTCTCCTCTTTGACTCTTCTTGAAAGAAGAGTCCACACTCGCTGCTCAGCAGCTCCTCTGCTCACCATCTGACAGAATCTGAGTGGTGGCAGAGCAGCAGTGTTCTTCTAATGGTTGAAGCCACTAGCCTCCTCCTGCTTTTTCAGCTTGTCAGTATAGTGTTCTAAGCTTATGGCTTCTTGCTCCTGTCTTTACATTGCCCTCCTTGGACTCTCCAGTTAAATGATCCACTCCTGGTTTTCCTTCTACCCCGTGGCTTCTTTTCTGCTTCTTCATTAGTTCCTGAACCGAGGGTGTCCCTCAGGGTGGTGGCCTGCACCTTCTTTTCTGATCTCTGTGTCTATGCTGGAGATCTGACGTGTCCAGGAGTGGCTGATGCCCAGGTTTGTCTCTCCAGGTCCTGATCTATCTACAGATCTCTAAGCCCACAGCTCTTGACTGCTGACTGGACTGCCAGCCCCTCAACCTGTTCAAAGTGGTCATCTTCCCCCTCTATTTTGCTCCTCTTTCTGGCTTCTGTAGATAAACACTCtgcaccgccaggggcaaggacttcagggtcatgctcctaggctggactctggctctgcactttaatgggtagccttggaggtaaggtccctggttctcaggttccttgtAGGCTACCAATGCTCCTTCCATAGTAAGAACTTGCTAGATGTTGATCACCTTGTCCGTTTCTTCTTAGCACGAACATCTTTCCTATAAGGGGGTTTGCCTCCCTGGGTGCTTCCTGGGAAACTGAGTGGGAACCTCAAGTAAACAGAGACCGAGGGGTTAGGAGAGCGGGCTCATAGGGGAAGGCACCATTCAAAAGACGTTTTTGCAGTTACCTAGTTGTTTAACATAATATGTTCTTTCCCTTCCCCTACACTTCCCCAGATTCATGTCAGTTCTTCTGAACCATCTCTCACATTGGTTGCCTCCTTTCCACCTTGAGGGGAAGTTATCTAAGTCCATGTGACCAGTCTCTCTGCCTTGAGGCTCTGTCCAGTCCATCTTGCCCAcatgcggcctccctgcttgaacacctgcagtgacCCCACCCCCACTCCACACCTTCACTTTAAGGTTTCGGATCTGCCACCAACCTAGTTTTCTGCCAGACCTTGACTGGCTCAATCACAGGGCATGCTGGGGTGAAAGCGGCACAGAATCTTGCATTTGGTGGGAAGGAGAGCCAGTGTTCTACCCAAGGGCATCCAGTCTAGAGCTTTGGGGTCCTGGCAATGGTCAAGGTGAAGTGCGGGCCTTACCTGCACCAAGGTGCTGAACTCTTGCCCTCGTCATGGCAAGTCTTGGGCAGGGAAGCAAACCTGTGCCCCACAGAGCCAGTTAGAAATCAAGGCACTACAGGAGGACCAGCTGGAAATCAAGACAGACTCAGGGAATGGAGAAAGAATTCCGGCCTCCATGTGGAGAGCAACATGACAAAGGAGAGGGAGGGAAGAAAGCAGGGCTGTGATTCTGGGCTTTAGGCAGTAAGATGAATTCTGGACTCTGAAGGCAGAACCTCAGCTGTTTATCTTTCTGTTCCCCGGCTCTAGGTGGGAATCTTGCAAATTCTGCTTGTTTATTTGGTTTTACACCTCTCACTAGCTTTCTTTCCTCCCATAGATGGCACTGGGTCCTATGAAATCTTTTACATCATCTGACGAGCAGGAATTCTCACAACCAAGACAGAAGACAGATGGGTGATGTTTTGCCATAAACCTCCATCTTAGGTACTGAGCACTATACTCAGCCAGTGCGAGAAAACTTTTTTCAACTTTCTTGGAGATTTTAGGAATAATAAAATACTCTTTATCATTTTCATTTGGCTAAAATGCATTCTTTTTCTCCTTTAAAGAACTGCAGGCAGCTCCCTCCATTTCATAACCGTTAAATAAGTAGTCCACCACGTGCTGAGAATTTAGCTGCCCACCACTCTTCTGGTCCCCTAGCTATTCCTAGCAGCTTCTATGTAAGCATCCTGGATTTCATTCTGGATTTGTTCTTTAATGTCtaatagctaacatttactgagtgcttactatgtgccaggcactgtgcaaagagaaacacattgtatctttcccaagtggttcCTGGGAATAATCTGAGCAGGAATGTGAGATAAAAGGAAACTCTTAGGAGCTGGGGAAGTATGGGCTCACACAGGATTGGACCAGCCAGGGATAACAGTCTTCAAAAGGTGCATTTGCAATGCACCCTCAGTTTCCCACCTGCTGTCTGCCTTCCATTCACTCAGCGCTGGGCCTGAAGTTGGGTGGTGGGGCAGGGCCAGGCCAGAGGAATGTGGGGGCTGCTTTCACTGAACCTTGCCAGCCTCTGCTGGGTCTGGTAGCAGGAATGTTGTATAGGATATTGGGGCACTGGAAAGGGCCTTTCTCAGGCTCCTCCAGCTCCCTGAGGGTTAATGATAAATCCCTTCAAAGGGGCCAGTCTTTATTCCTTGATTCACTGGAAAAGGGCTTAGAAAGCAAATAGCTCTAGAGAAGGTGCTGGGGTTACCTCCCATTTACAAGAAGAGACTCGTAAAAGTTTGACTCAGGAAGGCTTTCTGGCAAGGAGTGTGGAGAGGATGGTGTGAGAATCCTGCCTGTCTGAGGGGAGTAGGGAAGAAAGGGGACACAGTGGGCAGCTGAGAGTTCAGCAGGCAAACCTGCCATCTGAGCATGGCTGGGAGCTCCAAAGCACCCAACCAGCTGAAGGTGGAGGGTAGTTTGCAGCCTTACGTGAGAGGAAACCCAAGAGTGATGACAAGCAGAACCAAGCTGACATCCCTGTGGATGAGAGCAGGGCTCTTGTAACATGAAGCCTGCGGTTAGAGTCAGGGGCAGGGCCCCTGGGGAGAGCTGCTCCATGCCCAGAATGATGCCAGGGGAGCCATCTACTCACCTGGGGGCCCCCCTTTCCCCCAATTCATGATTTGAGAAGGAATTCTTTTAAAATGTTTTTGGAAATGTGTATAAACTGCAACAAGGCACTTGAAATGTAAGGACTTGTGTATTTAGTAAAGTGCGAAGTAAATTACCTTCACTGAAATGAATTAAAGCACCATAGAAAGTAGGATTGTCCCCACCAATTCAGTATGTCTCATTACTAGGGAGCTGTATCCCTACCCCTCCTCCCACAAAGAAAGTAACTAACCCCAAACCCTAGTTCCACAGCAACATACCTATTTCAGAGAAATCCCTCCCCACTTAGTTCACCTTCCATTTCTCTTGACAGTGCAAGAAGGATGCTGGAATCCAGTGGGgtgtgtgtgtgtgtgtgtgtgtgtgtgtgtgtgtgtgtgtgtgtgtTGGGGGTGGGCTTACCACCATTACTTGCAGATCCCTTTGTTGAAGGTTGCCAAGAAAGGTTGGGAGATGTCAGAGCCCCCTCACTAACTGTGGCCATATGCTAAGTGGAGGGCCAGCTGGGAGAAGAGGGCACAGGGCTCAGTAATCCCCTGCCTTGATTTAAACAAATGGTCAGTACCCCGGGAGTTGGGGGCTGGTTCGGGAGATAGGGGTGTCCCATCAGAAAGGCAAAGCAGAGACCAGACTGAGGGCAAAGAGGCTGCTGTCAGCACTGAGAACAGTCTGAGTTTAACTGGAAGTAGACTGTTGGGTCAGGGGGTCAAATCAGGGCTTCTGTTTCCAGGAAggaagggatggagggtgaggggaggggaACAGGCTGGGGGATACGTGACCGCTATCCATGTAGTGGGCTGCAGAAGCGTGCGCGGCGGGGTGGTAGAGCTGGCATGCTTATTAGACAGCTCACCCAGACCGAGGAAATGGGGTCAGATGAATCCCTACTCAGTACTAAACACTTAGGCCCCGGGGAACTGCAAGGAGTTATGGTGGAGAACCTGACTTGAGTAACAATGTGGAATGCTAGGGGTCAGCTCCAAGGCACCAAGGCCTAAGTTAGAAAGCTTGGGATAGACAGTGAGTTGGTACCACGCTTTGAACTGTAGACAGGGCTGTGGCTACTTGAACAAAAATCCTTGTGTCAAGACATGATTGGTCTGGGAATATGGCAGGACTGAGAGCTCAGGTAGCTCAGCTGTCAGGCCCTGAGGAGCACCAGGGAAGGTGGGGGCTGGGGACATGAGGTGAAGGGTAAGCGGCAAAGTTCACTGTCCATCTACTAAGGGCTGCAGACTCCAGCAGCccagggattagaagatgagtaagacatggtccttactcttgaggggtgcatgaatttgggggagagatagGTTGGGGAAAAAAATAGAGACTTTAGCACCTTGAGATGACTTGTCACATGCATGGTGCTTTTAAACTATTACATGAAAACAGCTTTCTACTACTTAGTATTTTACTCCAATAACACTCTTTAGCTAATATATCAACTCTTTACTAATATATCAAATTCAGTTATCCATGGACTATTTCACTGAGGCATTGAACTTTTTAACATTCCACCTTCAATTCACACCCCACCTCGAAGATGTCAGAATTTCCTATTAGTTACCAATAAAATCAAGCTGGCGACCTGGATCTGCTTTGGGTTGGACATCCAGAAGGCAGTGCTTTCGTTTCCTTTAATAGGTTTAGCCCTGCATCATTGCGGATTATCAGGAGTCAGTATGATAATTACTTTGGGGGTTTTAACTGAACAGTTAGAGGAGGGGGTGCCATTTGAAAGTAAGAGGGAGACCCGCAGGGGCAGAGTTAGGGCCAAGGTGCTTGTGGCTGGGAGAGGAGGAGGGGCCTGGGGAGCCAGTGTGGGAACAGACACCTTCCAGCAAGGTTGTGTACCAAAGCCTGAGCGGCAGCTGTTTGAGAACTGGAAGAGGCTCACTGCAGCTTCAAGGAAGCAGCATCATGAAAAGCCCTAAGTACCAGGGGGCTCTGTTTCCTGGTCACTTCAAAACAGACCTTCCCTGGTCTGCTAAAGCAATGTAAATCTACATTGCTTTAGCAGTGCCTCTTGGAAACAATCACACTTAACCCCGTGGCAGTGGTTAGCCCCTGTCTCTCTTGGATGACAAGGCTGTGTTGTTTTCCCTTTCCTTGAAAGTTATATTTTCTACTCTTTTGATTGGGATTGGTCTAGGGAATTGGAAAGGGCAGGATAGGCAAGGAAGACTGATAAATTTCCCAGCTCATTCCCAGAGGGTCTATTTTTCTTTTGGAGTGGGTGTCATCTAGATGAGTTATGTGTAGGAGGAACATGCAGGGGCAAACCCTAACGGTTGTTGACCCTGCCCTCTCCTGATCACTATATGGATAGAAATGATGGGTGGGATGGATCGAAAGCCTTTTCTGCTGGGATCACCCTTGGCAAGACTGGGGCAGCACTTCTGTCCCCTCCAGAGGCCTCCTAGAGGTGTGTTCTGAATATGCCACTGCTTACCTCTCAAGATGTCATGGGCATGAGGTCTCGACTTCTTGCTTGTATGTAAGCCAGAATATCTCCTCTGTGTGGATCTCTTCCTTTCATTGCCTCCTGGGTGGTTTTCATCAGCCTTCCACTGGATGCCTGCTGCATGCTTTGCTGTTGTTTAGTCGCTATGTTTACAAATCAACGAATCTCCTGCAGGATGAAAACAATTGGGAAACCCTGAGTGGGAAGGAGGCAATGGTGTCGGAAGCACGGGCAACTGGAGAACATTTGTTCCTTTGAGGAGGATTCCCTTTAAGCTAACTGAGGACTGATGCCCTTACACAGTGGGCTTTGGACATGCCACGTGGTTACAGCACACTTGGCTTCAAAATGCAGTGTTAGAGTGAAATAAGCACTGTGTACTCTGCTGGCTGAAAACTGTGGTTCAGGCAGGAACCAACCTTTAAAGGAGGGAAACAAAAACCAACAAAACAGGTTCCTGAAGACAGAGCAGTTTAGTTTAGTGCTTTTTGGCCTTTATCTTAGCCCACCTCATTTCAAGATGTGTGGCTGTCCCAGGCTTGAGCAGGTGTGCATAAAGATGGGGCAGAAGAGAGTGCTTCCCTGCAGATGAGAGGTGGCTTGATGGGGGGATGTACAGGGAGAATGGGAAGACAGGGAAAGATTGACTCAGAGGTGGATCAGAGAAGGGAAAGAGAGTAGTTTTAAGATAATTTTGCTCAGTTTATTTGTATTTTGCTAAAGCAACATTGTTGGCTTATAATTGTGTTGCAACTATTAATTATCTCCCTTTGATCTCTCTTGAGGAGGATTAGAAGATTCTAGAGCTAGTCTACAGGGAAATTTGTTTAGTGTGGATATTAATGTATGTGCCTTGTGAGGACATGTAATGCTCATAAGTTCAAGAGCACCAGACCCTTAACTTCTGTTTGCTTCTACATTTCCCTACCACAGCATATTCTTCTTTTGCTTCCCATTCCTTTTCCCATTTTTTTTTTCTCACCCAGGAAACTACTTAACAGATGGGTATAATACCAACTGCGAAAGAGGGTCAATGAGGGCCAGACAATCTATGAAGAGAACATCATGGTTCTTTCTCCAAGAAAAGCAGTGAAATTGGATTACGTGGTGGTTCTTATCAGGCTGAGCTCTTTTGTTACGTTAATTATCATACAAATTGCAGTCCGAGAGCTCCCTGCCTTGAATATCTGGCAACCAACAAGATGGGTTTGGACATACATGCTTGCTCTGGAGACCAGGGGTGGTGGATGGGCTCTTTGTTGCGGTCTTCAACATGTCAGAGCAAGGTGCTGCTGAGGCCTTTCTGGAAGGGGGTTGCTGTTGCTCCCCCAATGGCAGGCTGGTTTCCAGAGTGTTGGTATGACCAGAGCTTTGGGGACGTGGGGTGGGTGGAAGCCATATTTCCTGTGGCGGGGTGGAGAAGGAGGGGAGAGAAGGGGCGTTCTATCTAGCAGGAGAGAAGGGGCAGAGGGTTGTTACAGGTACATTATCTAGATAGTTGGATCAGGTCTGTTACTGGTGACAGGGACAAGGGCGAATCTTCCCTGAGCACCCAAGAGATACGCTGTGTCTGGCCTTGCTCTTTAGGTAATCATTGGAGAGTATGCCTGTGGACAGATGTATACCCCCAAAAAGCAGGGATACAATCTGGATGGGGGAGCAAGGTGTTTTAGAGGGATTTTTGCTGAGTAAGGCTGTGATGATGTGCCTAAAGGGGTGATGACACGTGATGTCTTAAAGCCTTCATCACTGCCAGGAGAAGGTGGGACCAGGAGGAACTGCCGTTAGGGAAGGCAGCAATAACGTGAGCCTTGAGGCCTGCCTCTGTGTCTCAGATCTTAGCATGCCAGAAGTCCCTGTGGATTTCAACAAGAGTTTGGAGTCCAGAGAAGCAATCAGCACAAGGGCAAGCTTGGTTGCAGTACTTCTAGCCAGGATGGACAGCCGTCTCTGGGAGAGACACGTCCTCTCTGCACCTTCACCTCACACCTCCCAAAATGGCCCTGAAGTTCAATTTGAGGCAGGTGTGTTCTGCTGCCGTCACTGTCCAAACCCTGTTCTTTAATAGCAGCCACTGCGCTGACAGCTAGAGGAGACTTTTCCGGGGCGGTGGCTCCTCTGTGGCCCTCTGGTACTCTGGCTTTTAAGAGTAGCTTTCTGCCCAGCACACAACATTGGCAAGGTGCCTTGTTTGGTACTGCTTAAGCTTTTACTAGTTGCTGTAGGCTGCCTGCATGCAGAGATGTCCCTTGAGAGAGGACCTCAAGCACTTGAGGCAGCCTCCATTCTTATCTAGTAGGGCATGCTCCTCTAGATAGGCCCTTTGCCCTCTTCTGGGGATATTTTCCCACAGAATTTGGCATGGGAGTTGCAGGCCACTATACTGGAATAGGAGTAGGTCCTATCCACTTTCCAGGATAGGAGTAGGTCCTCCTAACTAACTAAGAAGGGGGCTCTTCTATTTCTAGAAAGTGTCTTCGGTTTTCAGTCAAGAGAGGCAAGTCCTGGGGGAATTACTGGCAGTTGGGTAGGAGGCAATAGATGCAATAGGGTGCCCAGGTGGGAGTGGCATCAAAGAAAACTGCTTTTATCAATGAAAGGCACTGGAGGCAGCAACCACTTCTGCAGAAGATGTCTTGGGGCTCGATGTCTCTCAGTGTATACCGTCTCCCTACTCTTCTGGATTCCCAGCTTCCCCCTCATTCCTGAGGTTGGGAGATGGAGCTTATATGGGCTGAGCAGCACCACAGCAGTGGTAGAACCAGGCTGTGGGGGCTCTTTGGTCCATTCATCTGTGGAAAAAGTGGTCTGCTGCAGTGTAGGATCCCAAAAACACCAGATCACATTCCTTGGTGCAAACAGTTTATTTCCTGTGAAAAATGTCCTTTCAGTTTGGGACGCTTGTAGGAAGAGGCTTCATGGATCCAAGCCTATTTTCTTCAGTCACACAGGGTTGACAACTGAGTGGGTCCTTCACAGACCCGCTACATTTCTCACCTCCACCTAGGCAGGTGAAAGCCTGGAGCTTGGCCAAAGATTGGTATCCTGAGTGGTGCCTGAATCACCTTCCAATGGGCAAGAGGTGGCCAAAAAGACAGGCAGGGGCCTCATGTCACAGAGGTAGAAGCAAAGAAATCCAAAGCAAATGGCCACAAGAGTGGGGAGAGTCAAAGCAGAGCCAAAGGAGTTGAGATTAGGGCAGATGGATAAGAATAAAGGTGGGTTTTATTTTCAGATTGGACTCCAAAATATAAACATCTGCAGAGCCTGCTCCTTTGGAGGGAACCAGGCACATGCGGTATAGGGCCAAGGAATAGTTCAACCTCTTCAGGCCCAGTTTTTTTTCCTTTGACTTGGaagttaacaaaaccatttgattgaggtctaaatgcaaaagccctgtacaaagtatgtggaattggggaaagaaaagtataaggtggtccctgccttaagaaacatgcaatcAACTTCATGGCCTCTTTCCCCCTAACCTCCTCTACGTTTGTCTCATTCCTTCAACTAAGGACCAATCACGTACTCGGGAATTTTAATTTCTCTTGCCTTTTTCTGTCCCTAATTGCTCTCAGATCCCTTCCCTTTCTACTTCCATTTCTTTCTTaaaaaaaaaaaaaaaaaaaggcaataaagaaaaaTTGGGGGGATTAGAAAGGGAGAAGAGACTTTAAGGGAAATCTTGGTGACATACCTGAGTTTATTCTGCAACACTCACATGCCCTATATCCATTTGACTCATAGCTTGGGCTGGGCAAAGTCAGCGTTTCCTTTCCTCTTATAATGAATTTCTGCTGAGCATTAGCCCCATTCCATTTGCACAGGTTGTAATTTTTTTTTTTTTTCCCAACTGCCATGTATCTCTAAATAAGTTGATACTGGTGGGTCTTTCATCTACTCTGTAAATGAATGATGAGATGATTGTAACCTAACAAAGATCAGCACAAGGTAATGAATGAGAGCCAGACCACTTCATCACCCCACCTGATGCTTCCATCCCACCTCCTAGCCCTGGCTCCACATTCTCCCACATAATGTGTTCATCATAACACTATTTAGGAGTCAAGACAGGCATGAATTCTTTTCTAATGGCAAGCACTTTGGAGGCTTGTTTAAatatatatatatatatatatatatatatatatatatataAATAATTCTAGGTATTCTTTTTATCTTACCTGAATCTTAACTCCAAGTCTTTGATCCCTTATTGCTTGCTTGCTTCTCACCTAAGATGGGACCAAAGAGAACTGtgaaggatggaggaggtaggaaaagagatggaggatggCAAGGTGTTATGAAGTCATAGAGTTAAGGAGTGTATATAGCTTTATTTTGCTCCCCTACATCACCTATCCTACCTGTTAAGAAGCTTCACATGCTACCATTCTTAGTCTTTCATTTAAAAATATATTCCtaaaatgtaaatgtcccctgggaggggtaatacttgaatgacagctaatttgaggggaGAGTCTCTCAATGGGCAAAGTCACCACACAGTGGGAGAGAAAGAACCCCAAGGCCAAACCTTACCTACTTAACCAATTGTTTTTATTGCTGTCTCCTTGATGGTGCTGCACAGGGGAGAAGATAAAAGGCAGATTTGTACACCAGCCCCCTCCTCCCAGCATGGTACAGACCTGCAGCCGTGGCAGCTGTTCACACACAGAAATATCTGGCTGAAGCCTAAGATCACTTCAGTTTCCCAACTGAACATTTTTCCAAGTGCAGCATCTTTTTTCTCTTAATTTTCCTTTGAAAAAGACAAAAGTAGCTCCACAATTGCCCTGTCTTCATACTCCAAACTGCACCCAAGTTTACCTGGGACAGGTATATGTGTGTACATAAACGTACATCTCAGACCCCCCCATGAGGAGTCAAAGTTTCCGAGAGCCCCGTGAGGTTGTAACTCTCTCCCAGGGAATCAGCGGTGTTACTCCCTGTCCATGGGAGCGTACGCACAGATCTTTTCTCCTCCTCATGGTCCGTTTTCTATTTGTGATTAGTAATTGGCTTCTCTTGGTACGTTACGATCTATTACAAAAGCCAAACACTAAGAGGGCGAGCTGAAATGACAAATTTTGGTTATAATTTATGTTGGCCTCTGACATATATATTTTTTTTAATGATTTGGTCTCTAAGCAACTGATCTCTTAGCAACAAGAAGCACCTTTATAAAAGATGGCACACAAAGAGTGATTGCCAGAAAAGCCACCCGGTTCTTTAAACAGCAGCGCATCATTAGCAAAACTCACCATCTTCAAGAGTCCAAAACTAGAAGTGACCAGCAGACCCAGGTAACCTTGATATTTGCACATTATCCTGAAAGAAAAAAAACAACTCATGCAACTATTGAAGAGAACAAAATTCTTTGAGATATGTTCCTTTTTTGAGGTCTTGTTAGTTGGTCTTGGCTAACTTTTAATAGAATGTATTCTATTAAATAACTGTTTCTTGATTTTTAAAAACAACTTGGACTTGAATTTTGTGATCAGAAAACTGTTCACTTAAAATATTTTATTGGCATGAGGATGGAAGGGGGAAGCAATCTCTCCTTTTTCTGAGTTTATTTCTGCAGGTTTTCATTTGAGGGGAAAAAATCCACACTGTGGCAATATAGAACTGTGCAAGTATCACCCCGAATGGTATGCTCTGAGAGGGGGAAATACGTGAATTTTTTTCCTAGTGCATTTTTAAGCTGCTAAAATATTTAAGGAGTATCCAAATAATTTTACTTCTAAACTTCAGCTTTTTAATCCAGTTTCTATTCCAGTAGCAAGTGGTCTTTTTTTTTGCAAGTATTTATGGACCGGTTTTTCTCTTCTCTCTTTCATAGCACAAAAGCAAGCATTTTTCTATTTGTTTTCATTACCATCAGAAAAGATTCATTCCAAAGCTAAAAATAGAAATTCCAGGCATCTGTGCCTTGTTTCCTTTTTTTTTTCCAGGTACCCAGGAGTAGCTTTAAATCTTTCTAGAAATTTGGAGTTAGAGATGAGGAACCATTTTTTTCATCTGAACTCCGTCAATTAAGACTGTGTAATTATAATCCCACTTGGGGATTGCATAAAAAGATGTGTTGTAAGAGTGAAATAAAAAATTTTCCAATTGAACCTGGAAAGATTATAGAGATACCACAGATCTAAGCAAAGAGACTTTAGAAAATTTCAGTTTCAATAAATTAGACAAGTTGGGATGATGATACTTTGGTTTTTTATAACAATCGTGTGTGCCACTTATCTTTAAATTGAACCATGTGCTGACACCTTTTTGAAACCAGAAAATGGGATATTTAGTCTAAATACAGAGTTCAGTGGGTCAGGGCATTCAAAATCAGGACAGTCCCAGAAAATCTGGGACCTACAATTGCTCGGTTAAGAAAATGCTCCTTAATCAGCACAACACGATCATGCTTGATTTTAAAAGCTGCTTATGACTTGTGTTTCTGTTACTGCTACCAATTTCAGGCAGAAAGAATTCCTTCTTGTGATAGCTTTGCTTGGAAGTTAGCAGCTTGGGTATTTTAAATTGAATTGCAGAAAGttttttttttttttttttAAGCGATGTGCTATGCAAGTACAGAGAAACATAGCTTTGTCCTTTAGAACTAAAGACTTACTGTACTTCTGGTCATTATTCTGGAAACTTGTTTGTGGATTTAAGGAACTTGGATAAATAACTATAAGATATAACTTGTGTGGACTGTGTTTGGATGTATTTCCATTTTACAGCGTACCACAGTCTCCTAAATATGAAGGGGAATTAAAATAAGTGAAAATATGATAACATTTATATTATAAGTGGTAGTTTTTTCAGTGGTTCTTTAAGATTTTTCAGATCCATTCACTATGTCTTTTGAGGGTTACATCTTCTACATTTTGTCTATGCGTAAGGAAACAAAGGGGCCCACAACACTATAGAGCTTGTCATTTTGTAATGAGCTGTCTGGCCAAGACAGACAAACAATGACAAAATCTGAGATATACAATGAGATACTTAGAACAGACTGGCTACTATAGACTAAGGCAATTTGTTCTGCTGTTTTGGGATTAGTTACTTCTGAAACACACACACAAATACACAAATGGTCTCAATATAAATCATAAACCAGGAAATCAAAATAAGCCTCTCCATTAGTGAGGGCTTCCCGGGAAAAAAGATAGTTTCATGAACGAAAAGCTTCTAATTATTTGGTGTCTAGGATTTTCAGACAGACTTAATGGCCCTTTTCCTTCAACTTTaggggtgggattgggctggtagggtggggaggggtgtgaggggagggTAACAGCTGGTAGACCCACTGGCAAACTGTCCTGCTTTGTGGGAGGTCCACACTGCAAACAAATCCATTTACTCTGGACACCTTAATACCTGAATTGAAATGGTCAGTCAGAAATGATCAATTATGACATGATTGGCTTTTTAACAGAAAAAAATTTAAATGAGTCATACTTGAGATAATTTGGTCTTTCTCTGGTGAGAAGGGAGCAAGAGAAAAACCTTCGGAGcagcccctataggctgggtgctttacaatatgcagttctgtttaatcctcacaacaactgtgcaaaggcatcagcagctccacttgacatgtgtgtgaaccgggctcagcaatttgccccaggaggttacgtgaacagtgaatgtaaagttgggatttccacttagggccagtctgactccccagcccatgcactctccttgtgccacaatgGCACAAGCTACCATTTTAAACTGACCTTCAAATAGTCCCTCTAGTCTTAGTAAAGCAAACGTTTTTAGTAGGTGGCTGGTGGTGAAGCTTTAGGCATCTTTTCACAGCAGAGAATCCTTAACCCCTGGTTCTGGGGTGACTCAGATCCCCAATTTTCAATGGTTGTCACAGGCTATGAATTGGAGGGGGCATTTGGCTGGGCTGTGGCACTGGCAGTCACAGGGCATATGGCCTCCTTGCTATGACACACATCTCAAGTCAAGTGGGGTAGGACTCTTTGAGGTACCCTTTCTGTGAGAACAGAGCCTGAGGCAGGGCTCCCTAGGGGGCAGCCCCTGATCACAACAGTTAGGGGCTGCATGGGTAGAGGGGAAGCAGGTCAAGTGACATGCCACCAAGTTGCAGTGACTGGGAAGAGAACCCAGGCGGGCTTGGGTGAGGGTGGGTGAGATGATGCTACTGAAAGCAGAGCTTCCTCCGAGGGACACTGCTTCAAAGTTGCAGGACAGCAGTGCCCCGTGCAGTCTGGTTCTAAAGCCTCTGGTCTGTACGGATGCCCCTTCTTCAAATATCCCTAACAAAGGGATGAGTCTTAGTTAATTTAACAAAACTTCCCTGAAACAGTATTTGAGGAGGAGATCTATAGAGGAGGGAGGGCCAGGACTGCTGTGACTAACCCTGGAacaaagcgctttacatgcgcttgtctcttttgatcctTCTATCAGCTTAGAGACCTGAAGAGTCCTGCCCAAGGCTTAACTCAAGTCTCTGACTGGAAATCCTGTGGTTCTTTTCCTGCAGCTGGGAAATAGGATAGTGTTAATATATACAAGCACATACATATTCTAAGGTGTGATATAGATCCAGAAAGGTTTGGGGTTGGAAATGATCTGCCTTGAACTTGGCATGATCATCAAATGAATACCAGTGGGGCAGCTCTTCACCTGCTACACTTGAGTTCATCCCTGGAGGAAGAACTAACACGCCAACAGATGTAACAGGCAACTTTCCACTTCTTTTTCCAGACTTTGTCTACTGGGGTATACCCACAGGTAATCCCTCCAACCGAAAAATCAGAGGGCCAGTGGGCAGCTTAGGAAATGTGAAAAAAAATGCATGATAATAAGTTCTGCTTTTGCATAAAACATGATCATTATATTTGTGCAAAGATATCCAAATAATTCACATGCCTCTACTGCCCTCGAGTACTTGTCTTCAATCGCACTCATACTCTTTGAGTTCCTGCCTGGTGCATGGTGCTGTGACACATATGGTCAGCACATAGATGCCAGATACTGACCTCGGACAGCACAGGCCATGCCCCTGTCTCTATACAGGGCGCAGAAAGTCTCCTCTCATCTGGCATCCCTGGGTAGAAGAAGAGGGCCCCTTCATTTCTTAAAAAGTATATCCATTGCGGTTTGGGAGCTGActtagagtttgcctcttttagacttctcagtttagaggggaggaaactgagttgaagtgatttgcccaaggtctatgcagctagtcacaacaagggatagaactcagtcctcttgactcccagtccagtgctctttcctctgtattataATTATTAAGAAGAAGAGGATGAgagttcaaactattacccctattttacagatagaaaaactgagagcctaattcagtttaggagtgactgccACTCCAAAATTATGAAAATTCTTAAGTTTATGGAAGTGATTTGCAAGCTCCTCAGGAATTCTATTTTCCACTCTTCCTGATGGAAACACATATGCAGAGTTCAGTGCTGCAGTGAACGCGCTGAAGCGTTCAAAGGCTGTGCAACCTGCTGATCATACAGTTTCTCTCCTATATGAAAAGTAAGGGGATTGAAACTGGTCCTTGCCATGATTAAGCCTAGTATCCAAACAGATTATGCATTTATAGATTCTCCTAAAGAGGCAAACCAGCATATATCTGCATGTCAGATATGTCACAGCCATGCCCCACACCAAAACTTGATGACAAAGGGTACTGTTTCCCTCCTGTTGGACCCACACTTGAATTTGGTACTACTCCAGAAAAGGCTCTAACAGAAATACCCTGATATGCAATTAGGGGAGCTCGACAATTGTGATGACAATTCTAAAAATTCAACAGAAATGTGTGAACccagcatggactgaactctctgtgccaagttctgtgctaggacctttacatgggttttcatatttaatgttgatgacctatgatgctagcattgtgagcactgttttccatattaggaagctaaaactTCTTCACTTAAGGAACTCGCCACCATAAAATGGTAGTTGATTATtcaatatatgtttactgcacttaaatgatgtgcctggcactggactagatgctggtaatataaagttaaataagacatggtcctcatcttgaagaagcttatagcctgatGATATTCATTTCCAGCTGATGTGAGAACTTCTGCTTGTCAGAGCTAGATTAATGTAAATATAGTATTTGCTAAGTAAATTCTAAAAGACTTGCTCTAGAACATTCATTTTGAAGGTTGGAAAGGGTTAGAGAAGCAATCCTAGGATAGCAAAATATAGGACTAGGGTCTACAATGAGAGGGAAAAATTAGAGACAGAGAATTGGCATTCATGACACGTGGAATAAAATGGGCAAAAAGCATGGAGGTGAGAACGATCAGCTCACATAAGAGGGCCAGCAAACCTTGGGTTTCTTCTCTTGGCTGAAGGTGTTCCATGTTGAGGAATAATGTGAACAATAAACTTGGTGATACAAGACACTGGCAGAAAACCTTAGCAATCAGACAAAGCCGTTTGAATTAAGTGATCAGAAAATGAGTCAATAAAAATATGCTGATTCAGGCTCCTGGTTTTTGAATATCACTAGACTGTAGACATCTGTGACAAATAATTCCAGAGAAAGAGTTTTGTTCATGTGTTATTGATCCTAACTTGGGCATACTACCAACTAGATCAGTCTTTTGAAATCCTTGAACTAATCAGGAGTGAACTGATGGTCCTGGCCTGGGCAACAGATGCAGAGGATAAAACCCAACTGGAGATGAGTTCAGAGCAAACAATGGGCTAGGCTTTGTGATTAGATGAAAGAAGGAAAGGAGGAAAGAAAACAAAGATAATGCTGGTAACCCTAGAAATAACAGAAATTTAGGAATTAGCTACCTAGTAAGATTGGCTTTCAGTAAGGTTTAGATATTACAAATGTGCTTATTCAAGTGGGAGACATTCCTTGAAAACATTAAATATGTCCCCCAAAGTATAAATCAAGATATTTAGGGTCTAAGAATTTGTGCTGTTTTTAGAGTAGAAGGTGGGAGTGGGGGGCAACCTGGAAAACATCATGTAGATGCTAAGCCATTAGAATTTCCATGATGTTTTAATGGTTTTATGTGAAGATGAAGAGTAGGGGTACTCTGGAATACCCAAGAAGCCTGGGACCACACCTTTCGGCAACTGACAGACCTGTTAAAAAGGGTCTTGCTCCTACAAGTGTTTGGAAGGGTGTCTCTAATGAGTGTGGAGAGGGACAAAACAGAAGACCTCAGTCTGCAGACTGGGTGACCCTGGGTGATTAATGAGAAAAGAGGTCACCATAAGGAATTAGGACAGAAGACAGATAAAAGGTGGCCAGAGACTTTAGAAGAGAGCCCAAAGCAAATAGTTGCAAGATGTTCTTTGCAGCAGCAGAAAAGTAAAAATTTCTGACTGGCAAACAGTTCATCAGACTAGTGAAAGAGAAGTCATTGGTATCCTCAAAAGGCAGCATGTGGAACAGGAAGCTGGTGAACCAGGAGGGGTGGAACATCAGAGCCCAGTCCGGCCTCCTGACGTGCAAGCCCATGTGCTGGATGGATGCATAATTAGTCAATACAAAAACCTGGCCATCAGCATCAATCTGTTTTAATATCTAGCTGTctggctgagtcagactggggaggaaagaacatgaactttgggagtcagacagaaggattttaatccttcctcagccagcaatcaactgtgagacagtatcgaaagatttaacctctatttctttatctttaaaatggaactgcttttacttatcttacaagttttttTTTTTTCCTTTTTTAAAGACTGAGGCAAGGAAAAATGCCTATAAATTATGGTTAAAGGTACTCAGTACATACCAACTCCCCTAGGACAGTGGGTTGTGTAGCTGTGTTACTTAGTGTCTTGCAGTTCTTAAGAGGATTTTCAGAAACTGTTTTTGAAGGTCAGGGGCAGGGAAGTTCTGGAGAGACAAAGGCTGAAGCTTCAACTACACCCTACTCTTACTAGAGCACTGCAATTCCATAAAATTTTTATTTAAAAATATGATGAAAGCAGagacaaaatgacagagactagtaatgaatttagcaaagtttcaggctacaaggttaatatacaaaatccaattgtattatattacattagtagcaatcaattgaaaaaaaattaaaagccattccaatacaataggacaaaaagccataaaatacttgtaataaataaattaaaaaaagtttaagattgctacatcaaaaagtgcaaaacactgctgagagaaattaaagatctaatggtgagatatatcagatttgtgctctaaggctgtatctttaaggcggcaattctgcctaaattgttctgtagaatcaatgaactgtcaattaaaattccagcaggctttttgtttagagtttcaaagaacaaagctgatttcaagatgtatacagaaatgcaaataaccaaAGTATGgtgagttagggacctctgagaagcaggcagggagactggatttagatatgcaagagatttctagaggaaaatggggaggagagaaggtgggaaagggagcaggaacagacaagaacactgtcagatcccaatgcaggtcgggcacccatgaaaggagacaaggagggaagaattgtgtgcaaagggcttcagaccagagtgtaattgagagttttagttaggaaaggggttgtccccaggcaaagattgccttttggaagggtcttgcattggacggaatgggttatcagaatacccataccatactcagtcattggttggagctaccaagagaaagatagcctttctgtgaacttgctggtgaatctatagagttagagtcatcaaccacacttccaaaagcaggttcttttgaaggagatctgagaagcacacttccatggcAAAGTtatttattgagctgctctgggtcttagttgcagcatgcaggatcttttagttgtggcatgagaactcggtcacagcaggtactaaggactaaggactctcagtctaattcctcaaccaaggcttgaacctggacaccctgcattgggagcatggagtcttagccactggaccaccagggaaatcTTGCAAAGTAATTTATAaagaacaaagttggagaatttgtcttccaagttaccaaccttattgctatatttcaatactttctataaagctacagtaatcaaaagtttggtattggcaaaaaataaacatacagatccctagaacagaatagagagtccagagagtcctacacatatactgtcaattttaaacaaaggtaccagggctgttcaatggggaaagaaaacttttttcaacaaatggtgctggatcaactggatatggttaaggaggtaaggggtgggagaagcatcaacccttaactcacaccatacacaaaaattcactcaaaatgaatcacagacctaaatgtaaaacctaaaactgctaaacttttaaaagaaaacaagagaaaaaaatctttgtaatcttgaggtggtgaagtttccttagaatacatataaaaagcacaacacagaagaaaaattaataattggaattcatcaaaagttaaaaaactttagatcttcaatagacagtaggaaaacaaagcagaccacagactaggaagaaaatatttggaacacatatattaaacaaaaaacttgatttcaaaatgtttaaaagaaaaaaaaaaaaaaaaaaacctcttaaaattcaataagacaaaccaattttataaaacaggggagggagttccctagtggcctaatggttaggattccaggctctcactgccaggtccaggttcagtccctggtcagggaactggggccctgcaggctgtatggtgctgccaaagcaaacaaagcaaaaaaggggaaatacttgaccagatgttcacaagagaagatatatggctggccCAGCCCTGCTGACCTCCACAGCTGACTTGGGCTGGGTCTCCTCTTACCTGCTCAGTGAAGCAGGTTGGTGTGGGGGCCGGAGTTTaaaaaaagaaagaaaaaaagataaatgaaTGGCCAGTAAGTTGGCTAAAAATAGCTCAAAGTTATTAGTAATTCAGTTCAGTTCagtcactcagttgtgtctgactctttgcgaccccatgaattgtagcactccaggcctccctgtccatcaccaactcccagagttcactcagactcacgtccatggagtcagtgatgccatccagccatctcatcctctgtcatccccttctcctcctgcccccaatccctcccagcatcagagtcttttccaatgagtcaactcttcgcatgaggtggccaaagtactggagcttcagctttagcatcattccctccaaagaaatcgcagagctgatttcctttagaatggactgattggatctccttgcagtccaagggactctcaagagtcttctccaacacaattcaaaagcatcaattcttcggcgctcagccttcttcacagtccaactctcacatccatacatgaccactggaaaaaccatagccttgactagacggacctttgttggcaaagtaatgtctctgcttttcaatatgctatctaggtttagggagaggctaattaagaccacaatcagatacttctagaatggttaaaattaaaagactgacgcatatcaagtgttagtgagaatgtggaacaactgcaactctgatacttctggtaatttgaaagataatttggcagttttaaaaatgttaaaaatatagctaccacacaatgcagccacattctattcttgtatgtctgtgttcattgtagccttatttgaaatagccaaaaagctgggaaacaaattgaaggttcattaacaagtgaatggataaactgtggtttaaccataaaatagaatgctactcagcaatactgagaaacaaattgttgaactgaacaatgacataaatgagtctcaaaaccaatatgctaagtggaagaaaccagacaaaagagtacagattatatgattacactgagaaaagattctcaaaaatgtaaactgatccatagtgataggaagcacatttgtagttaaggatgaggcagaggaagggatggcttacaagatgatgaaaatgttatcttgattttggtgatgatctcattcatacatagatatgtgtcaaaactcataagattgtatgctttaaatatttgaggtttattatatgtcaattatgcctcaataaagtggttttaaaaGGATGAAGGAAAGAGATAAGAGCTAGTGTAAACCATGCAATCCCATCAATACAATAAAAGGATTTGAACAGTGCCCTAGAAGAAACATAGGGAAGAGTGAGTCTAGTACTTTGCTTTCCTACTTGTCTATTTAGAATCTGCCTTTCCCTTAGGCTGGAGAGAGTGGAGAAAAAAAGAGATGCCTAGTAACAACCGGCTGTGGCAGTTAAAGCTTCTTGGAGCACTCCAGCTTGCTAGGCTGGGGTCTGCACAAGGAGTGCCCTTCCCTTTTGACAGGGGAGCAGGCAGACTAGCTGCCTGGGTAAACACCACAGGGGTTGgtcgcatagagcctggagctcagaagggggttgtacttgctgtttaatggtctgcagtcaccatattgactcaacagttttatctttgagtctttgttttgtgagcaaagtcccatgagactgaatgcaccaggaacttggacccttggctcaaacagggtcatgcctcctgcagcttcccAAGTTTTGGATTCCCCACTCCTCTGTCCTGCCCAGTGAACATGGCTGGGCACAGATGGGAGAAGGACAGGACTGGTGCACAGCCAAGGGGACTGAGTCATCACACGGTGGttgccctaagagtatccctgtgcccaagagagcacaacagcaaatggcaaactttaaaaggcggaaagaccatggaagaaaggaaaatgcctttccctccctgctttttgaccaaggggctcctccttttcactttgcactgagctgtgcaaattctgtCTATGCTGTGGAGCTGCCTGCCTGAGATTGCTGTGCTCCTCCAAGACCTACCTGCCCAGTCACTGCAGCTGTGGACTGCCACCATGACAGGAGATGGGCCAATTTTGCTCCTAAGAGCTTTCCCACCACTTGCAGGGGAAAGGTGTGACTCAATGACAGTGGAGCATTGTCAGGAGAAGTCTGGAATGTAGGGCACATTCGCTCTACAGAACAGGAACTCTATCAGGGTAGAAGCAAGGGAAAGTCTTGCTTTCCTGAGATCCCTCTGGATGCAGACTTCCCTGCTTGTTGATTTCCTCTCCAGTGTGGAATAAGAGTGAAAGTCCCAATGTGGTATCTTGAAAAAAGTAACCATGACAACAGCCAAGTCCATAGAGAGAGTAGTAGAATGTATTGAGCTCACCTTCAATACCTAGCCCTTCCTTCCGGAATGACTGCTCCTACGCAATGATCCAGCTTCAACAAAAGAGCAGAAGGGAAGAGCAGGCCTGGAAAACCTTCGTGTGCCCAGGCCCATCAGAGATTAGCGGTATCTCGTTGATTTGTCAGTTCTGTGCCTTCAGCTGTCTTTACACAGTCCAGGTAGTCCAAATCAGCTTTAGAAAACTTATTCTGAAAGAATGAGAGCAGATAGGAGCTCTTTTTAGAAACATGTCTGTTAAACACATGTGTTTAGAAGTAAAAATAAACTTGGAAAGTTTCATTAAGTGAGTTGGGATATGATCAAACTTGTGGCCTAATCTTCGACTCCGTGGTTGGAGAATGAACTGGTAGGAGTGTTTTTCCTTTGGTCCCAGGGGAAGGGCTTCCCACCAGCCCTTCTCcaaggcagaatgaagcagtccagtcttcaagggctctggctgggaagagaggaggtctgggttctaaactctaccactaacttgggaccttgggtgtgcggtttagcctcttaggctgagccagtgtttgccctgctctgtCTGTGGATGTAAATCACTGTGACCTGTGAGAGCATATCACATATTTGTCTTTGCTTTTCTCTGAGTCTGGCATTTTTTGCAAGGTGAAAGATAAGTCTTTCCTCTGCCGAGTATGGGAAGACTTGGGGAGAGAACAGAGGGTTATTGCAGCTTTCCACTGAGGAAACCAGCTATTTTTCTCAGTGTTGGGGGAAGGCAGATTTGCTTTGTCTCTGAGATTATAACTAGACTTATCAAGACTGGTCATGTATGCCAGCCTGTAGCCTAGCACTTAGCTCACTGGGCATCAGAGATCTGAGGCTCTAGAGCCAAAAAGTTCAGGCAGGCATTGGGTCAGAGAATAACAGATAATAATCAAAGGAAGTGGGGGAATGCCAGCCCCATTGAAAGGAAcaacagactgttggccatagggactgtgggtccagtgtgggccgatctgagttttcctcaagagaggcctgaaatctgggcttttaaaacttcagatgtccaaacctttaaataaccgcagtgaaaacaaatttaaagcataatgtaagccaaagtgagacaggttagcgggctggGAGGGTTAATGACAGAAACTCTGGTTAGTGGGGGAAACGCAAGAGCAGGCCAGTCGCGGCCCACTCCTGCAGACAGCCCAGGTggaagcagggcctcgggtgtgcttgtgtaggcagctcacctcctgtccgtcagctgtcctcttccgtctccccttcctccagcctgaggctgcttcacctctacgtgggaggaggaggtttaggccctcctatcacccaaccttttcccaaagccaccactgtggccagtcctccctacccctatagggcctggattttgagactcaaaagccaggaaagtattttttccttctgcattctgcttttctgaggcaatggaaaatgctcagctgatttaatgaggagaaggtataaaggTAAACCTAGTAACGCTAACTAACCTGACCCCAGCCCAGGGGTTATACTGGATGGAGGAACATCACACACAACAGGAGGCTCAAATGTGGGCCGTGTGCTTGGGAAGTTAGGGCTAGTCTGGTATAGCTGGTGgctgctgctgctaagtcgcttcagtcgtgtccgactctgtgcgaccccatggacggcagcccaccaggccccactgtccctgggattctccgggcaagaacactggagtgagttgccatttccttctccaatacatgaaagtgaaaagtgaaagtgaagtcgctcagttgtgtcctactcttagcgaccccatggactgcagcctaccaggctcctccatccatggaattttccaggcaagagtgctggagtggggtaccattgccttctccGATAGCTGGTGGAGTGTAGGGCAAGTAGCAGGGGAGAAGACTGGAAAGACAGATGATATAGGACTTAACATAAAAAGAAATTAATTGGCTTCGATGTCTGATTACTTATGTGTTATTTTTGTGGTCCAATTCTACATCTGTTTTGTGTAATCTTTTCATCCAAGCACTTTAAAGTGACATAAAGGGCTTCAGAAAGCATGATCTGGAAACCATGCTCATCATAATTTGCCATCTACAAAGGATCCAAAGCTGACACAGCTGAACTCATTTGAGGGTATAAGTAGCCCCGGACTTCACTGAGAGGTGCACCACGGCTGTCACTAAGCTTTCTTGCGATTTCAGAAACTGCTACCACTTTCTGCATGCCCTCTCCCCGCTGCCCCCACCCAGTTCCCATTGCCTACTTTGCCAGACTCCACCAAACTCTTCTTCCCCCAGTGACCCTTTCaaatccatctctgacccctgaggacactgttttcctttctaccctctcaagcagagggtttgtttccaatggtacaatctccagtttcagtgtccggaacctgggcgctgcctctggaccgtcactctctttttctttctaaaatactgtaacatccttgaggttcacgctgtccaccccttaccctgacttccctcctcactgaagcctttagcctctctctccgggtcttcctctccactttactctaaggcactaccatccttagtgctgatcaaagcaacaccctggctgcagagtttgttgacgactgcaccttcagtgaccttcttcctccacctcagcacactttgagaggcgtaagtgaaaccttgccatcatcagaaactgcacccactctgacaacccatcctcatcatctcatcaccttccagctcatttactcaagtcccctcactaaaatattctccagcctcaccgagatctctaagccagtgccatcaccactttctctatgtctttgaacttcctcctatcttgagcttcttctgtatctggcctagaagccatagttcttcttataatagcctcaaaatattactgagtccatggcgccccttttgcttacccttgcccggcaaagccccacagatagatagatagatagatatacctgtgcctgagtaaaccagtattactggagaacatggcacagctgggtatatgggcgtgatgctaactaacttcatgtttgccaaccttgtctgtatcctcaacactgctcagccgttttaccatgctttgctagaagctcctgctactttcacaaatttcatttcctctttaggcttccaatccctTTATTGTCAAGACATGAAGAGAATGATGACCTCCATACTCCAGGGAGAATGACTCTTTCCCTCCTCTTTATCCCTACAGCACTTCATTCAAATGGTCAATATTATTGCCAGTCGTATATAACACAAGTGATTATGTAGTTAACTATGTCAAGGCATTGTGCCATCTCTGATGAAATAGCTACTTCAAACTAAAACAGCTGGAAAACAGTCATAAGTTGAAAGAAGTATATTTATTGTCTTTATTTTCTTGACTTAACAATTAATTAAAAGCATCTTTTCATTTTTTTAAACAAAGTTCTGGTAGGGAATGTTAACAATGCTTATTGCTCATTTATAAATAAGATTTATATATACTCCTTCCTTTGGTTTTGGAATTAACAATTTCTTATTTCTTTCCAGAATAGCTTGAGGCACCACCTTGGAGGAGCCTCTAAATGACTCTTGTATCCTGAAAACCCATGGTAACCTCATTCCTACTCTGCTGGTTCCAATACCTTTCTGTAAGCTATTTGTATGTGCATGCTGTAGCCTTTTAAAAGGGGCCAGACAGTTTTAGCCACACTGGATCAAATAATAACATGGTTTAATTCATACATGATGTGGATTGGATTATACAGATGTATAATCCAATGTATACAGATGTACACAGATTATTCAGAATGTATCTGAATACAGGTCCTATGCTGTCACCAAGAGCATTTTACCATCTAATTCCAGCCAAATCCTAATAATACCACAAGACTGGGACTGTCTATCTGGGAGACAATTCCCAGTTCCCATCTCCTTCCTCTGTCTAGAGTAATCCATTTGCTGTTCCACCTTTGTAATTTGCATACTCCTTTCATGCGGAGTTTATCACATAAAACCTTGCTATTTTTATATGTATTCGTGTCTTTCTCTTTAGCTGTATCAGGATCTTCTTAAAGGCACAGATAATATTCTCTTTGAGTTCCTCCTACCTGCTCCCACACCTTCCACCCACCCGAACTGGAATCCTAACACCATGCTTTGCACTTAGTTGAAGTTCAGGGTTCCAGAAAAGTTAATGGATGAATGAATCAtaaacacaatgtgggtcatttcccccatgcaatgcatcacctgtctttgcccactctgaaagcgctcagcctcttctctgcccactcccccagcttcccatagtttctccccatctgtctggtattcatctctacctctaaagtgctttccaatctgctgaaatgctggtgcctgcaccataactccctcttttaactccttttcaaagccattcagaaagacttaatcctaAGGCTTAGCACTCTTCCATTTGAGAACTGTCCTACCACTCTGGGCTTCTCCAGCCCTGATAATACTGCTCACTCCCCCTCAATCTATGAAGCCTCCCTTAGCAAAGGAGCCAGTTGTCTTGGAACCAAAAGAAGCTATGTGCAGTGCCCAAGTCACCCACTAAATCCCCCTGGAAACTGAAGAGCTGGATGTGTTTCTCCCTAGGTTCTTTCCTTATGCCATCTTTTCTTGAACATCGCCAAAATGCTGCAACTATCTCCAATTATTCCTAAGCTTAAGTGTTTGCCAGAAACTGATGCATATGTAAAGCATGCACTCTTACTGTTCATGCaaaaaaaaaaaaaaagaaagaaaTTTTTTTTTTTTGCTTTAGTGATTACTTAACAAATGTTCCTGGCTataatgaccctaaattctaactctgcctaccattactccatagatgttttcactaaccactacctcctctaacgatcacatcgccctctcattgggtgggaggtagggggtgctgcatcattagtcccattttacagatgcacagtctggggctggaagagagattttgtgattttcctaaattgccatggtttgtaaatggcggtggtggtactgagactttcctactttcTCAAGCTTTTGTCAAATTTGTCGTGAGCAGCATTTGCTGCAGCCAACTTTGGTTCCTTGGGCATGCAGTCATTCATTTAAATGCTGGCTTCTTTGTTTATTTTTTGATTTAATATCTTCTAATTGGATAAACCAGATTTACATTTTAAAGGGAAAATCACCCTTATAGTCCTCTTAGTTTTTATAAATCTTTGTAACAATTTTAACTGGCCCCTATGTTAGAATTACAAGCAGCCAAAAGATATACATGGAGCACCTCCTTGTTAGCCCTACTGCCAGGCACAGGGAGGCTGGTGCGGGGTGGGAAATGGCACGGGATAGGGTGGGGAAGAAGCGCAGGGAGCTGGAGGGCCTGGAATGCGGTCCACGTTCCCCTGAAGGAGTACCTTTTCCAAAGTTTATCCTTCCTAAGGTGGTTTTTTCCTAAATCACAGAAATGTGCTGCATAGGCTAATAGAGGTCTTGCTAGAAGGGGAAGGGGGCGAGATGCAGGATAGTTTACAATCTAATCTCAGAGTCAAGCCACATGCCCCCAAGTCACACGCACACAGAGGCCCCCACCTGGGTTGCATTGGGATAAAAGACATGCTAGAAATGTCACCAAAAATGTACACCAAAAGCTGGCTGCAGCCATAGGCAATAAAGGAAAATAAAGGGGAGGTGACTGTAGGGTGAGAAAATCTGGAAAGCTTTGTAGAGAAGAGACTGATTTGGAAAGCACACAATCCTAGCTGAAGGAGGGCAATGCTGTCCTGTCCCCTGGCCTACCTATTGCTTGCTTAAGGAGACTCCAGGCCTGTGGAAGTAAGTAGGATATGAAATGCTAGTGTCCGCTACAAAGGAGAGGAGAGAAAAGAAAGCAGGGGCCAcagagtgggcaagggcatgcttctgagccacacttcctggatctgcgtcctgttttgccactcagcagctacgtgaacttgggcaagctactggtagattctggacttcagtactggtagtgcctacctcctagagctggtatacagattaaatgagaatattacccacaaagtgcatagaacagtgtctggcacacagtaagtgctcaataagcgttagttattattATGATCACACATGCATACATGTGTATACATTTACCGATATGTACACATGCTGCTGCTGCTAAGTCACTTCAGTGTGATCCACAAGTAGTACTGGGATCCATAGATTGAGATTGATTCTAAAAGACACCAGGAAGGGTCAGAGAAAGAGGACTTGACCATCATGTGCTGCTGCTGTTTTTACATGAGTTAACACTTTGAGATAACAACTCAGAGGAAAGGACAGTAACGAAGATGGTGATGTTTGGGACTGATCTTATGTCCTGGGCTCAGGCCCTGGAGCAGAGGGTTCAAACATTCAAGCCCTGCTTGGATTCCCCACACCGCAACCTGGAGGCAAAGCTGCCATTGGCTTTGCTGCTGTCAGAGGCAACAGTCATCTGAGTTGTGCCCTCCCCAGGGGTTTTGTGGTCCAGGCCCTGGAGGTCATGGAGACCAGCCTCATTGCTAAGGGGAATTTCCAGGCTGCTCTCATCACTCTGACAGAGTCACTGCCTGCTCTGCCTTGCTCCAGACTGAAGGGCACACACAGGCCTGCCCCAAAGTGCAGGAAGTTGGGGCCATCACCCTACCCTCCACACTTGGTGAAATCTATACTcttgggcaagttacttaatctcttcaaactacatctctaaaatggacgcgataataaaaaatcattacgggaccagttgtgtggtttagatacaacacggtaaagtttagtattctataaaaggtagccattattgtCGTGAATAGCTTCAATTGCCCTGCTGTTTTGATGCTGCAGGTAGCACATCTGAAAGCACACCTGAAATTCATAATtatggtgaccagaacatgtattgaccaaagaggggagtttttgagtaaagggagtgctgttagtgatggctctgggacaataggcataaagtgggactgttttgggtaaaccAACCAGTTCACGATTTTCTACCCATTAGGAAATGTTTTCTCCTTCTTGACATTTCTGTCTTTTGAAAGACATTTATCTTATTGTTTATATTGCTTagctctcgttgatgggggaatgaatatgtgctagcccttctacctagcactctaaggaaatgaactctaacacccttctgatcactataggaggtaggtgtgacctctactgcacagctatggaacctgaggctcagggaggttacataacttgcccaaccaaggttacaggtccactaatcggtatcttggggatttcagacatcggccaaagcctatgacttctaCTGGATTAGAATGTTTAGAGGCGATTTGAGGATGATTTGGGGGGCCTTGACTCCCACCTCTCACCTGCTGGACCTAAAGGTGCATATCTTCCTCCCACGTGTGCACCAATTCCCAAATCATCAGCTCTGCAGAACCATTGCCTGCAATCTGATGTTCATAGAAATGGGAGCTTCATAAATACAGCTATTAAACCTGCTCCTGGTTTGTTTGTATATGGAATTTTGTGTAGTTTTCATAAGACCTGAAGAGTAATAGCTAAGCCGGCAGTAGGTTATATCTCTATTTTTTCCATTTTTATATTCCCTGCATGGGGTGGGGTGGGCAGCAATATCTCTAGACCTGATGCTCCTCATAGATGAGCTATACAGAACCCCTTGTTTTGGGAATGCCCACTTTGAACTCTGCCCTGGTGATACAGATGAACTGCCCTACCTAATAAGTAGCTATTGTGGAAAACATTAACCTTTGAAAGCTTAGTTCCATGGGAGCAAAGCTATGGCTCCCATAAAACTGGGGAATGATACTCAGAACTCAGCTGAACTTTGGGGACAACTTTATCATTTCTGGGGCCCTAATTTTCAGGAGGATAGCTCCCATGGTGTAAGCTAATGACTGCTTCCTATAGCGGCAGCATGAGTATGAAAAGTGCTCTTTGGCAAACACATTATTCACCCATTGTCACAGAGCCTGTCGTGTCCAGGGTGCTCATCCAGAAGTAATATCTTGTCATAGCAAGCACAAGTTTTCCTCCATACCCTTTGGACCTGGTTTCTCAGGACCGCTGATAAGAGCTTGCATGTAGAACTTGGCATCACTAGCAGGCAAGTCACAACTTTTGTCTCAACTAAACTTCAGCCCCAGGGACAGTCTTCATCCAGGGGTTTAAGGGCTTCCAAACTTTCAACAGTGGCATTGATGCCAGTCCTGAGGAGTGGGAAGATCAAAATTCCTCCCTCCCTACCCACTTGCAAGCAAGCAGACTGAGAAATCTATTCTCAAATATTCTGTTGAGTAAAGATTCCTTTGTTATTTTAACTGGGTTTTTATGGAGACAGGGATTCATTTTTGTGTCCCATGTCCTGAGTGACTTTAATGAGAAATGGCGGAAGTCAGTTCAGGGGAGCCCACATGCCCCTGGGTCTAGGCCCCCACTTCACTCCCCTGACAGATCAAGAAACCATGCAAGAAATTACAGCGTTACTCTTCCAGAGACCTTCAGCACAAATAATGCCTGCTCCTGATTACCAGAATTATGCCTGCATCATTTGGAAAGAGGGAGATTCCCTGCTTTTGGTACAAGTACTGTCTTCTTAACCATCAGGGGTGTTGTACACACAGTTCTATCTCCCTGAAATAGGTCACCACTTGGTGGTTCTTTCTTTTGGTAAATACCTGCTATCTTTAAGACTCAGCTTAAGGGGGGCACCTGACCTCATCTGGAGGACTTGGAAGATCTGGAAGTTACATAGGGCTGAACATGCTCCCTGTGACAAACTTCATCTCATTTTTATACTTACTAGTTCAAGGCCTGCCTTCATTCTTGGGTCGCAAGCTCTAGTTCAACCTGGACCTGTCAGCCATGTTCCTCACATGGCCATCACCTGGCAGAAGCAGAGAAGGCTCTCACTGAAGGAGCGGAATATTTGGGAGAATGTGTCTGGTGCAGTGGTGGTAGCATGTCAGAACCTTGTAGGGACCCCTGGAATGCTTAGCTGAAGCTGGAGATGCTTTCTGTCTCCCTTTCAGGGATCACTGGATGGTTAGTTTCTGCTTTGCTCCTAAAGTCCTAGAGAGTTAGAAGGAGGCTCCAGaaaaatcatgccttccatttgattatatcactttatggtttatatagatatttcacctatgctatctcaaggcaaggaaggttctcttatttccatcttactggcaaggacactgaagtctcagagtggtatagtaacttgtccccaatcacacacagtatggggcggaactggaaAGTGAATTATTTCCTGCTGTGACACAACTACATTAATAATACAGCGTCATTAAAAACTATAACAATGTTGATTATGTCTAACTTCCAAGTTCCAGCTGGTCACAGATCATTTGGAGCCTTTTTCAAACTGTCTCTATCACTTACCAAGGATTCAATCATTGCCTTTTTGCAAGTTTACCCTGCCTTGAGGAAATTTTTATTATTGGAATTCTTATTCCTGACCAAAATCTCCCATGTTCTGTGTGTCATCCATTCTTTGATAAGCCATTTTTACGTGTTTGCAATTCTGCTCTTTCCTTCAGCCAGGACACTAACCTCCATGTCTAGCCTATGTTTATTCTTCTGGGTCTCCAAGTGTATCTTTTTTCGCCTTTCATCCCCTGATACTTCCTATGTTACCCTTTCTAACTCTGGACCCTTCCTTAGGTGAGGTCTAGAGTACCTACGACATCAACGATGCTGCTTCAGTGTCACAGGGTCTGGCCTCAGAGCCACATGACTGCTAAGTTAACTACTATGTCAGTCAATTCACGCCCAAACAGGCGATTCTCCTGTGAGCCTAACTGCTCAGTCTAATATCACAAACACCACGGACCACCTTTGTTGGAACTGCTTTCAGAAATCAATGGCACCTTATTTTTAATATCCTCAGTAAgcttctggttcaagatgatgggtgaagcacatgctacagcctttccttgtcacccccagtctctgaaagtgatagaaaagatagtttttaccttcataactgaattataagacaagaagtgtagccctccttgggccagaaattctggtagtgtaaaaaatgttgggatcaacccaatgaaggaaacaaatcaaaATACATATGGGAGAGAAGAGTATCCCTCCATAAGCAGGACAAAACCCAGTAGGGCTCCACACTGAAGGCCATGGATAAAGGAAGCTGGAGAGAACCAGGGGCAACCAGCAGATTGAAGAGCTGGCCTCAGGAGCTCTTATGCATCTTCTCTCCTCCTACCAAGTGGCAGCTGAAGTGGGACTCTGCCCAAAGAAGCTATGGATAGGGAGGAGTGGGGCTGGAGACACAGAATATACCCAAGCCCTGCAGCCTCGGCGCTAAGGTATTCTGACTAGTAGCATGCCTTCCCCACTCTTCCTGAAAAGAGAGTACAATCTGCAGCAGAATATCTGGCTTCTTCCAGTCCTTCCCCAAAAGGTGGGAGAACAGAAACAGCCCAGCTAACAAAGAAATTCAGCCACAAAAATGAGCATATAGTTAAGACTCACCAAATATTTGGTGACTGCCAATACCGTGGAAGGGAGTTTATTTCACGAACTGTAAACAGAAGAGTTTATAATCGACGAAACAGGGCTCTAGAATGTGTTGCATCAACAGCCTCAAAGACACCAGCAGGCATTGCATCCATCAAAGGATGAACAGATAATGGACATTAGTACTTTGGCTTttgagatataaatctgaatgaatggactgaaaagccaaatacataacagttgaagtgatggctgggaaattcagtcaaggaagtaccttagaatgtggcacacagagataaaagagatgagaaatacaaaagagcaggtaagaaacaagaaggatgaatctgtcagacccagtatttgtctaactggcaatctaggaaatattcaaagaaatatgagctaaagatatcccagaattgaagaGGACCTCCTAAATACTCAGCACTATAAATAAGTCACAGGTATCTCAGTGGGGCAAGGTTTTCATCCACTGTAGACAGACTTGATTTGGGAAGCAGCAGAAAGCCATTTTAAGCCCAATGTAGTGGAAGAGATCATCAAACTCCATTCTTATTGACAATGAGATATAAGCTAAATTAGACGGAAATTTAAGACATTTTTGCAAGACTCATAAATTAGTTCTGAAGATGCTTGCTGCCTCGACTGTTAGCACCCACACATACAGTTTAGCTAGTAGGATTTCCTGTTTTCTTAAAACTTCCTCTAGTTTCCTTGTATAGGAGTATACATATGCTAGCTTCCTAGCATAAGAGTATCTACACAAATTAGAAGCCAAGGAGTCAAGTAAGAGAGCAATGCCTCTCCTGCATCCTCCCTCAGCATCCTCACCCCTACTTCTGGTTCCACCAGTGGAAATTATTAATGCTTCCCAATGTGACTCCAGCTCCTTTGGTCTCATCATCCCAACTACACTGCTCGGTCCTACCTCCAAGCATTGCCAAAGccctcttttctgctcaccatcaaaatcctagccacgttccaaggctcggcacaagtcccacctttcacataaaggcttcttgggccgcCTTCTGTGCTAGTATCTCTTTATGCTTGTGACGACATCATGCTTATTAGTATTTCCTCCTCCTAGCCTGCAGGCTCCCACAGAGTGGAAAGAGTGCCACACGTGAACAGTTCCACCAAACTGCTTCAGGTGCCTGTTAAAATGAGAATACCCTCAGGAGAGACAATAAGCTGAAGGATTAGCCCCTGGAGACTAATTGTTTTGGTGAGATGATTTCCTCTGACTGGTCAGGGAGAAGGAAGCGAGTGGATAGGAAATGAAGAGAGAGAGTACAGCCAAGGAAATGTGGTGGAGAGTGGCTCTAGAGTTGTACTCATGCCACATCAGTGTCCCACGACCACCAAATTACTCCACGGCACCGGGGTCACAACTGCTGACACATGGACCACCAAGGAAGCTTAGAGATCATCTCATTCCCAGGCCCCTCAGAGCATCCAAGAAGGTGCGGTTACCTGCCTGCAAGGACACAACTCCAGTCCAGAGACTCTGCTCTTACCAACTGTACCCATACTATCCCTTATTACCCATACTCTCGTGGGAGACTGAAGACTAACGGCAGTAAcagcgtttattgaactccatgtgtttcatatagatactctggtaaggcttcaacatgctttatctcttttcctcttcacagttaccatatcaagaaacactattatttccccagtttttctgataaggaaactgaagcagagCTGTAGCAGTAAATGTACTCGCACAGTGATAGGGAGTCCATCTGAACCCTGGAAATCAGATGGCGCTGGCAGGGGTGCAGGAGGAACTTTGAGTTCCCCCCGTCAATTGTTTTCTCATTCTCTGAACCTGCAATGCCTTTCCCTCAACTTGATGTCTTGAAAACAATACTCCTCCTTCAAGTCCTGCTCATTAGGCCATACCCAGACTTCCCAGGATAATCTCTCCTCTACCCTATCATTGATCATGCTTCTGGTTGAACAATTGTAATTTGAGCTTATATTAACAGTAatagggcttcccttgtagctcagtcagtaaagaatctgcctgcagtgcaggatacctgggttcaatccctgggttgggaagatcccctggagcaggaaatggcaacccactccagtgcctggaaaatctcatggacagaggagcctggtgggctgcagtccatggggtcgcaaagagtcgggcacgactgagcgactaacgcTAACACTTAACGGTAATATGAATGACTCtgtcttgtccaaattaacttcttgagggcaagggcctcatatggttcattgcattattcccagggactagaacactggctggtaattgtagatattaaatttttggagtgaatACAGTAGTCTGCATGGGCACTTGCTCTCGATGAGACAGGCTCCCCCATGGCAGAAACCCAGAGATCCCATCAGTCTGGATGCCCACTGAGGCTTAGGGCAACTGTGGACAGTGTCAGTATGAAGTGGGTCCCGGACGTGTCCCTCATTCTCCCTCTAAATATTTCTCACTGGCTCCGCTGGCTGCATAATTTACCACTGTATCAAGCCTTCCTCATCTGAAAGATGTTGGCGCCCGGTGAAAAGTTAAATGACATCAAAGTTCAAGGAGATTTCATTCACTTAACAACCTGGAAATCACACTCTACTGGTCAACAAAGGTGGTTCTGATCTGGAAAGAGCCTCTGGGACATTGGAAACCTGAAGTAGTAGGTGGATAAAGGATCTTAGGAGTTGTAAATCCTGCAGGGAGTCCAGAACCCAGCATTGTATTCAAAGTATATTGATTACTGAGTGTTTCTCCACAGCTTTCATTAGATTCTTAGAATGATGCGTCTGGGGCTCTAAAGAGAATGAGAAGAGCCAGCGGAGATGGCCAAACCTGGCCACTTGCACCTCACATTCCCTGACATCCGAGGTCAGTGCCAGGTACATGAGCCTGTAGGTGACACTGGCTGGCCTGAGGGTAATCGTGCAAAAGAGCCAAGGAAGGTGAAGAGGGAGAACGCACTGGGGAAATCTGTGAAGGGAAGCTGAGAGAAAGGGTAAGAACCCTGGGCATCAGATCCACAGCTCAAagaggtcatgtggcccaatccccttgttttatagataagggaaggaggtccagagaggttaggtaaccccactgtttgaggtcagtcagtggcTCCCTCACCAGAGATTGGCCCTGCTCTAGGCCATTTCTATGGCCTCACAGTTTGTTCATTAAACAACAGATAAGCTCACAAGTAAAGGCCGGTATTGCTGCATTTATCTGACTATTTGGGTGGTGGCTTCGGGCCAATTCATTGCTGGAATTTGGCATTTGGAATCAGAGATAGGGTAAGGAAAACATCCCTCTGGGCACATGTGAATGCATCATGACCCCATTAAGAAGCGTAGCTTGTCAACTGTTCattcattcccttcaccaacatttactgagcacatactaggtacaggcACCCACGGTGTCTTCATCAGAGGCTCCAGAGAGGAGTGAATAGTGAGGATTTGCCTTGGAGGAACTTGCGCTGTGGTGATGACGAAGGACATCCCACTGCAGAGGCAGCTTTGTTACTGCCCTTCAAAGGACTTATCACAACCAGGTAGGTGAGCCAACGCAAGGCCTCTGGGGACCTCGATGTGGTAAATCTTGGACACCAAGGCTCAGACGTGGCTATGAATCTTGCCACAAGAAAGAGGTTCAGTGGCCTCTGGCTGGTGGCCCCGGGGCTGCCCACCCCTGTTTAGGAACCTTTCAGGTTGGTTTTGGAGTTGCGGAGTCACACAGCTCTGTGTGCCAGGGAGACTCTGAAGCTTGAGGAGCAACAGCCGAAACTGCTGGTGCCCAGTCCCAGAGGTTTCAGTTTGACCCTGGGCTCAGTGAATCCTGAGGCAGAGAGGATCCACATCCTTGactggggccccagggaggcttggggagtgcacaaggtcacagggctagttaaccacagagcctagactggaacttgggttcatgactccaaatccCACTACTGTGATGCTGTCACTTCTGCATTTCCTCACCTCAGGTAAAAAGTCAAAATTGGGCTGAAAAATCCCACTACTAATAACCCTTTGAGGCCAGATAACATGTTgtgaagccactcagtcacgtctgactctttgagaccctatggactgtagcctacaaggttcctccctccatgggattcttcaggcaagaatcccagagtgggttgccatttccttctcaagATAACATGTTAGATCTTTTAAAATTGAGTTGAAAAGTGAAGTGGTGGGAAACCTCTTGAACTGCTGCTATGGGAATGATGCCCAGCCTGGCCTGTTCTGCCTCTCCATGAGACAGGCTCAGCCTGCTGGTGAGAAAAAAGTATGGTTTGGATGTCAAGTGGCTCCTTACAAAAGGCTCTGAGGATGCCATGGGTCTCCAGTCTCTCGACATCAAATCCCACCCCCCCCCCACCCCCAACCCAACTTGTCTCATGGCCTGAAAAGGCCATCATCTAGAAGGCTCTTCAGGGGGTCAATGTTGATACTTTAAGACAAACTCACCTGGGGAAGGATATCAGATGCAGCCTACTGGGAAGACAATGGATTGGGTGTCTGAAGGACAAGAGGGCAGCCTCGGACGGGTGAAGGTGAAAGCTGAAGTAAAAGGGCAGTCAGTAAGCAGCTGTGGAGAAAGGAGCAGTTTCACAAGCATGCATTGGAGTCATGGGACCTCAAAGATGAGTAGGAAAGCCCCAGGCCTGCCCGACACCCAAGAGCTTTGGGTCTGTGTGTTCATGTGAAACGTGGATTTTGGTATTTACTAGAGAGGGAAACTTGCCTTTCAGGCTCCATCAACTGTCTTTCCTATGTGTAAGGAAAGCTTGTGGCTGAGGTCTCCCTATGGTGCCCTAAAGGAGAGTCCAGGCCAACCACACAATCTTTATCCCACCAGATCTCCCTTGTTGGTTTCTATTATCTCTCCTCCAGAATAAGAAATTCCCAGGGGCTCACCTGAATGCCTGCTAGGAAAAATGACTTACTCACCAGTGTCATGACCCCAACGCCAGGACATGGAAATCAGATCACAGAATGTGCACACGGAAAACTTTTCCCACTTTTAAGTGACCATTGACAAGTGATCTGGCTTCTCTGGATCTCATGTGGTTGGTTCAGTTTTCAAAGGAGAGAACTGTGCTATTGTAAGGTCTTGGAGTTTTGCTCCCCCCACCACAACCCCGCCTGCCATCCCAGATCTGATACTCTGTGTTTCCTCGATGTAGAAGTTCATGGGCAGTTTTGCCTCCCATCTTACAGACTTGTGGTCCTCACATGATGTCCTGGTTTACAGCACCTTCCTCAGAAAATTTTCCACATACCTCCTGTATCTGAATGTAGTGCCTTGTTCAGACAGGGCCCTAAATGTTTAACGAGAGCCTCCACAACTCTAATGACTTGGCAGTCAAAAGCAAGAGTCTCTCATGACCCACATCAAAGGGAAAGGAGGAGGGATGTTTCTACTAGGTGAGAAAAGGCTCAAGGAATAAGAGGAAGACACAGACCGCTCCTGGGAGGCTCGCAGGGCAGAACCAGTTGAACTCGGGTGACATGGGGGAGACATGAGGTAGGTTATCTGTGGTTCAGTGAGGCGTCAGAGTGTGGGTAGAGAGAGCCAAGAAATAAGGCTGACTAAGGATAATTCTGGAAGCCTTGTAGTTATGTGGAAGCAAAAAAAGTTTTTAATGGGATCGATGTAATGAAAACTGAGTTGGAAAACAATCTGGCAGCAGCGTGCAGGATGAACTGAAAGGGATGGTCTGAAGAGCAGGATGTCAGGTGACAATGGAGAATAAAAACCTGCATAGAGATGGAAATGGTTCAAACACAGGGGACAGATTTGTAGTGAGCACATGCATAGCCCTGGACACTGTTTCCCCTGTGGGACATAGTTGTAAAGGATGTAGATGCAGACCCCCAGCCTTGGGGGACTTCATCTTCCAGGAGCCAAACAGAAGGGAGACAACCCTTAAGAATGAAGACTTCATTTTATTCAGCAAAGGATTTGAGGAAACATACACATCCAATTCAGAAGGATAAATATAAATTTAACTGTTTTCCTTAACATCCCTTTAGATGAAACAATGATTTGTGTGTGACTGACCTTATAAACggagaaggcaatggcaccccactccagtactcttgtctggaaaatcccatggatggaggagcctgataggctgtagtccatggggtcactaagagtaggacacgactgagcgacttccctttcacttttcacgttcatgcattggaaaaggaaatggcaacccactccagtgttcttgcctggagaatcccagggacgggggagcctggtgggcttctgtcaatggggtcgcacagagtcggacacgactgaagcgacttagcagcagcagcAGACCTTATAAGTCACTCGTAGTTGAAGGCCTGGCGCCACAGCACGACTAGGCAAAGGCAGCTGCAGAAGGGATTTGCACACCAGGTCCAAGTGTGCAATGCCTGAAAGGCTGTGGTGCTTGACACTCAGCAAAGGCTGCAAATGGGCTGGAGTCTGGATTGGACCCATGGAGAGATGTTATGTTTGGCATCACATCTGAAAATCTGAGAGGAGTCCTGGGCTCTATAACATCTACCCATCTCCACAACTGTGTCATCCGTGTAGTCCTTGAAGTCATCAGATCTTGGGAATGCCAAGAGTGGAATGAAGGGTCCACCAGAAAACTTCAATTTGGGGAGATTTTTCCCAACAGAGGCTTTTGAAAACCACTGGATATTAGATTTTAAGGTAATGTTTTGCAAAAGTCTACAAGGAAGACATTAATTTGCATTCAACTGACCACTGAGAATACGTTTTGATCATTAATGGAGCAGAGGATAGGGTTAAGGTCCATCTCAAAAATTAAGATATGGGTTCAAAGGTAAAGGGAAATCTTGTGTTAGAGACAAGACATTTTTAGGGAATATCTTTAGAACCTTGTGATAATGTGTTTAGACTGGGATATGGAGCAAATATTCCTAGAGGGTAGGAAAGTAAGGGTAAGGGGTAAGTAAAGAAAGATTTTGAGAATGACTGGGGAAATGATATATGAGAAAGTTGGGgtgggaggagaagtttagaaggaagttagtggatttggttttagccataaatgtggagtgatggtgagacatctaagtgctgatgttcactaggcacttgatatttcagatatgggggtaaagaaagaggacagggccaagaagggaactgagggtgggtacgcacacaacagaaagagctaaagtcaggaaaataaatgagttctcaaaaggagtATGAAGCCAAGGGCTAAGCTCTTAGGCTGGGAAATGCTCAGGGAGCTAGGAACAGGTACAGAGGAATTTCTTATTACAGAGGAGCAGTGGGAGAAAAGGAAAAGCCTATCAAAACAGCCATGGGCAAACAGATACAAGAAGAGATAGCCAAATGGGTCCAAAGCCATTGGAGTGAAATCAGATGAACAAAGATGGAAGGGGAAAAGGTACAGTCTAGGAGGTAGGAAGGGCATTAAAATCTCTGGGGACTGATGGGAGTGTAGGTAAAGCAGAAGCCGGAAGTTATGAGGAAATGGATTTAAGGGAAATGGTAACATGGGTTATTTGGAAGAAAAAGAAGTTAGCCTGCAAAGAAGATAGGAGGCCAGAGATGTAAAAGGAAAACAAGGAGAGGCAGCCAGGAAAGAACCAGGCGTGTAGTGAGAGGACACGGAAAGTGTGTTTGGGTTAAGAGTATGGGCTTTCAGCTCTCCCAGATTGGTGCTCACCTCCCACTTTACCACCTGCTTTGACATGctgaggcccagtttcctcatctgtaaaatggaggtataatgaactcattctagaaagttgttgtggtgactgagccctaatacatgtagagcacttggTGAAACATTCCGGGTGAGAGTGAAACTGATGCTACAGATATCTGGTCTTGTCCACACTCTTCAAGGGACTCTTGACACCCACATCCAGGTTGTTTGTTTCTCTTGTAAAACAGCAATAACAGCTGTTATAACTTTTTCTAAAAATAGAAAAAATTAGTTTTTGGAGATTCATGCCTTTTGAACATTCTCCAGCTTCCATCTTCCTCTCTCTCAATTATCATAGCATCCTAGCCACGCCTCCTTGCTCATCAAAAATGCTAGCACTTAGCCATGAGCAGCCTCTCCTGGTTTCTTGTTAGATTTGGGCCAGTCCTCCCCCACCTTCTTTTTATAAGTTTATCCTCTATATTCTGTCATCAAATTTTGGTGTCCCTTAAGACACCCTTCTCAGTCTATACACTTTCCATAGCCCATAAGTCAGCTTAGACCTCTTTCCTGAATTATAAATTGTATATTGCCTCTTGGATATTCCAAACCTCAAAACTGGTCCAGGctcagaaaatggcacaccacccctctagatacaaagtgtggagacttagaaggcatacttaacattttcctttttcctcaaatcattgtgtttatatcatgaccaccatgccaatttaaccaccaaatatctcacaaacctgtccactcgtctgtttcccaagaccacgatactgccttctattgcctgaaaaactataggagtctcctccaccctctccaacacccctcctcgcactgtgttcttcccactgaagtcagagatttgtatttttaaaatgcaggtatgactttgttgattccttgcttaaagcccttcggtggctcctcatttctcttaagacaaattctaacctttttaatattcctacaaaactttgcacaggtgtatgttatcacttcagctcagccccagtgcaccccacactcctcctgctctccgggccccaggtccccagccttcttcctgtgccttgCTGACCCTTCTTTCTGCTTTACATCATGCTCACCCTCGCTCTGCTCCCATTGGTCCCAGGTCGCCAGTCTCATTCCAGAGCCCCTCCTTGAGATAGGACCCTCTGCAGCCATAGGTCTTCCTGTCCTCAACTGGATGTTCTCACTCACTTGGGGGAACCATTCAATAAACATCTGTAACTTCTCCAAGACTCTGTCAGTCCCTGGGGGCTGAGGTCACATCTGTCTTCCTCCTTGCAAGAGCCCCAGTAGTCAGGCTTCTATCTATGGAGACTGAGATCAGAAGGTGTGTTAGGGAAAACCAAGGTGACTGGGTTGTGGGGGCATGAAAGAGAGATGGGCCAGGTGTACTAGAGAGAATGAGGAGGGCAGGCTTGGCACCCAGCGCTCAGACCCTAGGTGGCTGTGTCTTCTCCCTGCTGGGCAGGTCACTGCCATGCTGCAAGGTAGGATTTGATAGGGTCTGGCCAAGTTGGACAGCACTTTTGCAAGGTAAGAGCCTGCCTTCATACCTTGCAGAGGGTCAGGGCTGTATCAGGGGATCTGGGAGGCCCTTCCAGCACTGTGGGGCCCAGAGTATATTCTGACCCCAAGACACTGGTACACCCAGCCTCTGCTGTGCCCCCAGCTGACTTTACCCTTGCTCACACTGGGGACTCTGTACTGGTATTTCTTTATCTCGAGGTTGTAGGGCATTAAGGTGGTAGGATACCTGTGCTCCACGCAGCATGGGAGCACGGGCCTAGTTCAACAGGAGGCCAAAGTCTCTGCTTGGTACGATGTGGGATGCTTCAGTGAAGGAGACCACTCTGCAAACAAATGCCTGGAGAGCCAGGTATGTGAGATGGCTTTTGAAGGTACGTAGCCACATGTGTGTATATGTATGTTTGTGGGTGAGGGGAAACTCTTCCTGGCACAGGGACGTATAAGTAATCTCTCTGAAGTTCTAGGACCTTACTCCATTCCTGTACCATAGCTCAAAGGCCTATGTTCAACCTGTGTGGCCCACTGGAATGTTCTATTGGACAGGAAAACCAATATGCAAGGCAGGGAGAATCTTTAAGGACCTTTCCATTCAGAGGTCAGAAACGCTAACTTTTTAAAAGGGAGTTGTTCTGAATAGGCTGGGAATGAATATACATAACTGAAAGGTCCGTGAATGTAGAGACCAAATGAATCCCATAACAGGGAGCTAATGCCAtgattcagagcatgggctctggaaacagactccacaggttccaatcccacctctacaataactagctgggtgcccaagggcaaaacacttatccacacttcagttttctcatttacaaaatgggtaccatcatacttagcctacttattgtgaggatgaatgacttactatttgtaaagtgctgggaacattgtgttgacacacagcaaatgctttgtaagcattAAAAAAATTCTCATCCGTTGGGTCTTTA
>chr10 100893735-100939949 (+-0 bp) directionality: bi:minus-plus
CTGTAAGGACTACTTTTCCAGAGGGAGGAAAATCAAAAGTCAACAAGAGCTGCAGGTGTAGCACTGTCCTGGAAGCTAGGAGGGCACAGACTCCttgtctattgttgccatgacaaatgaccacccatttagtgacatgaagcaacaaaaagttcattcagtcacagttctgtcggtacggtgggctcacctggtttctccgctcctcctgggtctcagggccaaaaccaaagtgttggccagccacagcaattctgtggagattctggaaagaatgtgcttctgggcccattcaggttgtcggtagaattcagttccttttccctgtagtgcgactgaggtccctgcatcctccggggctctcagccagaggttgtctcagcttcgacaaacttaatcagctctcttcgtttttagagtcaccaacggggagtgaaatgcttccggtgcttaaaacccccccgccttctcctcctgccgccttcctcggtctccagcgagagaaaagtcactgcttttaaaggcttgtgtgattagatctggcccacctggacaatccaggataccctcgctctctcaaggtccgttaccttaattacatctgcaaaatggcctttaccatgtaatgtaacatattcacagattccagggatcggggcatagacatcttggaggaccattctgccgacTGCCGGAGACACGGCCAAGTGCAGAGAAGAGGGCGTTTCTGGCCAGGACAGATGCCACTGTCACGTGGGATTTGTTCTTgagttatcttgtttcattcaatacaaaggaaaatgatacaaaaataaatttgttgatttcaatatattttttctgattgcatataaatatatgatatacatttagaatatatgtatatgtacacatgtagtcaaagggcttcccaggtgaccctagcggtaaagaacccatctgccaacgcaggagacgtaagagaccaggttcaattcctgggccaggaagatccccaggaagagggcatggcaatgcattccagtattcttgtctggagaatcccatggacagaggagccaggtgggctactggacacgcctgaagcaactcagcatgcacgcatatagtcaaagccttggagctttatatttagctcattcaatttatgaaaaatatctagcacataacctacttagcagagctagtcctACCATCAGGAAAAAAAAAAGACCTCTGACCTTTACCCAAAGTAATGAATTATAAAATCCACAAATCCACTGAAAAAAAAAAGATACAAATCACAATGGTAAGTTTACAAGACTGTAAAATAAACTGTAAAATGTTGTCAATATTAAAATGACACAGATCTATTATCATAAAACTATAAATTTTTCTTAGTTACAAAATCAACCATAAATCTTTTTGTTGTATTCAACTAGTTAAGGTATACTGTTGTATTCAGCTAGTTAATGTATGGTTTAAATTGCACAGTTTTTGGAAAAGCAGGCTTAGGATGAAAGGCAGGGTGCCATTCAGTCAGCTGGGCGCAGGCGTGTGCGCACTAATGCCAGTGTTTGGCTTTGGGGGTGTGGAGGAGACaattaccttgatccaatggtaacttccacctacgctctcaggtaagctctctcagaggtcatagaacacaaaggttcaccaaccaaatcaaaatatatgaattacacaggttatctaatcaatttaaagcacagcaagaagccagggaaagagaagaagtaggcttaacacatgtaggataggacacaagcagatggaaCCAGCACAATTTTCCACCAGGAATTGTAGACTCAGTACCTAGGGTCCATGGCGCTTTTACAAGTCCACAAAACTGTTTAAACTTCTTTTACCAGAAAGAAAAAAACTGTCATCCAGCCTGGATtgtattcatctttataccaatgtagaagtacatgcagtttttaatacttctcaatggaagaaagggtcccagaagaaaaacccaaatgctcagggTACAGGGCAAGTATCTTACAGTACACAATGGGATGACCACACCACCCATGTTTCCCGCATCAACATTCTGCACTGACGACtgaggtttgaacacagggctttatagacaaagcgcctggagccaacacaaacactagctttatccaagagactcggaccaaggaagcctgggcaaacagcttggcaactagcctgctccatagccctgggtcttcacgagcctcttagacagtgggcatgtgggcccgaaataggaccatagcaggagcctcaatggatggccgatataaggatgctcagaggtggcatcagcctactttaggatggcttttccatgtctttgaacctataagtaaccctcttatttgtttcatcacacatttcatctatcccatcttcaacctgtctcacaggttacttactatctatattcaacacatgtattctgcctgtgtctcataggctactgtttggccattgtttatcccaagcacgtgctgtcaattttgcctacatttcgtaagttactagctttcttactatgcttaccacttcttatgagttttatttgtcccatttgttgtcttgctttttataaaagaactgaatgttctcaaataatattgaaaacatgttacaGGAAAAGTTTAATAAGAATAATGTAGAAGGGAAGAAATAGCACCAATTATTTCATGAGAGGACTTTCCTTAGACTTTGTGATCAAACATGTTTTATGCAGATAAAGTTACAaatcgcaaaagactatgtggggttctaaatgtccattgaaaatctctaaatggataaagaagctgtggtacaaatatacaatggaatactactcagccgtaaggaagaatgaaataatgccattggcagcaacatggaggggcctagagattatcatacgaagtacagtaagtcagagaaaagaaataccacacatcacttgtatgtggaatctaaaaaagatgatacgaatgaacttagttacaaaacagaaacagactcacaaacatagaaaacaaacttacggttaccaaaggggaaggggcggaggagttataaactcctaaattaggagttcaggattaatagattcaccctactacatacaaagcagatgaacaacaaggacctactgtatagcacacaggactatattcgggatctggtaacctataatagaaaataatataatatatatacacacacacacagctgaatcgctttgctgtacacctgaaagtaacacagcgtttgtaaatTAAATATGTGCTCTGCttagtcactcatgtcccactctttggactgtagcccgccaggctcctctgtccatgggattctccaggcaagaatactggagggggttgccgtgttctcctccagggaatgtttcccacccagggatcggacccaggtctcccacgttgcaggtggattcttctaccatctgaaccaccagggaagcccaagaagactgcagtgggtagcctatcccttttccaggggatctttaagacccaggaatagaaccgagggtctcctgcatcacaggttgattcttcactagctgaggtaccacagaagccctAAATCAACTATACTTCAATTTTTAAAAATGTTTTAATAAAACAATTTTAAACACTGTGGTTTATAAACTTTTCATCATGCTTTCATCATGATGTTGCTATTTTATATTAGGAAGTAGATAAAATTAAAACATAAGGTGAAGTAAGATGAAAATTTTCTGTAGTTTAAGTGTCTATTTACCATTATGATTATAATGTAGATTTACACTATACAGAATCACACAAAATTTTTTTCAAGGTAACTTGAAACTTCGACAGCTCCTGAAAATGATCCAGTTACACTTTTCACATTAACCATCTTTGTTTAACCTATCTACAGAGTTGGACACGACCTGGTGACTGAACAAAaacctattctacttgtgcacttcacaggtgtatttctttttaggtaaagatgtcacagggacaagcattagcaacaggtaaaaaggatctgctactgccgctgctaagtcgcttcagtcgtgtccgactctgtgcgaccccagagacggcagcccaccaggctccaccatccctgggattctccaggcaagaacactggagtgggttgccatttccttctccaatgcaggaaagtgaaaagggaaagtgaagtcgctcagtcatgcccgactcccagcgaccccatggactgcagcccaccaggctcctccatccatgggattttccaggcaagagtactggagtggggtgccattgccttctccagtaaaaaggatcacttatgtgaaatatgccgatggtgagggttccaagggggaggcccatttttagttttccttatttcttatcaatacttgtcttaatttcatcaaacttgcaagagctatgcatttctcaataatagtcagggattgtcagggaacatttaacaggattcctgcatgctgttttctatttctcaagggttctctgttccttatcagttcctattccgagagcgagtagagctgcacacagctctcaggactgagatcacaggacgagacacgcagtgactcttttcagcatcagcgaccttgtatgtgttagactatccatgttgtggctgttgataaaacttcatcctgtgtaatagctgagtaaccatcttactaaagatatataagcctgcatttctgctaataaaagcacccttgctgcatcagagcttgggtccccatgtctttctgtctttctttctgtctctctctctgtctctttctatcactttcttatcatcgagtccagaccgccagggtctggtccattaaaggaccgcaacaagggatgaaagagaaggtcatgaaataaaaactagacccatggtctactgtcagtgtattttaggacaaccagcaagagccaaaatactttcctttccagtgccatgcttcatcctcaacacaaatatatacaagataggaaaggaaagaaagatcggggttgggggaggttcttgacgtctccaactaaaagacaagactcttccctcaagtcagtatttcaaatcaattgtgccctgcagcggggagagggtgtttagaagccagagccaaggaccacagtaagaactggaaaatgtcaagtgtatgcctttcttagacaaagcaagagatgggctataaaaggggggaaatgggaaaggacaACTCTCTTGATGACAGGGAAGAGGACCCCAGGGCTCTGATAGCGCGGTTAGAAAGGTATTTATCTGTAATTCACAATTCAGCTGATAATTGTTTACTGACATTATCATCATAAAGTGTTAAGAGTTGAGGACCATTTCTTCTACTCTATCCCCCATGGTTCTGCATATATAATAAGGAACCAGTAATAACTATTtccttggaagaaaagctatgaccaacctagacagcatattaaaaagcagaggcattactttgctgacaaaggtccatatagtcaaagctatggtttttccagtagtcatgtatggatgtgagagttggaccataaagaaaactgagcaccaaagaattgatgcttttgaactgtggcattggagaagactcttgagagtcccttggactgcaaggagatcaaaccagtcaatcctaaaggaaataaatcctgaatctatcaatcctgaagttctaatactttggctacttgatgcaaacaactgatcattgaaaataacactgaggctgggaaagattgaaggcaggagaagaaggggacgatagaggatgagatggttggatgtcatcacagactcaatggacatgagtttgagcaagctttggTGCCGGGAGCCGgcatattgcatattgaatgcatattgcatattgcatattgagtgcagcactttccacagcatcatctttcaggatctggaatagctcaactggaattctatcactgctgggagccagcgtgaggaactccgcccatgacaaaggtcatgaggaaggaggctcagcacacgcaaaagcgggatcaagcctcaggagtccccctggaaattctcgagcatttacacccaaaaccagagtctgcctactttctgctttgtgctttcacctacacctctgactttacggggggctgtcccccactacctctctctgaaaaaagagatagcttacagctccagttaataattcctgggtgtgacagtgtttcaacctacaaactcctttggaagtcttctagcctgcctgaataggtttttccggccacatgtgattgctcagagcctcccaactgtgagaggcatgagatgttctaaactgtctgaatacagattcctttgagcagttaaaagattgattagaaattgtattggtgaagggtttttcacttgttgggccaatgtttgctgctaagtttccatatcccttacctgctgtgtccctggcagtgtactgattaatataattggtgtaagtagtagttttaatgtttgtaacctgggacccttgagttaattctttttcttgttatagcccaccacacctttgctctgtaggaatgcaaatttatctaatgcttttggagggtggcgcttgactaatcacctttagagaaaaataagttttctgaagaaagggtcttaaaatgttaacaggcctccgggccagaagatgatgcaaatcacctaaacttttgcatatgataagtttgcaggaagaaagcctggcttactgcatgactaccccttcccccattatcctctatgcataacttaaggtataaaaactactttggaaaataaagtgcgggccttgttcaccgaaacttggtctccccatgtcgttctttctctcaccttctggctgaattattcagcctcttttctccactgaatttcctcactgagctatccttatttcagcctcttttctccactgaatttcctcactgagctatccttattctattactctttatatccttaattaacgtttaattaagcagttgtttcctgatcctcgacgacgccgtctccgcttcgaattccctggatccaccggggctggaccctggcaCTTTGGGAGTTGGTGatggacagggaagcctggcatgctgcagtccatggggttgcaaagaactggactcgactgactgactGAACTGAATAACTACTTGTTGTTCACCCCGTTATTTATTCATGCACGCATTTGCCAAGAACCTGTTGCTGTATACCAGATGCTATATGACAattaagccaatgagcatttactgtcactgactctgtgacaggcactgcactagacactggagggaaatcgtgaacaaaacTGTGTCTTGGAGAAATTAATTGATTAGCACTTGGCTCTATACATTTATAGACTAAGTTCCTGGGTCCCTTTTATTTACAGTCTCTCTGATTCTGGCCTTACTGCACTGTTTTTGCTTCATGTATGTATGAATTGAGGAGAGGTCAATATGaaactattctcacctcgcagaccacacaccagaagaagtgatgggccagatttgacccatgcaccataatatgttcacccAACTTAATAAAAGTAGAAAGAGAAAGAAAACCAGGGAGCAAGATTTCTACAGCAACAATTATTCATATGTGCTGAGACACCATGACTGGTTTTACATCATTGTCCAGAGAGCAAGCAAAGAATGATAGTTGTGATTTGGGGTTTATTTGAGAAGAAATGATTGAGAGGGACATCATTTTTTTTGAGCCAGCTGCAAAGATCAGAGATTGTAGGAAGCAAAAAGGACAATGGAGATAAATAGGGTCATGAGTCATTTGATTGTCAGGACATTTTAAGGCCTCCACCACAACCAGGCTCATTTCTCTTAATAGCTTGGCTAAAGAACACCTACCATCAAGGCAACTATTACAAGAAATTCACCACTGAAACTGGTTGGGCTTAAAATTGTCAGAAATGGTTGTTTTGAGCTGAGTCTTTCAGTAGGAAAATGTGcatatctatgaataatgtgctgttattattatttttttttttttttgctttgcttttaggcaatgtattggcttcctaatacgataacgaagtctcctcctcccttccccttcccccaccaacacctatacattctccatccccatctcctcctgctcaacacggttaccaccctgcttataaaagtatgagtctatatgctattgataagtaagacacgcagcaaactcaacttgttttttctcttttctgaaacccatcttgctttttcctggagccaattattgccttccttccacccctttgtttccatgttcgtatcagtaactcaacttcagattttctagcaggaccttatggcatgtatccaccacactgggtattccatcagtttcgtctcactgggggagtctctcccagaaccttcagacctgtcctgtctagactggAGACCGAGACACTCCATGGTCCACTCCATTCATCCTGGGGGTTTTGCATGCTTTGCTGTCATATTGCATCTCCTAGTTTTTATACTACGTTTTGTTACAGTAAGAATGCTTCTCACCGTCAGTCGTAGCCATGTATCTTATGCTTGGTCTCCACTAAGTAGGCCATCCATAACAAGGGCCTCCAAAGTTGCCTATGAAGAAGAGACAACtggaggattgttaagggccaggcctggaaatggtttactttacctctacccacctcccattggccagaactcaagttataagacctcaacctatgggggattgggatacatagtcttccgtgtgtcagaaaaagtggtatatggaacatctagcattatgtctgccaAATCTACCCAACTTATCACCAAGGCATTTTATTTTTCTTCCAATGTGTGTACTAAAGACAGTCTAAACCAATCAATAATCTCCATCGGTTCCAACCCCCTTGGTTTGTTAATGAACTAAAATCAAAACTCATCAGTTATATAAACACAAACTAGAAATTTAGCTTACAGACAAAAAGTACTTCTAGCAAAAGTGTTGAATAGCAGACCTCAGATTgtcaccgccccttaccaattctgaaatccattcctacactgctgctgctgctgctaagtcgccttagtcgtgtccaactctgtgcgaccccatagatggcagcccaccaggctcccccatccctgggattctccaggcaagaacactggagtgggccaccatttccttctccaatgcgtgaaagtgaagtcgctcagtcgtgtccaactcttagtgaccccatggactgcagcccaccaggctcccccatccacgggattctccaggcaagagtactggagtggggtgccaatgccctctccatttcctacactgggagggcccaaccctggggacagggaagttcctgtctggagccctgtgactccgcctctggaaggaactcctttagcagttattctctgtggcccttttctctgctctttgggagactcttgatttttagtctccttggtcgtatctgatgagagtgttgtcaagtgtgtccctttgggagcccttgaatccttttttctggttgtgaagtttgtgctgcaggggttattttagTTCACAAACTGAGGTTTGTTttttttttttaaaaacaagtgaaagtgaaaagcattaatgctcagttgtgtccaactctgtgaccccatgggctgtagcccgccagtctcctctgtccatgggattccccaggcaagaagactggagtggaatcaaacccaggtctcctgcattgcaggcagattctttaccgtcggagccaccaACTCACTGCCAATATAATTCCTTCCGTCAAAAGCCAAAATTTTTAATGTACTTGTTTTTTGACCAAATTCATAGACACAAACCATATACAAAATTCTTTTCTAAGCATAGCCCTGCCTTCTAGATACAGACTTATTTCATTGCCTCCTCCTCCCCTCCACATCTTTCTCCCCATTTAATGACAACCACATGGCACCTATTAAGCTTTAATGGTACCATCACACCCACTTTCAACTTTGAACTTCTTTTCAACCAGTTCTCCTtgggctgctggattccacattacagcaagtgatactttttcaaatgtttgccactgcataacttgggtgcccaccttctcagtttctgttaatccctttgctgcccaccatggggcactgagccgctgagcaaatgccacacagtttgtgttacattagcattcacttTCTCTGAGAGTGAGAAAGCTATActagttgctacaatagacaaaatccaaatctcaatagctcagcacaattttttctcactcatgtctgtccagtgcagatCAAGTGGCTCTCCATCCCATAAAAACCCACCCAGAACTCAAAGTTTCAAAGTAATAACCACTGAAAGGAAAGAGACCAGAAGACCATTCTGGACATTCCCATACCCAGAGGGGTGacatcccttcttcccaccttccactgtctgggattcattcacatggctccaatacaacctcaagggatgctgggatatgtaatcttcctgtgtgttgggaagaagaaatggtacagtgagcacatagcATTGACTGACACAccatgtcttctgattaattttttttaatggaacccattctccaatcaattcttgagaagcattatagagaggcaagatttggggggagctccaatgtctgaaaattgctttcttatagcctcacattaatagcatatttgggtataaaatttttgatcgaaaatttttgtttcctccagaatttcatagcctttgctctagtatcttacaatttcctatatttgtgtgtctttgagaagagtctcatcattctgattcttttgtatgggacTGAAGAGGTTTCTTCAATGTCATCTTCTGATTATTGAATCTTCTTTTTCACTATTAAGTTTTTATTTCCAGAAGCTCTTTTATAGTCTTAGTATATTAATTTATGGGAGACTGTTCTTCAGCCGTGGATAGTACTATATCTTTTCTTAAAAAAATTTCTTCAAGAATGTTCTTTGCTTGAAGTTTTTCATGCACAATTGGTTTCTTTTCCAGAAGGCTTCTTTTTGCTTTTACTATTGCAAGTCTTTTCCAGCATCTGCTAATTGTTGGTTGTCTGCTCCCATGCAGAACTAAATGGCTACCTAGAAGGTTTGCCCCCATGAAGGAATCTATTGACTATGAAGACTCAATCATATTTTTCACACAAAATACTCCTTTTTTTTTTTTTTTTGGCCTGGATTCCAGTATTCCTAAGCAGAATGGGGGTAGACACCTGGAGGTGGGACAGGGATCTACATCCCATAGACATATTTTGAATttttcagtttggcatcctgccttcaatgatgcctgactgttcctggtccacagacctacttttttgccgttctagttaagaagggcggtctatttcctgagtgatagaagggtagttatctcggaagtatggaacagaagaaagaatacaggggtctcaccagcgcttagacaactcctctttcttataggaaatcatcacctctggaagtccctgaatctttcaatttcaaacctttcgggggatttcatagttaaaccaggttgattcctccttttccctgctgttggttacagagtgagccttcctgtgtctgctaaatctgttgctgcttattcatcttgttttccagtttccaaaattctgttactctgggctcttctccggttcATCCCCATCGGTCCTGCCTCAGATCTGGGCAAGAGGGAGACTGACTCTGAGCATCTCCCATCCCCAAGAGAGAAGAGCAAGCAGTAtgctcactcagggcctttaccatcccctttgggatcacattctgggtatacaagacccccaaattccctttccaagtagccccagaacatgtctaggacctgcctgggttcctttctgagtcagtccagcaggttgcactgctaatgtgttcaccctagacatgagggatgccaagaaaaggctctttgcaaaggctgagtatagagcCAAATGTGTTCACATGTGTGCACTACTGCCTCGTCTCAAAGCAAGCCACGGCTCTGACAAAAGTGAAATGAATTTTGACACTGCGCTTCGAGGCTATTTGGCATGAATAtacaaatacatttcaattttgtcactatgagggtgtatttgtcaaggcagaaggataaactataatagttagcttgatttataaacttttcaatatttaaacatgtgacatggccctccacactctcgctgtggggctccacaaacatcacaggcAtttcaggagggagcaaagttaggcgtgtctgtccaatccgagggagcaaagttaggcgtgtctgtccaatccgccaacttgagccacaagtGTGCTCCTGCCTCCTTCCCTACTTGAGGTGCTCCTGGGATACCTGATATTCTCACAACCACTGTGGCTCTTCCCTTCCTTTTGGATATTTCATTGACACTCTCAGCGTCAAGTATAACCAGAGGCGTTTCATAAGGAATATTTATTCTTATGCTTTTATCCAAGAATTCTGCTGCAGTTTCCCCTCATATATACATATACATATATCCTTCTCAGGTTAATTCAGTTTTGTTTTGTTTTGTTTTTTTTATAGATAAAGCACACTAATCTTTTTTTAAGTTTTTGACATCATTTCCTTTCACTGTATCTCATCatcctgcttcattcatccttaagtctcacacaatgtttagcctaattccctgcctgtagtagaaattcaataaatatttcttCAACTGCCCGCACTGAATTGTAAAATCTTGAAAATCTATGCCGACGGATGTTATCTTGAGCTGCCGCCGAATCTCCCCCTCCTCTTCGCTGACAGAAAACAAGTGACACTGTCCCTGGACTCCTTAAGGCAGGATTGTGTTTGTGTGCTTCCTGCTAAAAGAGTGCCTAATTGTACTGACCGGTTGCTTCAGAACTGTGTGAGACAGCCTCAAAGGCACATAATCAAAAGAGCCGAAATGCTGCTTTTGTGCAGACTTGTGATTCCTAGTGCTAAGGACCATCTGATAGAAAAGTTTCTGAGCTCTCAAAAATTACTGTTCACAAAATACTTCCATCTGGACATGTCCCCTGGCAGAGACCCCTAAAACAAGAGAAGAGGAGCCTCAGCCACCAGCCAAGCTACAGCCAGTAGAAGGGCACAATATGAATCCAGCAAAGTCATCAACCAGCACCAAATCCTCACGGCTGTCAGACCTGTTGTGAAGACGTTCCCAGAGAGCAGGACGATTGAAGTTCAGAGAGCCAGCAGAGCAGTGAATCTGCGTAGGGTATTGTTTGAAGTGGACCACTCTAGTGATCATTTAAAGACATGCCAAGCAGTCTGTACCCTCCTGGAAGAATAAAAGTATCTAAGAAAAGTCGTCCTCTGGCCAAGCAACTTTTAGGGTTGGGCAAGATTCTGATCCTGGTAAGGCGACCGAGGGAGCTTAAGCATGAATCCAGCTTGACGGCTGTCTCCAGGGACCTTTGCCCTGACTTTGTGGCCATTTGAGACATCTCTGTTCAAAAGACCTCACCACAGCCTTGCGTTTTGACTTCCCCTTCATTGTCAATTGCTTAAAATGGAAGTGATGcaccgaggaaaccagaattgaaagagacacgtgtaccccaatgttcatcgcagcactgtttataatagccaggacatggaagcaacctagatgcccatcagcagatgaatggataagaaagctgtggtatatatacacaatggagtattactcagccattaaaaagaatacatttgaatcagttctaatgaggtggatgaaactggagctgattatacagagtgaagccagaaagaaaaacaccaatacagtatactaatgcacatatgtggaatttagaaagatggtaatgataaccctgtatgcgagacagcaaaagagacacagatgtatagaacagtcttttggactctgtgggagagggaggaggcgggatgatttgggagaattgcattgaaacatgtatatcatataagaaatgaatcgccagtccaagttccatgccagatacaggaagcttggggttggtacactgggatgacccagagggatggtatgtggagggaggtgggagaggggtcaggattgggaacacgtgtatacccgtggcagattcatgttgatgtatggcaaaaccaatacaatattgtaattagcctctaattaaaataaaTAAATTTAAATTTTTAAAAAATGGAAGTAATGGTCCTGACTCCCTGCATTTAAAAGTAACGGTGATTTATTAATTTGGGGCAGTTGCTATGGAAATTTTGGGTATGAACTAGGTCAAAGCTAGGTATAAGTTTGGTTAACCGAGCCTCTTAGAACCATGTCTGAGTTTTCTCCAGGATGAGAGAAAAACAGAACTGAATCCTCAGTAGGAAATTCCAGTTACAAAAAAATAAAAAGCTTTTACAAGTTTTGTGCTACAGCTCCTACAAAACCAGGGACTTCCAAGATGCCCACTGGGTCTCCTCCACTGTCTTTACTGGACACACTGCTGTGCTCCCTCCACTTGCCACCTTTCTTACTCTTGGGAGCCCAGAGCATGTCTCCCATGCTTTTCTCATACCATCAAAACAGACCCCCAAAAAAGTTCAGTTCAGTCTAAAAGCAATTTAAAATATGAGATTAGTAATGAGACATCTGTCTCGCTATAGAGGAAAAAACAGTAAAATTAACAAAAGCCACATTTTAATGTTTGAGTTTGAAATTAAGGAAAAGGTCTTATGGACTAGAATTTGGATCTTAAGCCCTGTCTCCTTCTGAAACAAAAGGCAACATAAACATAGCTTCCAGAAAGGCTCTAATACCCTCCACGTAACAGGTCTCTCTGTTTAGGTTTTAAATTACCTAATAATAAATTCAGCTTTGAGCCTTCCAACTTTTGTTGGAAGTCCATGGCAGCATTGGAAAGAGAACCCAAGATCCCTGCTTCTGAAACCCTATTCACCTGTTTCTCCTGCCTCTGCCTCTGCAATGAGGAAGTATGACTCAAGCAATGCTTTGTCATCTACAAAGACAAGAATAAAGAAGAACAGCCCCACAAACAGTCCTTGAGGACCTTAGCAATGCCTTACTATTCTTTGGAAAACATTCCCTTGAGTCTTTAATATGGAGCTGCCAGCACACACCAAAGAGAATGGTCTTCAGGTTGGGATATGGTCAAGGAGAGCAGTATACAGAAGAGAAGTCAACCAGGACCATTAACATAAATGATTGATCTTTCACAGAGGAAGCTTCCATAATGTTGAGGTTTCCATATTTCTTGTTTGCATGTGCTTAAGTATGaggttcctgaagtgaactcagagaagaacatgctcttggcgctgatgagaaaacacctcacctgcttctgattcttaatatgaatacagataatgaaatagagtttctggattcttcttgggggattttaagtggaaggtgtcagaaaagttcccaaaggcatcaatggctgttgtctgtcataggagctcagtttgatccttttgacccttcaaagtgagtccttcctgtagagaaaacagacttggcaagcactgaatttttcatcctaatGCCAGTGAGGGGGCCGgggcagggggatggaggggagggagggagggaggTGCCGCAAGTGAGTCCGTGGAGAAGGGCTGAAAATTACCTTGGAAAAAGTTCAGTCaatcccagaaagcgtcttctcctggctctcgagagggtagtgtggtctggaatgggtcttccctgtgatactcttgccttggaaagcactgtggtctgttcccctcgggcaaattcttgcctgcccttaaataccaggtggagagagacatttcccacctgaaactaaccattctcttggtaggtcttcaaaataaaGCCAGTGTAGCTAACAGTAAGCTAATATAGCAAGCTCCATCTGTACATCTGGAATACAGGGAttttttggttttttgtttttgttctttttttATACAGGGTTTAACTGGGTATATGATACAATCAAGAAATTGTTTTTTCCCCTACCAATGCCTGGGTCAGATTCCATCACTTTCAAGTCAGTTTCAGCCATTAAAATCTGATTCCATATTCAGAAATTTTAAACTCTAATCCAGACCATTCTAAGTCAAGGCTTTAAACTTGAGTTCAATTAAAACTTCTCCACTCAGCTCAGGCTTGAGTTCAGGCTCGGGGATCAGCCCCTGTGGAGAGGTCATTGCCTGGCCTTCTCTCACAACAATACCTCCTGCCCCAGCAGCTCAACACGCCCGGTGCCTGCTCTTTGGTTCTCCAGGTACAAAAGAGATGAGAAGGAAAAGATTAAAGGAATTTTACTTAATTGGTGCTGTTTCAGTGCCTTGATGTGCTTCCGTCACCTAAGCGCTGACTTTATTTTGCAGACAGCAAGCAGGTCGGGGTGTACTGAAGACCACAGCTAGGGCTCCTCCTTGGAGCAAGCTGTTCTCCCCCTGGCTGAGCCCCTAGAACCCCAGACCCATTAAGTCCTGCCCTGGCAGTATATCTctggggtctgcttgcccaggaaaataggcttcttggacaggatcccttcaagacaactggagcccagatctgcttccacgtctgcctgatgccttgggaatacgttcttgcccctcaaagcaatcagtgcaagtacagcttgctcagccactgAACTTACTCCTGTAAGCCACCCCCAGCCAGCCTCCTACCTCTAGACTCCTCCAGCGGACACCTGTCAATCTTTCTAGAGAGTTCTGTGCTCAGACAAGTAAGATAACAAGTTTCTGAACCCCAACCGACGTTCCGCAAGGAAATGTGACATGGTCACCCTTCCAGCAGGTAACACTGAAGTCTAGCAGAAGTTCTGGTGGTTTTATTGAGTCTTCTTCATTTGGCTCATGAATGAGAGCAAAAAAAAGTGACACTTTCTCCTCTTTTCCCTTCCCTGAGGAGAAGACTCAAAGCTGGCTTTACTCCTACAAATATCCCTTCAAAATAATTCACAATAAATGCCAATCTTCCAATAAGATGGATGGACCTGGTTTATGGGTGCAGGTGTTCAAAGATGAGTCCTCTTTGGTAAATTCTGAATgaatgtgaagttatttatttagcccactgccctcaactttaaggctttagctgagattccagtgcagagagagaagtctcTTTTCATAGGTCATTTCACAGATTCTGCCTCTTCATGAATGAGGTTGACTTCTACTAGGACAAAAATAAACACGAGGTGACAGTGAAGTGTTCACTTCAATTGTCTCCCCATCTCCCTGCCTCCACTGGGCGTCTCTTTGGCTATGCCAAAGAGTCTTCAGCACTGACCCTCTGCTCAAAGTCACATGCTCAGCCCCAGTGTTATGAACTTGGACCCCTGTTCAGGAGGTTAGTTTTCCTTCCCCGCAAAGGCTCACTAACCAACTTTCAAGGAGCCTTCAGACACCTGGATGTGTCTTCAGCCTTTACTTCCCGCTAAGGCACTGAAGAGTCTTATTGGGAGAACTGGCTACTTACACGTGAAAAATTGAAAAGCCTTAACCAGCAGCATATGATAGCTCATTAAACATGAAGTGTTTCTTTTAACAAAGGATACCATCAGAAGTTGCCAACCCAAGGCACACCCAAAGATAAGTGATAACACGGAACTTTGCAATTAGCGTCCCCTTTCAGCTCCCCATTTGCAGTTGATGGACAGGAAAATGCTCATCTTAACCAAGCTCAACTTAAGCACTGTTCACCTTCCTCTTGTGTTGCTGTGACATCACAAAACAAAACATAGCAGAATATCACTCCCCCGAAGGCAAGGAGACAGTTCATTTTGCTCAGGGGGGAAAAAACCACATAGAACATCCTAAAGTCAAACGCAGATTGTTTATAGAAATTCTCTTAACATTGCCTGCAAGTGATGCAGTGAATGTGATAGGAAAAAGCAAAACATGCACAGGCTTGGATTTTTTTACACATCAAAGCGGATGGCAAGGAGAGTGAAAGACGTGAGGTATCACGGGTCCAACGCAGGTTCGCCCTTTCATCCTTCTGAGTTCCCAGCACTGACAAAGCAAAGTGCACAAAGTCATTTCCACTGGGGTCCACCCTGAACGCTCAGAGTAACGGGGGCCATGCAGAGGAGGTGATGAGCAGGAGGGGCGGGGCCGGGCCTCTCAGCCAGAGCACAGCCCTAGGACGCAGTCCAGTCTGGGCCAGCTCCCCAGTATTGGCGCTAGAAAGGAGTGGGGCGGGGTGGGGCGGGGGCGGGAGGGCAGCTGAGAGGGCTGGGCACTCGGGCCGCATCTGCCGCCCCACAGGGCCTCCAGGGCAGCTGGCCCCACGGGATCGCGGCAAGCCACTCACGCTCCAGCTCTGCTCCCTGTGTCCCCTCCAGCACCCTCCTAGCTTCACCGTCCCCGTGAACTCCAGAACCCTGGCCTCACCTCCCTATCCAGCCTAACAGTGTTCCCTACGTCTCACAGGTCAACGTGTCAGTGTGTCTTCCACCTTTGGACGCTTCCAGAAAGGCGCTTAAAGGTTCAACTCTCCTGACGCCTGCTTGGGGCAGTCCGGTCAATTCCCCCCTCACCATCCTATCCGCCTCCCACTGAGGGCTGTCACAACTGGGACTGTTCCCATCTGAGAGTGTCACCTCTGACCCATTCACATCCTTTAAACTGCTCTTCCTTCCTTTCCCAGTTCCCTTCTGAGCTGGGCCGAGCtgatgttcaaaatatttaacaaccggtagggtacgggctccaggcaatcagaacggattccaacagtaaacgatcATCCCAGGAGGGCTGGTGGGCACCTCTCGCAGGAGCCTGAAGCCGGGATGGAGAAACACGTAGGCCCGCATTGAAGGCCCATGGCTGTTCTTCCATCGTCAGTCCTTGTGTCCTTGGAGAGCCTCAACCCCGTCTACAGCTGGACCAACCCCTCCTCACTCACGGCGGGGAAAACCTGCCTGTGTGGGAGCAAGCGGGGTCGTGCCTATGTTGCGGGGCGGGGGGCGCTGTATGCAGCGCTGGGGGGCCGTTGAGGTTCTCTTTTACACTTGGACAATGTCCTCCCCTCCCTCCTCGATAAATAAACATCTCCGCGCATAAATTTCAACATGTGTATCTTTCGGAAATCACGCCCCTTCCAAAGGAAAAGCCCTCTCCGTGTTGCCACGTGAACTACTAGGAAATCCCAGGGCAACCCGGCCCTCTAAAGGAGGGCTGCTTCCGCATCCAGCGGCCAGGAAGAAGTAAGCCGGCTCTCACGGACTGTCCTCGGCCGCCGCCCCGACGGGGCTGGGCCAGCTGTCCTCTTCCTTTCCAAATAAAGTAGACCCATCGGCATCTGAGAGAGAAGCCACCGATGAAGACGCCCAAATATCAATTCTATTTTCGTGGGCAAAGTCAGGCGTCATGATTAAGACACCAACCATTTCCTGGAAATAAAAGCCCACCCGGAGGTGTTCAGTAGCTGAAAGTACCATCAACAGAAGCTGGCAGTCATCTCAGGAAACAAACAGCTCCTCTCCTGTCTCTGTTACAGGCTAAATATACTCCAGATACATTTTAAATATAGATGTGCTATCTATTTCTGGCATTCCCTGGGGCTGCCAGCGAAAGACAAGGATCATCCCAACAGTCCAGGCCTCACAGGGTACTCACTGGGGAGACGCACACATCTGCACAATGGGGCTGGATTGAACATATTTAAGAAACGCTAACTTCTCTTCCCTGCAAAAAATATTTTTCATGAATCTCTTGAATTATCTTTTACTACTGAATTGGTACAGCACAATGTGTTTAAATCAGGGCAGTGGAATCAGTTGCAAACCTGCAGTTATAAACCTCTGCTTTCGCCATGGGTTTTTTAGGCTGAAatatatatatatacacatacacacataaatatTCAGTCAAAGTAGTTGAATAACCCTAAAGGCCCATGACTGCCAAAGGAGAGAAATTTAATACTTGTACTACTGGATGAATGGCCTTATCAGAGAGTGAGGGCATTTCTCATGTAATTTAGCATTTCTGTGGGCTTTTCTGGGGTACCATAAGAGGAAAGCTGTTGCATCAAAGCATAAGGGTGAAAAGCAACCACGTGACAAGAGTATTGGACACAGTTTCCAATTTACTCAGAAAACCCTGAAGTCCGTAATCTGAGGCTAGCAGAGATGTGGCCCTGCAGGGCGGTAGACAAGAAAGAGGCCACTGGAGTCTCAGAGCACGAAGACAAATGCCAGCTCAGACCAGTTTCACTTGCCCCAGTGAGCCAGATTTTATGGAGACTTCAAGAACCTGATACCCTCTAACCCCTCTTTGTGCTTCTGCACATAGAAAACATATCCATGGTTTCATACGAACGTGCTCTGATCCCAAGCTGTAACTCTCACCTCGAGACACGGTTATCATCCTTAAACTCTGTTCCTCCTAAGTTCCTCACGGAGGCCAGCTACACAAGACTGTGCTCTGAACACGTTCACATGTTCCTCTGGCAGAGATTTAACGTTGGCTTTGAAACATGCCACTGATGAAGCTAGAGCCAAGAGCACAGTTGGATCGGAGACAGACTGGGTCAAGCTACGGTCCGTCCAGGACCAAGCGCCTTGTAGGGACAGGAATACAGAGGCAGATCAAAGGGCAGCCAGGGTGGGAAACTAAAATGCTTTGCATCAAGACTCTGGATCAGCTCCCAGGCTGCAAGGCGCACAAGGCACAGGCAGAAACATCCTCCCTGCATGGGCTGGGTTGGATTGAATCAAGATAGAGGGGCCAACGATCGTGGACCCAAAGTCTGTCAGCTCCCATCACCTCCTAGGCGCTGTGCTGAGCAGCCGGGTCACAGACAGCCTGGCGTCAGAAGGATGGAGGGTCCAGCCCGGTCCAGGTTGTGATCGGCTAACTCCCCTAACAAGTCAACTCTATCACCAGCCACCACAGGGCTAAGCGTCTGTCTGCAGGGGACGGTTTTCATACCATGCGACTCTCAACCCAGATGGCGCCCAGCTCTGCGCAGCATCCAGCTCTGCGCAGCATCGGTGTGGCGGGCCTCTGAGGCCCCCTGCACGCCCAGCCCCGCTCCCCTGTACCCCCGCCGCAGCTGGCCCCTGTGCACGCTGTTACCTCACCTTGGTCTGGGTCCAAGCCAAGCCAGGTGCCAGGAAGAAAATGGTGGAGTCGCTTCAGTTCTCCTCCCTCCCGACGCCCCTCCGACCCCTGCCCCGGCCTTGCCCTTCCTACCCCGCTGCCTATCTGGCCAGGCCTAGCTTCAGGGTCCCCTGCCTGCAGACTGACAGGGGAGGGGTGCCCACACTCGATGGCTAGGTCGCTGGGCCACACAGCTCCGTGCCTGGACCCACCCAGGCGGTTGTCTTGACCTCGAAGCCCCAGGACTGATCCCCAGGCTCCCACACATCCCCGAGGGCAGGTCACTCCCCACCCCCACCCCCCACCTGGTGACCACACAGTCAAGGCTTCGCATCCCACACAGAGCTCCCAAAGCGATTCCCTTGGGCCCCAGGTCACAGAGCCGGGCGTCTGCCTTGTATCCCGGGTGCTCAGGTCCTGCGTTGAATGCTCCAACCTGGTCCTCCAGGTCTGCTATCCCAATTTTCCAGATCGAAGCCCCCAGCCCTAATCACAACCAAGTCAGGCTTCTCCAGCCCAGTGGTGGGCACCCTCTGCTGGAAAGGTGACCTCCACTCAGGTTTTCCAGCCCTCGCTTGGGCAGGATCCAGACCGAAAGCAGAACCCCCCTTCTCTGGATGCCTGTCCCGACCCCCACCAGCCCAGCAGGGTGAAGGGCCTCACCCTGCGGTTTCAGAGCCCCTCCCCTGTCGCTTCTCTCCAGGATCCTGCTTTTGTGTTCTTTTGTAATTCCACTCCAACTTGACTGCCTGGTCTAGGAGCCATGACCTTAAAGGCAGAGATGAGGTTTTTACCATTTCCGTATAACCGGGGATGCCACATTAAAATGCAAATATGTTGCCTAACACAGAGAGAAAACAAAAGGTGTGCTAGTGAAAAGAATTTTGGATGGATGAATGAGGAAATGAGTTTTCTTGTGGACAGCAGCCAGCCCAGCTGACTTTCTCTGCACCCCCACGAATTTTCACAACCTGGGTCCAGCTTCGTGATGAGAGTTCGCTGGACCACCCAGGAGACTAAGCAGCCCTGCCCACCTGGACAGTCTCAGATGTGGGGGGCCGTGGCTGGGCTCAGCGCCCCAGAGGCCAACCCAGCCCAGCCATGATGTTGGGGGCAGCATGTCTAGAACCGCCCCCCAGCCCTCCTTACTTTGATCATGTCCCACAGAAAGCCAATGGTCTGTCCACACTAAAATTCTGTAGCTCAGCACCCTTTTAAGTGGTGTCTGAAACTGTTACCATTTTTAGAACAGCATTAACTCCTGTCTATTCTTAAAGAATATTCCTGCAAGAAGCCAGCTAATGTTTCAGAAACCACAAAGTTCACAGGCTATGGAAGAGAAGAGAGGAAGAGCAAGGAGGGGCCATTTTTATAATTTACCAAAAGAACAACCTCTTGAAATTCACTGAATATCAACACGGAGAGAACCTGCATTCAACCACGACTGCTGGCAAGCTTCGGAATCTCGTGTGTTGTTTGTCCCAGCGCCTCATGAGAGTACACAGATAAATACTCAGGAGACTCAGGTCAAAAAGAGCCCATTCTACTGGGGGGATGAGATTTGGAGGGCCCCCGGGACCAAGGTGTGGGACCCTCCCCCCACCATGctggactttccagaacagtcctgatttcaaatacacagtcctgttgtACAGACGCTGCATGTTCTGGGCACTCGGTGTGTAGCCCTTTCACTGGATAGATCAGAAAGGAGCTTCTTAAGCCTCTGTGAGAATCGTCAAGAGAGTCTGCAGACCATGCCCACCCTCTGGCAAGGGTGGGGAGGGTATTAAAAAACAGAATATTCTAGAAAGCACCCCCACACACCTGCAGAAGGTGGGCAGAGGATTCTCTCCTGGGACAAGGCTTGTCCAATGAGGCAGGAAACCGGGAGAGACCCCAGGCATTGAGAACTGCAGTCCCTGACAACTCCTGTGGTGCTGCCTCCTGGGGCTGCTAAAAGCCTCTTTCAGATCAGTTGGGATCAAGTTCATCGCAAGTGTGAACCACTAGACTCTACAACAGAATGTACCCACAGAGTTTCCGAATTGGATCCCCCAGGCAGTCGGGAGGTCTAATAGTGCTTTGGAGAAGCCTGGGACCCCTCCTGTCTCTTCCTTTGTGGACTGCCTATCAAAGTCCTTATCAAAGTCCACAGTCCTTTGGCATTGTCTGTGTTATCACAGTGCATCTTTTCTAGTCATCAGTCTGACACTTTTCACATTTGCATATAAACCTCTAACTTTGCAGGCGCTCCCCTCAGCTGTGTCATCTTCCCCCTACATGTGCAGCTGCCTCACGGCTGGGAAGAGGCGATCCACCTTCCATCCATTTTGTCAGAGTGAGTTTGCTGCTAAGTTGGCACCAGCCACTGCCATTCACAGAGTCTCCAGTCTGCACTCACCACACAGCTAGCACATCCCCAAGCCTAGCATCCAATAGGTGGTAGAGTATTGGAGCAGCTATTAAAGACATGTATCCTTCTTTCTGTCTCAACTATCCATTGTCTTCCAGCCACAGTGCAGTGGAGAGATGAATGTAATCTGGGGAAAAAATAGAATCTTGCCACATGTCCTATGGAAAACAGTCTTCCCATGAAGGAGAGGCTCACAAAGCTCACTGTATCCCTCCAGCCAGAAAATCCCCTTTTGGCATAACTTCAGGTCACATCCCAATAGTCCCATCTTTACTTTGGTGCCTGGCCAATGCCTTACAGGATTCCTATACACTCTCTGGTGTGCAAAAAGAAGAACAGACAAAAACAGTGGTTTTTAAATCAGGGTCTGGGGTCAGAGGGAGAAGGGGGCTGGGGGCTGTTGCCAAGGGTCCATAAACACACTGGAATTATGTGTAATGTTTGTCTTTCTGCAAATATGACTTTTGTCAGCTCCCAGAGAAATCCATGACCCAAGTGACGTCAAGCTCCAATGCTCTAAGATATGTTCCAGGCAAGTAAGAGTCGCCATCTGGTACAAAATGGAAAACACGCCATTTTCCTGTGCCAAACCTAGAAAACCACTGGCAGGAACCATTTGACTTTTGACTTTTGAACCAGAGCCATAACCCCATTGCCTTCCTGTTCTGTCAACCTCTTTCCCCAGGCCTGTACCCCAAGTCTCCCTGGTTTCAACCATGACTGACCCCCCAAGTCTCTGCTCACAGCCCACACATTGAGGTGACTCAGTCTGGGGTCCCAGAGTTCATCACTAAGGAAGCACCTGTCGCCATGGGTACCATGGTGTGCCCTTGTGGAAGGGCACAAACCAGAAGAACAATTTCTGGGTGTTCCCTTTCTCCACCTTCAGCACACCATTCCATCAGGGGGTCCTGGAGACTGTCGTCATCTAGCAGTAGAAAGGGCATCCAAAGGTTTGGGATGGGGGGGTCTGCCTTGTCCCTGAACGCTTAAATGCAACCAAGCACACCTCTGCTCTCCTCTGTCGAGTACAGGTAGGTCATTACAAGCAAGGGTACCCCACGAGTGGTTCTCCCAGAACCACTGCTCTATCCTGCCAGGAACTACCTGACTATGCATTTCCCACTACTTCCTGTGGCTCTTGATTTCAGGAGAGACCGGGTTCAGTCAACTTCGTTGGCTCAATGACTTGTTCAGCTCTTGCTTTTTACCTGATGCCTTGGTTCTGGCCCTCGTCAAGAAAGAACACACTAACCCTTTGGCCATGGAGAGCTTCTCCTTCCCAGTCTGGCTACACTCCCTCACTTTCCACTTCTCATCTCCTCAGATCTGCCTATGGAGGTTCCCCAAAGAGTTTCTCATATTTACTAGTTTTTCAGAGCCTTGGAGGAAAGAAGGGCATTTCAACCACGGCTCCAGGCAGTCAATTTGTCCATGTTTTGTTCTTTGAAATTTCTAAAAGCGAAGAAACTGAGTACTGTGCTGAAGCATCATTTTTCCCTCTTCTCTGATAGAAGGTGGAGCCCTGGTCCTCACTGGGAAGATGTTCAGATGCTCCCTTGCCATCACAAATGAAGCCACAACAAGGAGAAAGCCTTCGTCTCCCCTGCATTCTCCACTGCCCAGCTGGCCGGACCTCACCGTAAAGGTTATTACTTACTTGCCAGGTGGGCTTGTTGGTTCAGGGGAGCTGGGAGGAAGTTTCTTGTGCAGCATTTTGTGGCCCTGCAGTGTGACCCCGTGCGACGTTGCCTGCCACATTCTGGGAAGCCAGGAGGGCGAGTGCCGCGGCTCCCGTGGCGCTGTCCATGGTCCTGACCTGCACACTCCCTGAAGGCAATCTCACAGTCTTTCCTTCCTGAGAATCATCCAAAAACAGATCCATCTGGACTCAAGCTCCTAGATAAACTACAGAGTATTGTTGGTATTTGGGTAGGGAAATGGGTCTTTTCGGCTGGGCACCCTCTGACCCTCCGTGGTAGGGTCTACCCACCCCATGGAGTGATGAGATTGGCCCCAACGGCCCCATCTCCCCGGGAATCTGAGCAGAGGAGGGCAGCCCAACCCCGTGGGGCTCCTTCCAGCCCGGCTGCCCCTCTCCTGGACACCACTGCCCCTTGCCTCCTTCCCTCCTGCCCCTTGGGCTCAACCCTTCTCATTTCCTTCCCCCTCCCCTCCCCTTCAGACAACGTCCAAGGGCAGATCCATCCAGAGAAGTCTGGGCCATTAAGGGGTGATGCACTGGGTAAGGGGAGGGAGAGGACGAGAGCAGAGCACCCTCTTTACTTTGTTGCTGGAAACGCTGGCCCTCTGCGATTTTACAGAATGAAGGCAGCAAAGATCTATGCCTCATAGATCGAGATTGCAGAGCTGATTATGTCTTCTTCACCTTTTGACCATGAGGACACTGCCCACCTTTCCCTCAGCAGGAAGAGTCATGCACAATCTGCTTTGCCCTCTGGTCAGAAAGGCAGAAGCGGGGCAAGGAGCCAGCACCCAGAGTCCCAGGACCCAAGGCTGGGGTCAGCCTGTGCAAGCCTGTTCACAGAACCTCGGGGCCTCAGTTACAACTTGTGCAAAATGAAGACAGATGGGCAGTGCCCTCTGGACCTTTCACATCCCCCGTGGGCACCCAAGTGTGTCAAAGCATGGATTCTGAAAATGTCATCTAAATCCAAAAGTACACAGATTTGAACAGACGCAGCTGTAGTCCATGCCTTAAGTGTTCCAGCATTTTCTGGGTGGGAAAGCTGGGCCACCAAAAAGCCAAGAGTCCCCTCAAAGGTGACAGAGCCCTTCTTCACCCAGAAATCATGAGAAGTCATAACGTCTTTCTGCCAATCCCTGATATGCAACGATTTTTCCTTGTATTTATTTCTCGAGGAAAGAAATATGATACAGTACAATGAACTAATACTAACAGCATGCGTGGTAATAGGCATAAAGACTGGAGGGAAGTTCTCTAACTTAATCCTTAATCTACTGATTTTTTTTTAAGCCATTTGTACCACAGATGGAATTGGTTGGACTAAAATTCTGTCCCCTCTCAGAGACTCTGTTAAATTATGCATCACGAAAGGACAATCGCCCTCGACCTGAGCCCTTCCAGTCCAGCCACACTACACGGTCGTTTCCAGCAGGGAGTGATTGGCTCTCAAAACTGGACATCTTAATAGACTGGATTCTGCTTGGGTAGCTGGTGGGGAGCGTGGGTGGGGATGCAGGACCACCTGGCTTCCATTAAGGAGTTATGAATAGTGAGGGGAAAGCAAGGCCACAAAGAAGAAAAGCAAAACCCAAACTTGGAAGCAGCCCTGCATTCTGTCCTTTTGGCTCTCGGGAAGAGACTGCCCTGACGCCTCCTTCGCCCAGTGCACACTACGTGTCAGAGGCAGAGAGGTGGCCGGTCTGACTGTGCGTCCGAGGGTGAGGGCAACCCCCTGCAAACAGGGCGTCATTATAAAGGGAAGGCTGCCATGCTTCTGTTTGTCCTGTTTGTCTAGGACTCGCCCAAGGTCACTGAGGGTTGGCGCTGAGATCTTGGATCACTAACTCCACTCAGCCACCCAAGTTTTCTCTTCAGTGAGGAGCACACCACCGCCAAGCCACTGGCCTCTCCCAGGACCAAGGTAAGGAGTAAATCCAGCAGCAAACCTGATGCAAGCCATTCACAGGCTCCTCTGCTGTCGGCAGAACTGAGAGCAGGGTGTGCAGGTGTCTCCAGCCTCTATAACACCTTGACTCTGTCCTACATGCTCTCAACACTGGAGGAAGGGAAAAGGCTTGTGTTGAAAACACCCAGGAGTTACAACTTCTGCCTGCTAGGAAATGGCATGATCTACCTCCTTGCTGAGGTGGGTCGTCTTTCTGTTGAGATGACTGGGGAGTGAGGCCGCTGAGCTCCATTAAGTGTGTCCAGCCTGAGCCTGAGAGACCTAAATTGCTTTGCTTTAATAAAGCACCCAGAGAGTCTTGGAGCCCTCAGGTGCAGATACCACTAATGAGAGGCCTGGTGACTTGGAAGAAATGGAGACTAAGTAGGGTACTTAGCAGCGATTGCCGGGAAGGGGCGAATGATAGAGGAAGAGGAGTAGGGGGAGAGGGACCGGCAGGAAGGCCCCCAGAGCTGGGGAGAGCTAGTGAACGTTGTCTCCTCTACTAGGCAGTGCTAAAATCCCCACTAACCCCAGCCTTCAGATACACAAAGAAAAGGGGCTACGTTTCATTCCTCCTAAGGCAGAAAGAGCAGAGTTCCAAGGGGCTGGGAAGAGTGAAGGAGGGAGTCAGTAGGCGCAGGAAAATGGAAAAAGGAAAGAACCCAAGAAATTCAAGACTCAGAGAGCGCCTTGGATGTATTTGGGAGAACAGCAGACCCCTCAGAGCGCGGACTCTGACCTGGCGGCTATGCtgtgcttaatgcctcagtcgtgtccaactctgcgaccccatggaccgtagcccatgaggctcctctgtccaggggggctagccaggccagaataccagagcgggaggccgtgccctcccctccagtgatcgaacccaggtctcccgcgttgcagggggagtctttaccgtctgagccaccatggaagcccCTGATCTGGCAGTGTGTGGTTACTAAAGGAGAGCCCAGATCTGGGGAGACAGGAAGGACACAGGGCCTGCGTCCCCAGAAAAGAGGGGAGCTGCACTGTAGCTCTCTCACTGCCCGTCTCAGGCCAGACCCTCCCGGCCACCCTCCAGTCCCATCAGAAGCCAGTCAGCCTCCAGCCCAGCCAGAAGCTGGCTCTGTTTATTGAGTTTTCCGGATGTGGTCTCTGTCACCGTCTCTAGCGCTCGCCCCGCTTCGCATGTCCAGAGGCCCTTGCTTCTGTGGAGTATCCACCTTAGGAGTCTGTGCTCAATGCTGTGGCTACCCTGGAGAAAACGCCctcttcttctcttcattccctcactctcctctcctAACAAACTCACTGGAAACAGCACAGAGAAGCTGACCTCTCCCAACGCCCTTTTACAGCTGCCCTGTTCAATGCAGTTCAGTCAGAAAGACTTTCATTGGCATGGACGTTGTATCTTCTCCCGGATCTGTTAAGTGGTGAAAGCACAGAAGATGATTCCTTATAAGATGTCCAATGCAGACTTTCTTTTAGAGTTTGTACAGGGGCGTGCCTGACACAGTCATCCATCTTTGTCCTTCTAAAGCTCTGTCCCTTAGACATTCAACAGTCAGGCAAGCCTAGTGCCTGCAGACTGGCTGATGCCGTGGGTCACCAACTCACCCTAACTTGTACTACTTTTTAATGCAAAGGATATACTACCTTTTATTTTCAAAGTCTTGTTGCATATATCTTACCAGCCGACCCCAGCTGTACCCTGAATTAGTTCCTAAGGCTGTCACCTCTAAATATTCTGATCCATCTATGCAGGACAGACCCCACAGGAGTCAGGCCAGAAAAACATGGTTAAATGTCAGGAAAAACTGGAAAGCCCCATATAGCCCTGCCTAAAGTCTGCTCTTGCAAAATGCCCATTTGCTTCCCTCAGCCCCACAACCCGGCATGCCATTTTTACCTCCCTAGTCAGGACACAGAAGCAGCGTAAGAGTGTGCAGAGCCCCCTCTGCTTTCTGGTGCCAGCTAGGCTGGAgctctgccactcactagtcgtgtttaccttgggcaagtccatctattttctctgagcatcagtttctgcatctgtaaagtggaaataattactctacctggcaaagttcttaggaaaattaaattatgtcacgtaggtcaagtactgagctgagtatcaagcaaagagtggatccttcatgaaggtgactGCCTTTCCCTTCACCTCCCTCCCTCTCCTCAGCTGACCAGGTTGCACCCTTTATCCTTTGACATAAGGACCATCTCCTAATGTGGGCGAGAGAGTGACTGGGAATCAGCTTTGCCTTTTTCTCTTTGCCTTTTTTCTTGGCCATTTTCATCTCCAAAATGTCACATTCAACTCCATCCTTGGATACACAGGTAAGGAGAGGTCATTATACCTTCAAATGCCCACCAGTCAACATGTGAGCTTATCTTCTAGCATACGGAAGCTTATCCTCTACTGGCAACACTTCCTGGAGTGCCACCCGTGTTTCCAATGAGCTTCTAATATGTCATCTGAGCTGTCTGGCTTCAAGCCACCATGATGCTTTGTCTGTATCAGCTGAGGTGGGCCATTACCCCCTCCTGGAAAAGGAGCAGCTTAACCAAAACAACAAGTCCTTTTCAGGTAGGCAGAATGCAAATACAAGTTTAGACCTCTTTGGAGCCCTAGGAAATTTAAGCAGTCCACGAAAATTGGGAGAGTCAAGCTGTTCATAGAATCAATCATAATGAGGAATCCTGGACTAGGTTTTTCTTAAGCAAACATGTCACAAGTTAACATCAACCCAGCTGAAAGGAAATGCACCGTGCAGGGGAATCATGAGGGtcagttcaacaagtgtttatcaatcacctgtttttcttggaccctggggtgaggggcagcaagggaaatgtgggacacaagcatgaattaaacaagtggtctctgtcctcatgaagttctacgctcttaaggaaaacaaacatgtccacaaataaggatagcaacaggactaaatatttcaagtagcagaaaaaaaaaacaaagttcagaaaggtttccccagaagcagaaacattcactcatatgaaaggaaaaggcaggttctctatgggctgagagttgggcaggTCGTTTTAGGCaaaaaaaaaaaaaaaaaagaaaGGAAAGCAAATGCAAGTTCCTAGCAGGTGAAACAGCAGGATTCATTTGGAAAGGGCAAGAACTTTGATAGGACTGGAGCCCGGGAGCCCTGGGGAGCAGCAGAAGCAGGGAAGGCTGCAGCCCCCGGGCATGGGGTAGATGATGGAGAGCCAGAGGGGAGAAGGGGTTGGCACCACTGCGGACTGCTTTAGCAGCGGCATGGGGGGCGAGCTGAGGGTCGCACGACTGGGTAAGCACTGCCCCATCCCATCCGTGAGGTTCACACTTCAGACAGGGAAAGACCGTGAAACAAACGAATGCCCAGAGCTGCTCTGCTGTGTAAAACCTATATGGTCATCCTCAGAAAGCAAGGGTAGGGGCAGGGTGGGGCGGGGGGTGAGGGGCATCTATTCCGTTGAACTGGAAGCGTTTTGAGACAAGACAGCGTAGGTATATGTAGATATGCCACATAAAGCTTTGCCTGGAGAGCATTCCAAATAACGTGGCAAAACTAACGGCTGTCTGGATAACTCAGGTGATGCCTGTATTGCCAAGGTAACACGCCACCCACCGGCCTGTGCTTTCAGCTCAGTATGAGTCCACAGGAATCTGCAGACAAGACTCCTTCCTCCGTGTGTTCCCGCCCAGGGCGGGGGGCAGCAGGGGCGGGGAATGCGGCGAGGAGGGGCCTGGCCGGACCTCTGGGGTGTGAGCCTCCAGGCAGTCACCAAACAAAACTGAGACCAGGCCAGGGGATCAGAGAAACAGGAAGCTCTTCTTCTCCGAGCTTATTCTCTTATCTACATCTGCGGAGGAGGGCGGACAGTGGAGCTGGGGAGTGACTTCGGGTTCACAGAAATAGTTCTTATTGGCTAGTACTTGCTGCTCAGAAATGGGTTTGCTGCGGGGGCCACTGGAGAGAGAGAGAAACCAAGTCCTCTGCTGGGGAGGGTGGGGGTTGAGGGCGGGCGGCCTGGAGGGGCCCGGGTAAGGAGGCAGACAGCATCTCAAATAGAGACATCAGTTTATTTGCACACACAGCCAGCGCTACCACAAGGCTGAGCTCAACAAGGTTGTCAAGGGGGCTTGGCCCTATGTTCCTGCTCCTATGACAGAGCCTTTGCCAGCAAGGGTCTCCCAATGACTGTCCCCTGTGCCCACCTTATTAAAGAAGGCAGAAACTCCATATGGAAACGTGTGATCGTACATAGGTTTGTGTCTGGCAGGCACATACATAggctccccttgtggctcagctggtaaagaatccacctgcaatgtgagagacctgggttcaatccctaggttgggaagatcccccagaagagggaaaggcaacccactccagtattctggcctggagaattccatgcacTTTCCACACATAGGTATACATAATTACTATGCCTATACCACTGGAAGCATACTGGAAAAAGAGACACTCATGTAATATTGGTTCCTGATGCCTCAAAGGCATTGGGCAGCTTCCATGCAAAAGGACTTAGTCCCAGCCACTACTGGGGATAATCGGAAATAAACAGCAGGGTCCTATTTATTAGTAGGGTCTCACAATTTAGCTCTACAGATGGTCCCCAGGTTGTGAAACAGCCATGGGCAAATTTCCCCTTACACAAATGGTTCCTGAAGACACTGACTACAATTTAAGAGATGGGTAAAATTATGCCTTTCAAATAGAGTAGTCTTGAGCATAGAAGAAAACCAAGGAGAGAGAGGGAGGAGGGGAGGGCTTTCAGCCTCATGTTTCTGAATCATCTGGACTCTTCATCAGCTTATGTTACTTCTGAGGTTTGTGTGCTATTCTCTCCCCATCAATCCCTGTGCATCCTGTTATTGCATTTTCATTATGATTGGAGATTACAGTTCAAAGGAAGGTACAAGTCATTTTGAAGACATAAGAAAACAGAGATCCTAATTTTGTGGCCAGTCATGGCCGATTCAAAAGACTTAAAATCCATTCCCATCTGTGATTTGTGAGGTTTGAGTGTGGCTTTCTATAAAATGAAAGCAAAAGAAATACATCTTTTTTGTCAACTGATGGCAAATCTGATTTGTACATGGAAAAGGGTTATCGGTTTAAGCGGGGATGCGTTCACACACATAGGTGTATAACCATAGGTGTATGAGCTCATAGGTGTATGAGCACATAAACACGTTATCAAGTGACTGAAATGTATGAGAAACATCAACTGGGAGAAGCCCATCTGTGTCAGTAAGCGTCTTGAGCGAGGAAGCCCAGAGGGCTGCAACTCCACACAGAACTGAGACTTGAGTAAGGGTAGGGTGGGATTTCCAAGGGGAAGAAAACTCCAGGAGGCTGCTGTCGGAGAAGGAAGCATGTCACGCATTTCTACAGAGGCAGAGGAGCTAGTCTCTGGATGTGAACAGACCCGTTTGCATGTCAGATAAATACAGGCAAGCACCACGAATTTAAGAGTTGAGTGGCAGGGTGGGGCCATGACATGCCAGGCCAAGGATTTTGAAATTTCTCCAATGAGAAGCTGGTAGGAGTCACTCTGCAGGGGCAGATTCACAATAGCAGCTATGCTTCTGGAAGGTTCTTAAGGCAGATCCTAACAGCTATACAGTTCCAAACTTTCATCATCACCTACAGACCCTTTTCCAAAATGAATGCAGACAGGAGAAGGGCTGGTACATTTTTACCGAGAAGGAAGAACTACTTCTGTTTTCCTTGGTTAGCTTCTCTCCCTAACTCCATATTAGCTTATTTATCGAGGCTCTGGTCTGCACTCATAAAGTATTTCCAGAGGCAGATGGAGAGACATCTGAGGCTCTTGGAACAAGAAAACATCTGGGGCCCCAAATCATTTAAAAAATGAGAGCTTGAGTCAAGTGTGTGCAAGTCATAGAACACACAAAAATGAAATCAAATTGCCATTCAGTCACACAGTTCCCCCATGGAGATGGAATTCAACTTCAGTGCTCCTGGAACTAAGGCTTTTCTGTTATTGTTATTGTTCTTGTCCCCTATTTGATTAGACCAGTAACTACAGTTATGCCCATTTCTTAGAGGAGCTAAACCACACAGGATGCAGCCACTAAAAAAATCACATAGAAAAAGAGTATTAATGAGAGAAAATGTAATGCACTGTATTACATgtgacttccctttcacttttcactttcatgcattggagaaggaaatggcaacccactccagtgttcttgcgtggagaatcccagggacgggggagtctggtgggctgccctctatggggttgcatagagtcagacacgactgaagcaacttagcagcagcagcAGCAGCATGTATTTTTAAGCTAATAAGAAACTGTGGGGTTTTTTTAATTGCATAGAAATTTGGGTTAAAACGAAGGATTACAGTTTCAATTAGAGGAGATTCCTGAGTCCTTTGCCTTTCTCTTTCTAAGCCATCTCATCATAGCAAGGGTCAAAAGAAGCCCATGGTTGATTTAAAGTGCTTACCAGTCCTCCACTACTTGCCAATGTAGGCAACTTTTTAGGGTGTCTCTCTGAGAGAGAAAGAATCCAGGCATTTCCACAAGTGATTCAACTCATCTAGCTCGAGTGGGATGGAAAGTGATGGATGCCCACATAAAATGACAAAAGATAAATGGTTCCAAAACATTTGATCCAAGCTTTGTGTGTGTTCTCACAGGCTTCCCCAAACACTGAGTCACCTACAAGAACTATCTACGTTTATGGCTGCCAAAGAGATGTATATTTCATTTAGATGGTGAATCCCTATTTCCTCATCTTCCAAATCATATAAGCAGTTGCAACAAATGCATCTCACCACACTGCTATGCAGTGCAGAAGAGAAGAGCTTCCTGGTGAAAGGCAGCCCCTGTTTCTACACCAGGCATCACTTACCCAGGCCCTCAGCAGGAGACCACAGACAGGCAGTGCCCTGCCAGCAGCCAGAATGCCACAAAACAGTGATTTCTCTTAAAGGTTCCCCTTCCACTACTGTTCACAATGAAGCTGCCAAAACTTACAGGACTTACAAAACCACAGTAGGTAATGACCCAGTGGTAATGACCATTATCAGGCTTCATTTTGCCTCCAAGTCTTAGAACAGAAGATGGCTGTCATATTTTTTTCTTTTCTACCTACCACGTGGTTTTCTTGTCTTGGAATACAGTGCCGTCCTAAGCTCACAAGAGATTGGCAGCAGCATAACAGACTGGTGTGCCAAGCAGAGGGGACAAATTTCCATAATGTTAGTACCTCCAACAGGTATAAAACTTCCAGCATCCCTTGGGCCTTCAACAGACTCCTAAAGGGTCTCCATTTGTCTCCCTCTCtggtaaagaatcctcctgcaatgcgagagacccaggttcaacccctgggtccagaagattccctggcgagcggaatggcaacccactccagtactcttgcctgaggaatcccatcagaggagtctggcgggctacagttcatgggggtcgcagagtcagacacaactgagcaactaatacTTTCATTTTCTGAATGAAAAAACCTAAAAAACCAAGCAGCCTCTGAGATAGTCTAACCTTCAGAGTGAAAGGTAAAACAGCACTTGAGCCAGTCGGCTTCTCTTAACATGCCACCTCAACAagtgctttgcaatctttactggtgtctgaatcacctggagatcttggtaaagcacagatccttaggtctggtcttgggacctagaatttctaacaagttctcacatgatgctcatgatatgactggctcaccacagtccatattttgggACCCAGGCCTTTCCAATCCTGGCACCTTCTGCATTCCCCTGGCTGAGATAATTCACTGAAACCAACCTAGCCTGATGACCCAAGATAAGCAAAACTTCATCTGGAGTAAACGGCTTACCCCTGACCAGGGAATATCATGAAGGAAGTCCAGTGTCTGTGTGCTCTGAACATTCAGCCAAATGTGGGAGGCGGGCATGAGGGAGACAGGAAGCGGCACAGAGCACATACCCACGGTCCCTCCAGGAGCTAACGGGGCTTGAGAGAGGGGCACGGCACATTCTTTACTGACCCAAAAAGAAAAGAAGGCaccaaaccagctccagaaatggaaccagaacagatctgaaacagaGCTACTGATTTTCTTAACTACCTCCTCTTGGAATCCAAAATGGGAAGGATTTTCAGCAAGAAAAGGGAGCCATGTTGCTGTTGCCTCTGTTAGTGGTTGATGCTTGTTGACAGCTTTTGGAAACCAGTGATGAGGCTCTTTCTTCATTCAACACTAGAAATGCAATTGGACAAACAAATGAACTACAAGACCGACTAACTGTATATGTTACAGTAAGGAGGCTCATTCAGTCCTAATTTCCAGTGTTTTGTGACATACAGGAAGTACACGAATTAAGTACTCTGGGAAGGATACACTGACTTCCTTCCTAACAAAGCATTTGCACCTGCTCTTTCTCTGAGTCTATCAAAGATGCCTATTCCTGCACCATTACCATTTACATAATAAAATGGATAAGAGTGTACAGGTGTCCTCAGATGTCCCCATACCCACAGTGCACCAAGGGCAGAAGAGACCCAGACATCCAAATCCACAGATGACCCTGAGGCTCGCAGTGACTTGTCCAAGTCCAACTTCAGTTGAAGGAATATTCTACCAGATGTGGAAAGGGGAAGTCACTCTTGGAGGAATCAGAGAAGCTCCATACAGTTTGGAGTGTGTGGATTCCGTTCGGCCCAAATTCAGAATTCATTTATAGTTCCTTGGCATTTCCAATTTGCAAGCTTTAAGAAAAGAGCAAAAGGCCGAAGAGGGAAATGTTCACAAGAATGTTATCCCACCTCCGCTGTGACTGCTCATGGTCATAGACAACAGAAGATTCCTGAAAGAGGTGCAGAAGCTGAAGATCCAGCTATGAACCACAGTCCTGGGGACGGGAGGTGGGGGGCAAGCAACAGGTCCCCATGGTGGGTGAGGGGCGGACCTCTGGCTCCCTGATTCTACTTGCCCAACCCTTTCCATTGCCCCAGTTACCATCATCAAAAGCAAAAACTTGGACCTGCCCAGTTGGGCAAGAAGCCAAGATTTAAGGTAGAGGGGAGTATTGTCAGATATGTAAGGTCCCTAAAACTCCTTGTAATTGTTAGGGCAATCTTTaaaaaaaaaaaaaaaaaaTTTACTCAATGTTGTAAAAGGAAGAGAAGAAAGACAAAGGGACTCAGAACCCTAAAAGCTAGGGGAAGAATGCGTGTCTGACTGTTCCACACGCCCCTTACCTCCACTGTCAAAAGGGCTCTAGGGGAGCTGATACCAGCTCTTCAGCCTCAAGGATAGGGCGGCTCCCTGCCTCCGCCTTCTCTCCCTGCCTCCTCCCAGCCAGTCCCTCTTCATAGCTTCTCTTCCTGTTCTGGAAGAACCCACCGTGAAGACGCACAGGGAAAAGCCTCTCCCGTCCCCTTCGGATGCCTCGCGTCCTCGCCCCTCAACCCCACCTTGCCCTATTCCCAACCTTGGATCGGTCCAAACATTCTCCCCCGCCACTGGGGCGCCTCCTACCTCTGTGCTGCTGAGCACTGCTTGACAGAGTCACACCCAGGCCCTGCCCCACCCTCTGCCGCAGCTGTTCCCAGCCTTCACCACTCCTCACCAAGGTCCTCTCTCACCCCCAACTCCCTGCGCTCCACAGATGGGCGCACCTCCTACTTCCCCTAGGAAAACAAAACCCTCCCAAAGAACCAGGCAAGCTCCTTGCTGCCTGTGAATGTATCTAAGTCTACAAACCCCCACACACCACCCACTCCCTCTCCTTCAGAGAACCTTCTCTGTTCTTCCATCAGGGGCCATCCCACCATCAATGACCTGCACGCACATCCccactcccctcccagaccctcccctgggcttccccgctcccctgccttcTCAACCTCTGTCGTAGGGTTCCTTGGGTACCGCTCTGTGCCCCCAGCCCACCAGAAGCAGCAAAAGTCCCCACTGGTCTTTTCTCTTGCAGCTGGTTGTCTTCCCTGCCAAGCTCATCAAATAAATCCACCATGCTTTTCCCTTCATGCTTGTTCTCCTCTAGCTCTGCGGTCGCGCTTCCCACCGCTGCACCGTTGGAAAGGATCTGGCCGAAGTCTCAGGCTCCTTGTTAATACACAACGAGGCTCAGTGGACACCGTACAGGCCTTGTGATGTGTGAACGCCCGACTGCTTTCTCTCTTGCCCTGCCCCAGTCCAGGCCCTGGCTTCTGTGATCCCCACACCCCTTCTGCTTCTGTCCCCTGACCCCGGCTTGACCCCCGGGCTGTTGGTTTCCCTTCCTCCTTCAGCAAGCCCCAAGGCTTTTCACTCCACGAACTTAGTACTGAGAGGGCTCTTACCCGTCCTCATGGCCTTATCCCCTGCCTGGACAAGTGGACCCAGAGTCACCAAGTCCTTTCCTCACTGCCTCCTGGTCCCAGTTTTCCAAAGAACCCACAGGTACCTCATTTCCTGACTGAGTTTTCCTTTCCCATAACTTCCAAGTACAAAGAGAGACCCACTAAATCTGGGTGCCTCCATAAAAGAAAGGGTCTCACACAGTGAGAAAATTTGGAGATGCAAAAGACAGGAGGAAGGTCTCCACAAAATCAGGAAAGAAGGTGATTGTTGAGGGTACCAGTAGAGAGCTTAGCTTTAGAAATAGCACTTCTTCCTTTGAGGAGAACTCAGTAttattgagcgccacctgtaggtgccaacaaggaccaagcatttggctcagttcatactcataataatcttatgagattaggaatatcattccagttttattagaagaagaattaaatgcaaaacaaggttcatcaatttgcccaaggtcacaaagctagtaagtgccaaagtcaagacttatattcaaaccaggtgtctctgaagtcattgtccctcaagcaTGAGAGAAATAAGGATCCCAGAGAGAAAGAAAATTGCAAAGTTTGACAAGTTTCTGAATATGAATAGAAAGAAAAAGATGTCACAAAATTGAATAAACTCAAAAACCTAGTAGACTACTTCCCTATGTTTTCCCATCACCTAATCTCCCTTTCTCCATAAAATGCTATAGTCATCAGGCTCAACAGATTTCCCTTCCAGCTGATGTTTTTTTAAATGTGTTAAATCTAATTTGTGGTCTACTTATATTGAGTCTTGAGTGGAAAACAGAGGAAACAGACGCTTTGTACCTTATCTGCTGACTTCTAACTGTCTTTCCTCCTCCAATTTCATCTTTTCTCCCCCATCACCTATTGTGATGAGGAATTCTGTAGACTTGTTTGCTTTAGGTATTGGCACCCTAGGCATTCAAACACTCACAACAGATATTCCCTGGGAGCTTGGATATATTTTCCTGAGGCTTAGTTGCTGCCTTTCACCCTCATTGACTTTTTAAAAATATTAATCATTTCTATAATTTGATTGGGCTCTTGTGGGAAGGTGGAAGGGGAAGATGGATAAGAAATCCATGTGTCTCCTTGGATTTTTTTTCTAACTTTATTAGGATTTCCTATCAGCCAAGACAATGATCCCTCCCTTCTTCTTAGCTTTGGAAACATTGTGTGCATCAGCAAGAACTACACTGGATGGCTGGTGGGGGCATGTGACGTGCATGCATGCATATTTGTATACTGAAGGTGGGCTGAAGGCATGACCACTGAATGAAAACCACCTGTCTTGCAAGGTTATCATCCCCCCAGGGAATTTTAAAAGCCAGCACTCTCTTTATCAGAGTGAGACAGGGGAAATGATCTTGATCAATGGTATCAAAATCCCAACATTAGTCCAAGTACTTAAGTTTGACTTCTAAATTTAGCTTCAGTTAGCTAGTTAATAAACATCTCTGCAGTGCAAGAGCCTTCCAAATGTTACTTAACTAAAGGGCACCGTGCTGATGTCCTAGTTTGTCTGATAGATGCGTCCAACTAGACTCAGAACCTTGGTGATCCACAGAGCAAGAACCATAGTCCTAGCACTACCTCTCCAGGCCCTACTCGACCAGAAATTGCCTAGAGAATTCATCCCCATTTGTGCCACCTCTTCAAAAAAAGCtttcctctcaagcttgtattatagagcaggctacctgttcccctggaaaatctttggcccccaagtcatcgtgaaaatcatactgaagaatggagcagaccccattaaaaccccatTAAAAACCATGTGGAGGAGAAAAACTGGTGGAAGTTGAAGAAACTGGATCTTAACCTTGAGATTCAAGGTGCAGTCAGACGACCACAGAGAGAAGACTGTGCTGGGTCTCTGAAGAGATCCAAGTGTGGGCAGGAGCAGCCCCCAGGGCAGTTTAACTGAACGGAACCTTGGTGAAGGTTCCGCAGCAGCCCTCCAGTCTCGGAGAGGGCCTTTGCAGGAGAGGGTTCAGGCTGTGCCTGCTCTTACACTCCAAGTGAGCTCATAACTCTTGCTCCTCTCCCACCTGACTATAAGCCACTCAATTTATCTCAGAGCCCCAGCCCAAACCTGGGACATACTGAGACGCCAATGACTATGGAAGAATGGAAGGAAAGAGAGGAAGTGGGGGAGGTGGGAGAGAAGGTAAGACAGCTGAGAAGCTTACATACAGACCCAAGTGAAACAAGAACTGAAAATGAGCAGCGGGACCAGGCTCAAGTGAACAGCTGAAAGACCCAGAAAATTTGGTGGAATCTCTGAAAAATTCAGTGTGCTCAGCTCAGTGAAGAAGAGGTCCAAATCTGCTCCAGTGGCCAAGACAGGAAAGCCTGAGGCTGAGGAAGGGGTAcagagacaggggcccctactctttgttcccctgagggtcaggcccagaagtgagcacagagcctaggaaacaggtgttacctaaaaactatgttgaataaatgTGAagctcatttacaaggccctttccagctctgacattctgggaccctGCCTTTTTCAGACCTCTCATTTCAGGCAGGTCCCTCTGACACCCCCATGGCTGGGCCTAGCGAAATAAGAGAAGGATAAAACTGCATTTTGAAGGACAGAAAGAGGCAGAAGCGAAAGTCTGACCTTGGGACATCACCTCACTTGACCCTGGGAAGTAACCTCAAGTTCCAGCTTGAGGAACTCCCCGGACTACTGACTGAACTATTTTTTTTTCCTGTTTTCTCCAAGGAGGAACACTGTGCCCACGGACGGCAGCAGATACTGTCTCGTGGGAAGAGTCAAGGTACAGAAACTGCCTCCTGATGACCCATTTGATTGATGGGCTTTGCTACAGAACTCCGTTCCACCTTCTCCCTGCCCTGGAGCCCTCCACACCCTATAACTTAGAGAAGGACTAGCTCCTGGCGTCAGGCGTATTCCCATTCTTCATTCCACTCCCTTTTATTCTTACTGACGAAGGAGCTGAGCCTGGCTGGCGCTTCCTAAGGCTGAATGATTTAGGGAAATTCTTCTGTGCCTTAACCTGCAGGCCACAGGAGGGAAGACTTCGTGTGAGTTTTTGCCTGCATTCCTGAAGAGCAGTCAATCAGTATAgaaggaaagagggaagcacagaggacaagggaggaaggaaggaagaaaggtgggaagaacagagggaaggaaggGCGAAATACAGATGCAGATGAAACAAAAACAAATTCGAAGCATCCCTGTCTTGAGTTCACAGCTAAAAATCTCAGATATTTTTGCTGAATTCGCTTCTGAGAAGGAAGCCAGTGGATCACATTTCTAAATGACGGGATTCAGGTTTCAGTGCTGCTGCTTTCTAGCTGGGTGAAAAGTCCCTTTAGCCAGACTGCCCGATGTGTGAGCTCTCGCTTTTCCTGACCTCAGAGGGCTGGGAGCTTCCTGTCACTGCACAGAACCGTTCCTTCCCGTGGTTCTGGGTCTGTGTTCCTAGACCACACTTCCACTGGACCCTTCTCTCAGGCCTGGCTCTTGCTCACACACCCTCAGTGCTCCCCCCAAAGCCTGGAGGATAAAGTCCAAGTTCCTCAACATGGTATTTGAGGTCTTTCTGGGTCTGGCCCCCTCCCGCCCTCATGCAGTCTTTCCATTCTAGGACAGTGCGCATCATCCTTGAACCCCCCACCCACCGCATGACCTGcccatctctgtgctttggctcatggttctcctctgccctgaacactcacctgtccccaccctcaaaccaaccactacgcgggcctcttcctgaacgctgctgtgaccacactgccaggtggtggcgagtgggaccccttcttccgggtatgactctttcatggcactggccactttctatgacgtttattggcctcgtgggtttcacccaccctagatgctgaggtcctttgtacagaaacactgtctcccctctgtcactggatctccaccttagagccccaggccaggcacacagtaggcattcaatgtttgttgggtgaaggggtgaatgaatGAATGATCACCTTCTCCCTGCACTTGAGACCCAGATGTCCTTAAGGAGATTGAAAAACTAAGTCTGAAACCACTCTGCTTGTCAGGCCCTCCCACTGTCCTCCCAGCAGGCGCATTATTTTTGCCCATTTTCTCCTCGTACCGTCTCTCGTTTCTCCCTTACTCCCCTTTGTCACTTTAATGGCATGCCAGCTCCCAGACGCCAAGCAGCACCCACGGCTGGAAGTCTGGCAGCAGTGACACAGCCAGAAAGCCACCCCAGAGGTGGCCCGGGTCAGCGAGAGGTGCTGGCAGGCAGAGACCTTCCTGAAATCTATTCCCAGAGACCCAAAGTGCATGGCCAGGAGACGGCGCTTTCTTCTTTTGAATGAACCTTTCTATTCTGAGTGAAGGCAAGCCTGTACTCATCCCGActcgtgctggaagtgggcaaatagcagccacaagggccatctgtcagggtgaccgcagaagggacatgggctctgcacagttggaatacgtgacctcaacattccctGTACTGGCAGATCTCAATCTTTGAGTGCAGTTTGGGGAAACTGGAATTGGGGCATGATTCAGACCTGCTGTCTCACCCCCCCTACCACTTCCTCCCTCAGTAAGGGGACCAAGGGTGGCAGGTGGGGAGGGGTGTCTCCAAAGCCTGCATGGCCCTTGTCCTGGCCCCGTCCAAGAGAAGTCTGGTTCTTCTCCTCCCCAGGATTCTTTCAAGGTCTAACTTATGAAAAGGAAAGTGAAAGAGTCACAGAGAAAGACGGTTACCAAAATGCCACTGCTCCCTGGTTAGTCGGGGCAGTGTTGGCAGCATCGGGCTCCATGTTTCAATGCCTTTGGCCCAAGCACCTCCCTGGGCCTTGATTTGGATGTATGTGGTTCAGCACTAGCTCTAGAACCTTCTGGAACTTCCCAGAACTGACCTGCCAGTCTGAATATTGGCAGAAGCCCAGATCCCTCAGGTGAAGAGGACAAGGATGAGTACTGCGTGAGAGAGTCACTCTCAGGGAACATGAGAGGGATTTGAGAGCAACTTGAGGGACTGGAGCCCCACAGGGCAGTGGTGGGGAGTGGTCAGCGCCAGAGGGATGTTGTTTTGTGGCCACTGCTGCTAGTCTAACCCCCAGCAAAGTGGGTAGTCTCCCACAGTCTTGTTGCATTCAGAACTACTGGACTAAGATGACTCCTGAGGAGACATTTGGGAGTGAACAGAAATGATGACTCCAAGCCCAGAAGGCAGTCTGCATCGTGCTGTGGCAGCAGAAGCCTGCCTGGGGCTGGGCGAGGGGCGAGAAACCCACCGCCTGACAGCGGTGAAGGACAGAGGACAACGTCCATAGGGGCAAGAGAAGGCAAAGCTGCCTCTTCTCATAATTATCCAGAGACTGTCAGGACAGGTTTTCCAGACCCACAAGGGTCTGGGTCCAGGATATGGGGCCTCTGAGCACTGTGCCAGGCCTGGGCggggggggatgggggggggcatgggggggTGGGCAGGAGAGTGGGGGGCAGATTCTGTGCATGGTAGGGCAACAGGATGCCACTGCTCTACACAGCCCTGCTGGGGTCTGCATCCTCTTCCATACTGCACCCATCTCTGCCCCAACATCACCAGCCAGCCTCCTAGACCTCACCTGGCTCATGGGACAAACCTTTTCATAAAGAAACAAAACAAAACTGGAACTGTCTGAGAGAGAGACTGAGCTCTACACCAACTCTGTTAACAGCCCCAAGCTCCCTCCCCTTCCCCACACCAGCCTTCCAGGCCTACGAAGCCTGGAGGGAAGAGGGTTCATCCAAGGTAAAATGAACTCTAAAGGCCAAGAGGTGTTTTTGATTACCTATTGGAGTTCACAGAAAAACAGAGGAAATGGAAAGATAGATACCGTGGTACCGCCAACAAGGAAGGAGAACCAGGCCACTCAGGCCAGGGAGGGGCAACAGAACTCAGGGCAACAGGAGAGGGAGACAGAAAAAGAGGAAGGTGAAGACACCCCCTGGTCTTTTCCATTCTGTACGTGTACCTATGCTGGACGGCCTGACACACACTCTGACAACCAGAGAATTTTCTGACATTCCCCTGATGGGGTCACAGGTGGCCCCTCCCCCAAGCTCTCCCTCTGCTCCCTCCCCTAAGACAGAGGGGGCTGCCAATTCAGTGCTTTAGCTGAGACACAGAGAAATAAATTGGGGTGTGGGGAGGGGGGACCCTGGGGAGGAGGTCTTCATGGCAGACGGCAGCCCTGTGGTTTGTTGCTCAATCTTCCAACCCAGGGGTCTCAGTCCCCAAAGCCCCAGGGCCTTGCCTTAGGAAACTCACCCAGGTGACTGTGGGAAGAGATGAGGCGCCCGGGTCCATCCAATGCCTTTGACAAAGAAGTGGCATCTCCCAGGGCTCCAAGGCCTCTACTATGGTGTGGCTCTCAAGTTTGGATGAAAAGCTTCCCGCAGGGAGGAGCCAAGGAGGAACTGGGATCTGGAGCTAAGCTCTTCCTGATTTTATATGCCACCTGTCACCTGCCTGCCAGGGGTAGCTGTCACCTTGGGCAAGTCCACCCCGAGGCCAACAGGAACCACGTTTCTGTTACTACAGACCAGGGAGACTTGGGCTTGACTCGAAGGGCTTGACAAGCCAGCAACTACTGAAAGGCGCTCCAGTTTCTCTTAGGTCTAAAATGTAAATAAAAAGACAAAGACAAGTTGAAAAGGGAAAACAGACTCCTGAAAAAAAAAGACTGGCCAAGACCCAAACGCTGGTTCAGATGTTTTTTCCGCCAGATAAGATTCTTTTGGACACAGTAGCCCTGGGAGGTTTAACTCAGAAAATTCTAACCTAATTTTTTTCTTTCCTAAATCTTTGTAAGAGGCCACCTCTGGCTTTGCTCTAAACGCATTTGGGACAACTTCTCGGTCTCTCATCAGATCCCCATGGCCAAGAGCACAGAACGCTGTTTTCGTTTAGAAGGGATCACGTGTGCACTTCTCTGCTCTGTGTGTCTGCTGGTTCTCCACTGTAAACCAGCCCCTGGCAAGGCACCACAGGGCACAAGACCTGCGTAGTAAAGTCCCCTGGTGCTTCCATATATGTGTTTACCTTTTCTGTAACCATGAACAAATCTGTTCGCCTCCCCTGTGACAGATGGAGCTGTTTGTGCAAAGGCACAAACCTGAACTCACGGTCTGGGCTTGATGTGCAAGTCAGTGCCCAACAACCCCCGGGTCCTCGCACCGACCTGAGACGAAGCCAAGCATTCTCAGTGTCTGGCCTCAGATCTCCTCCAAAGATCCCCTGGTCGCAGGCAGGTGCATTTGGCACATGTTTTCAGATGATGGTGGATGAATTGTTTTGTTTTAAACACATTGTCCAGGCCCCTAGAAACAGCCAGTCCCATGAAACCTCCTCAACTGTTGAGGAGGGATCACAGTACCGGGGCAGGGGCCGAGTTCCTGGGAGAAAACCGTCTCCAGGGCCAGGCCCCCCTGCCCAACTCGATCTCGAAGGCCCTCCCTCATCCCTTCTGCTCAGTTCCCTTTGGGTCCTTTTTTTATGGTCTCGGGTCACCTCTTCTGGCTCTAGATCTTTTCTGGGATTATTTTTCCAAAACTTGTCACCCGCTCAGTGTCTGGTCCCCTTCCAGCCCGAGGCTACCTTTAGCTTGTTGACCTGCCTCTGTGCTTCGGACAGGGTGGGGGTCCCCTCAGCCCCAGGAGGTTTGGTTCTCCCCTGTCACTCCGTCCCTAGACGCCCTGGAATATGACCCCCACGCCCCTACCGGGAAGCAGACCCTTGGTCCCACTGCCCAGATACACTTTTCAGGCAACCCCCTCCCGCTCTTGCCACGTCCCTCTTTGCTTTTTTCCTTCTTCTTTCCTCGGGTCAGAGGAGCCTTCCCCGCCCCCCCGCCCCCCCAGAATGAATAAAATTATTCTGTTTCCGGAAGACGTTTTTGACTGTATCCCCATATCTTTTCATCCTTAACACTGTTCATTATTCTATTGGTCATCCCCTCCAAGGATTCAGAATTTTGAGAATATTAAAAAGTCGGGGGGAACGCGAGGTTCTTTCTGCTTCCGTCTCTGTCGAATCCTCCTCTTGCTCCAACTGGGGCGGTGGAGGAGGGGGGCGGTGCACAGGGGCCAGACTGAGGAGAGGAAAGAGGAAAATTTAAGAAGAGAGAAAAATGTTTATACTGAAGAAAAATCATGCAGCTTCGGTCATAACAGGCAGTCAGTTTGGGGCGATAAAGTTCTTCTAGGAGCTCCCTCTAAAGGTCTGGGAAGGAGGTGTGGGA
>chr10 100967850-100990955 (+-0 bp) directionality: mono:plus
CTTTTGAGTCTGTTGGTTTGAATTCCTTGTGATGGTTTTCACGGTCTGACAGTGAGGCACGTTATCTGTAACTCACACAAGGTGGTGCAGGTTAACTGCAAGTCCATACTTTGAGAGTGAATTCTGACTTTGTTCTTGGAAGATATGCTCTTTTGAGTCTGTTGGTTTGAATTCCTTGTGATGGTTTTCACGGTCTGATAGTGAGGCAAGTTATCTGTAAATCACAGTGATTAAGAATGAGATCTTCTTGTGCCCCCTAGAGACACTGTTTCTTAGAACAGTTTATTAAGATGTCACTTTTAGAAGGACCTTTCATCTTCATGTCCAGAACTCAGTAATACTTTGAGTCACTTTTGTGCAGCTTGATTTCAGCCACTTTGGAACTTAAAGGCTTGAGTTCACGTGAAAAGGGCACTGGTCTGGTGACTGATCCTTTCGAATTACAATATATTAATTATTCAtagatttaaatctcaatttcccacatagtagctgagttatattgtacaagattttaacctctttaaatctataatttcctttttttttttttggtaaaattaggataataattgtactttcctctttggattgttacatgaattaaatgaaataatgtaaagttcaaagctcagttcctgatgcacaAGCTGCCTGTGGAAAATATTAGACCAAATAATGACTGCAGATATTTGGGAACTGNNNNNNNNNNNNNNNNNNNNNNNNNNNNNNNNNNNNNNNNNNNNNNNNNNNNNNNNNNNNNNNNNNNNNNNNNNNNNNNNNNNNNNNNNNNNNNNNNNNNGACAGCCCAGGGCCACTGTATTGACTGTCTGGGTGCGGGGGTCGTGTGTGGGCCTGGGGAGGTCTGGAGTTGAGTTCCGTGTCCTGGTTTGGCCACGGAGCTGTCTGGCTCCCGCTCTCCTCACAGGGGGACCCTCAATTCTGTCCCTGTCCCCCCTGGCCTCCTCTTTCCCTGAAGGAGGAGACAAACTCTGCTCAGCCCCACCCGGCCACCCACCGGGGCAGGCAGGGAGCGGAAAACCCGAGCTCGGCCGAGGACATTCCCCACCTCTCCTCAGAGGGAGCCACCCGCTTCGCCCCATCCAGCAAAGAGAGACGGTCCAGCCCGAGGCGCTGGcgcacgtacacacgcacgcacgAAGCGTTTCCAGCATCGGGGTCTCGCACAAACCCGCCGTCCTCGCCTGAGACGCCCTTCGCTCCCAGCAGCCCTTGCGGCAAAATGGCGGCGCGGCGCTGCAGGAAGAGGCAGCCTGTGGCGGGCGCGGCGCCCTCAGAGCCCAACCGAGGGCGTCTCAAAGACGGGTGCCCCGGGGCTGAGGCCTGAGTCACACACCAAGCAGGACCGAGGTCACCCTCCTGGCCGCGAAGAAACGGGATGTTCTCGGTGAGAAGGGCCGGTGGGGGCCTGTGGCTGCGAGCCGTGTGCGTGGTTCCGAAGAGACCTGGCTTCTCCGAGGGCAGTACAGAACGCTGTGCCGAGAAGAAGGCCAAAAGGGGTCTGTGCGCCCAGCCTGAGGGTCTGCGTTCCCTCCTGGAAGGCCTTGCTGTGCTGCGGGTCACCTGGAGAGCGGGGCCGGAGGCTGCAAGCTCGCCGTGTCTGGGAGGACTCTGAGGACAGAGGGCTAAAGCCACCGTGAAGTCTGTGGATGGCCTGACGGTCCGTAGTGGGGGCCCCTCACTTCCTGTATTGACAGCGCCGGGCACCCCGCGCCCCTCAGACAGGGTGTGCTGGGCATGGAGGGAAGGGTCACGCCGGCCTTAGGGCCCGGCTGGTAAAACTGGCCCAGACAGCCCGTGCCCGGTCACAGGAGCACTGTGGAACCCAAAGGTGACTGGAAGCCACCATCACCCTCATCTTGGAACCAGAGGGGTGGGAAGGCAGAGAGCCGCCTGCCACACCCCAGCCGGGTACCCACACTAGCATAGGGTCTCCTTGGCCGCCGGATCTGGAGTCTGCATATTGCCTTATGAAGACCTTCAATAAAATCTTTTTAACAAGTCAAAAAGAGAGAGAGATGATGATGGTTCAAACTAAGAAGTTTCATTTAGAAGAAGGGGGGAAAAAATGTTTACGTGTGCAAGAAAGAAAGACGCCTTTTATTTTCTCTAAAAATCAGTCACATTTCAGTTTCAAGATCCATCCTACCAGGAATGTGGAAAATGTCTCCTTGGGTTGCTGGTCTGGGCTAGGATCCTGGGCACCTCCCCCCACCACCCCCACCCCGCACCTGCGTGGCGCACCCCCGGCCCTTCTGGCAGGGCTGCCCCAGGGTGCCTCTGCTGAAGCCTGTCTCATCCCCTCTATGCGACTCCAAACTGTTCGGTCCCCAACCTAAGAAAATGTCTTTTGACTCGGGAAAACCTCATTCCCAAGCCTGCGCTGAATTAAAGTCCTCCCATGGGTGTGACTTTTGAAACAAAGAAGCCAGGAATCCTGTGGCCATTGTATTCCTCGGCTTGAGAAAAGGAGGCTAGAACCTGGGAGCCCCAGGAGATGAGACAGAGCGGGGGGAGACAGGGGAGAAGGCAGAGAAGCTGCTTTATCTACCGTGTGTTCCTCAGACACACTTGCTTTCAGAAGGAGTTACAATTCCTGTTGCAATTGGTGGTGACCTATAGCGCTTACCTTCTGCTCATCTTTAACTTTATCTTCGAGTTTGTGGTTTATTTCAGAAAATGTAATAAAGCAGTCCCAAGTGAAGACTCATTTGTGGTGTCCTCAGGAGAAACGGATTCATAtgcttgggagtcattcctgttctcctgttccctaaccagtctactaagccttcttaaagatgccacttcttacaggaagcctgttttgacTGTCACCGTGTGTGTGCCAGTCCTCACACTGTCTGAATTCCTAGCACTTTGGGGGTAATTTCTTGTACTTTTGAACAGAGTCACAAAAGTCCTACTATGGTTCTCCCTCCAACCAGATGGCAGGATTTTGCCACCCCACAGCACAGTGGGCACAGGGctactaactgcgatctgagatcgctgagggcagggaccaaggctccgccacaccctgcagctctcccagcacctcacacagaggtgggctccaaaaatatttattaaatggatgGGTGGGTGGAACAGATTGGTGGATTGCACAGTCTTAACCAGTTACTGTCACCATTGAAAaagtgaaatcgctcagtcgtggccgactttgcaacccaatggactgtagcctaccaggctcctccacccatgggattttctaggcaagaatgctggagtgggttgccatttccttctccaggggatcttccgacccagggatcaaacccaggtctcccgcattgcaggcagatgactttactgtctgagccaccaTTAGCTATTCTTCGTCACCCCCTGCCCCCCGCACCAATTCAGTGGAAAAATTGTAATTGTTTCAAATTTGCATTCACTCATGGAAAGAAACAGCCCATTACTTCTCTTCTTTCTATGGAATCAGGCAACCACAGAATGTTCTTTAAGGCATAGATTACTGTTCTACTTAAAATGTTGAAACTGAGAGCCATAGATTATGCTTGCATCATGTGTATTTCTGTTTCATACATTTGCAACACATGCTTTTGATTCCCTAATGTTGGAGTCCTCCCAGTTTCTTTATTTTAAAACAAATTTCTGTCTCACTGAGGCCTTGCACTTGTTCTTTGCCTCAGGTGTCTGCAGATTCCCAAGAGTTGTTGATACAGGCAGCTTGTAGATAACAGATTACAATATTGGAAAACATTTTAAAGTTACTACTTTCCAACTGAGGGGAAAAAAAATCTTTTCTTATCCTGAATGATTCCAAGTGATGAGTCTCTAAACGACCTTTAAGATGCATTTAATAAACATAACTCTCTCAAATGGGTTGTATGAGACATTAAAAAAATTTTTTTTTTTTTAGTTTTAGAGTCTTGCAATATATTTTTAAATGTATTCCTTAGAACAAGTCATCCATAAAGATACAACGTGTGTGTGTTGACCTGTGTGCTTTCTCAAATTCACACCGCCACGTATGCACTAGCATTTTAACTGAATAGTTTGGCACTGAGGGTGTGTGCCCCACTCTGGTTCCTGCCCATGATGTAAATTCACAGCAGTGACGAGGTAGAAGTCGCCACTGGGGTCAGTACTGTCTCTGGACATCTTCGTTTGCCTCGCCCACCGCCCTTTGCCCTGGCTCGCCGCACACGCTGCATCCTTCCAACTCCCCTCCAGCTCACCCCAGATTTGGGCTCTCTTGCTTTGCCCCTACTCTCTGCAGAGGCCCTTACTCAACTCCACATTCTTGGATTTGATatttattcagcaaacatctttccatcttttaccgtgctccaggcttgtgacaggcccatgaaaacaagaaggtaaggagatctccgtcgaggggctcccggtatggggaagagagacagttacccaaacaGAGAGGCTGCTGCTACCAAGGGATCAACGGACAGCCGTGTCATCCATCCCCAGAGAGGCAAGGAGCTTTCGGTTAATAGAGAAGTGATCCCTGCAGCACAGTGGCCAAGAAATTGAGCACCCATGAGACTTTTGGGATTTGCAGGGCTAACTGGAAGGAATTTGAGGAGCTGGAGCCCACCGGGCAGCAAGGCCAGCCCACAGGGATATTGTTGTACGGATGTTGCCATGATCCATTCCTGTGAGGCCAGGCAGAAAGCCCTTTTCAATAAAATCACAGCTAGCTACTTGGGGTTCTCTAAGAAATGCAAGCTCATTTGCTAGCATTTTGAAAAATTCTTAGTCTTCAATGAAGGTTTCTTGCTACCCTGCTGCCCCTGTTCTCTAAGTGACTGCATGCGGAcaagcatgctaagttgatccagctgtgtccatctctttgcgacgctatgaactatagcctaccaggctcctctgtggatttctccagacaagaacaccggagtggattgccatgccctcctccaggggatcttccccatccagggattgaacatctctcttgtctcctccattggcaggcagattctttacccctagctctacctgggaaacccCTCTCTAAGTGACTAAGGCTACTCAATTCTAAGTGctatgcactcatgagagaatgtgggcaaatgatgttttagtattattctgggaaatagttctaaccttgtggataccatgagagaatctcagggatgtaagaaggtcattggcgaatactttgagaacTATGGgccttgagtacagtcttacagtgaattctgagaatgtacctggatcaatagggaaggtattctatgactgatgacaatatctgccttgggcacaggtgtaaggagtgtggcccatttgtcatatgtttgacatcccCACAAAATATAATATTTCCTAGGTCATATACATTCAAactatcagtagtattaagaatggttttaaaataaatattccattatctgtacctctaaatgagagctttccatcaaagttgtcatctttagagtctagttattttaactatcactgtgatcaaaatttcggagctctctGTAAACACGAAACACAGATCAAATTCTTTATTATTAGTACAAGGCAAACTTGATTTTAACCAAGAGGATACTCAGGAATTGGATAGCCTTGGGTTCCAAATGACTTTGAATTCACAAAAAGTTAAATCTCCCTTGAAGGATACAAATGTGCTGTCAAGAAGGGCACTAAAATCATTCCACCAGTAAGGTATCTATATTGTCTATCAGGTACAGTGCTCAGTCCTGAGAAGAGAAACGAGAGGCTGAGTTGCTGCACTGAGGAGCTTATGTCCTGCATCAGACAGACAAGGCAACCAGCCACTAAACCATATAGCCGTATAGCAGGCGTATAGCAGGCACTCGAGTTGAGGGAAGCCCGCTGTGTAGAAGGCAGCTAACTCACAGTCAGGGGAGGGGATGAGGGAGGGAAGGGTCCCCATAGGCCACTCTTCAGCTCAATACTGAGCTGAAGAGGGGCCAGGTGGTTGTGGGACGGGGGAGGTGGCTCCTAAGGCAGGGGAGGCCTCCCAAAAGGGACAGCACGTGCAGAGACCTGGAGATAGCAGAATAAAGCATGGACCACCGGTAGAGCCGGGGAGAAATCCAAAGTGGTGGCGGCCGAGGTTGGCGTGCGATGAGGCAGAAATCCACACGGGGCCTGACCAAGACTAGGGCTTTGGGGGTTTTATCCCAAAGGCCAGGGAGATCCAGAGGCCAATTTGCATTTTGGAAAAGTCGCTTTGAATTCCTGCCATGTGCCATGCACTCTGTCCCCGTGCATGCAAGTAAAACCAATAAAAATAGGAACCAGACCTGTCCCTGGCCAGCCCACGACCAGTAGTTGCACTGGGTTAGCCTGGGCGCGTTCTTGGCTTCAGCTAAGAAtggaagtcacttggccttgctcagtcctgcagccagaaactcacccttgacctcacagcacacctctctgacaaacagggtgggcgagacagtgcagacaagtcagaaccagatcacctttactagatgagtgctcaaagcacacgccccaTGCAGCTGTGTGATCTGGTGAAAGAGACTCGGGCTTGGagctgattgacttgggttggaagtttctcatcatctctgagcctcaaagtcttcatggacaaaatgaagaaacccaactttagaagacccagtggcatgtttgcaaagtgcctagcagagtgcatggtacgtaACCAGGTACcttccctcatagctcagtcagtaaacagtctgcttgcaatgcaggagacctgggttcgattcctagatcgggaagatcccctggagaaggaaacggcaacccactccaatgttcttgcctggagaatcccatggacaaggtggctacgatctgtggggtcgcaaaagtaggacacgacttagcaactaaACTACTGCTACTACTAAGCTGGTGCTCAAAAGTGGTGGGCATTTTATCTCTACCCATTTTGACAAGCCCATGGTTGGTGAACACAAAGTGCAAAACCAAATGCAGCTTGAAATCTGGATACCCAAGCAGTTGTCCATTTCATATGGGCAGACATGGCACAATGCCCAAATTCAGTGTCTTACCTGGAAATGGTGACATGCTGTCCAATCCCCAGCAATGTGCAATCAGGATGAGATAAAAATAAGAAAGTGAAAGCAAATACGAAGTAACCATACTTGGTCAAGTTTCCTCCTCTTGGGTTGCTGTGGGCTCCCCCACCTGCCAGACAGTTAAGTTTGCATTGGCTATTTCCTGATGAATGCCAGCCAGGCCAGAAGCCTATCTCTGGATGACCTGTGGTCCTTAGCATACCTTCCAGCCCAGCCTCGATGAACCATGTTTGGCCCCACAAATAAAGGAAAACAGGAGAGACTTTGTATTAGATCTTCCAGAAGGTCTTTGTTGCAATTTTCTCCATCGTTGGAAAACAAAAAACAAAAAAACTTACATCACCAAAGACAGTAGCAGCACAGCTTATTGAAATGTTACAAGCGAAGTTGCTTTTGTACTTTTCCTAATAAGAACATTACAAAATTCCCTCCTCCCCCCACCCTGCTTCTTTTCTGTAAAACGCCTTTTTTTTTTTTTTTAAGCACCATGAAATCTTAGAGAGAAATAGGTGAAACACCTCCACACATGGGTTTATCATTGTCACGGGGTCCCCTGCCTATGACACTGGGGTGGGTAAGAAGCCAGAGGCTGACATGACGGTGGCTTTTTGCATAACACTTCTAGGCACCGCTGCGTGTTTCACTTCAAGCTCGGGGCCCTGATAGCAGAGGGAACACTTCGCCGTTGTCCCGGACAGCCGTGCAGATGGGGTGGAAGTGCTCGCAAGGAGTTTTGTCACttttttttttttttttggtttttCTGTAGTGCATACGGAACTATTTGAGATTTTTCACTTAAGAACCGAGAAGAGAAAGTTTCCAGATCTCCTAGGCACGTGTGACAAAAATCGCTTTTGGTAAAATCAGAGACACCCCTTATTTCTCCTCCTCGCCACGGCACTGACATCACGTGACGGGGACCGCCGGGTTTGCGGGGTGGGGGAGGCGGGGCGGGTGGACTGCGGTTTCCATGCCCTGCGGGCGGGGGTTCGTCGCCCAACGACGGAGGACGGGACTTTATTTACATCCCTGGAGTGAGCATGCTACTCCAGAGTTTCCATACGCAGCATTCACAGCATCCACAAAGCCCAATCAAAAAATCACCTTTGTTTCCGAGAGTTGCCATTTTTAAGGCCAGTTTACTAGCTACCTCTTACACTCCGCCGCCGAGAGCTCCCTTTGCTCCTGCAGTCCCTCTGCTCCTGCGGTTACTGCCTTTGCACACAACTGCATGGGAACCGCGAGGGACCACCCCCGTCCCTTTAAAACCTAAGGGGGATGTAGGAAGCACAGACATGAGATGCAGTACTGGCTTTAAAAAAAATTTTTTTTAAGAGAGTCTCTGCAGGTTGGTTTGCTTTCAAGGTTTGGACACCATGGTACTCATTGGAATGATCTACATTCTTACCCAATACAGTGGGCGAAAACCTGCCCTACCCAAATTCCGGCCACATTCTCACTAACCCCCGAAACTAAGCGTCCAAATATAGGAGCAGCATCGACTCAGCCAAGAAGCACCATCTCAGAGGGAGGGAAGGGGTGGTTTGCTAACATCTAGTCCAACTAGGACTTTCAACATGGAACCATCCCCACAGAACCCAAAGCAGCCATTGCCTCTGTATGTGTTCTGTGTGTGGGTGTAGGGATCTGAGTAAGAAATAACCTGTTTATAGTGTAAGAATTCATAACGTAATCAAATGAAACCTTTACTGCAATTGACTGCAGATAGTAATAGCTTAAAATTCTTTAGTCTAAACACCATGTAAAAAAGTGCCCATATGGGATGAGCCCCCCCCAACGCAGGTGACAGTGTGAGGTTAGGTGATAGTGGGCCTACACGGGGCACGACCCGCATTTGGACACCAGGCTCCCAAATCTATCTGGTGTCCACCCATCACCCAGGAGACAAATCCCAAGAGGCAAGAGACTAAGCTCTCATCTTGCCTAAAGGAAGCAGGGCCCATCCATCAGTATTTACAAATCCAGCTAGTGAAGTTCTTAGCGGACTTAACTCATGGACCGCTGAGCATTTGGTCAGAGCACTGCAGAACCAAAAGGGACCTTCAAGATTGACTCTCCGGGCTCCACTCCCTTGATGTGCTGATGAGGTAACAGAAATGTAGGCACAGGGTCTGAGGGGCCCAAGATCACGGGCCGGGTCAGGGAAGCAGAGACAGTCCCAATCACCTTAGCTGTAGGTCAGGAACAGCCCTACCTACACACACATAAGGGCCTTGCCCCAAAGCAATGAAGTCCTAGGGTCGCTATTGGGTTCGAACTGGGCATTGAGCTGAAGTCTCTCCAAATTGTCCCTCGGTTCTCACCAGTAAAAACTTCCAGATCCTCTGTGGAGGAAACATTCAACACCCAGTTACCAGGAGAAACAATGGACACTGCCCACCGAAGTCACTGTCCCTGTGGTCTGTCCATGTGCAAAATCAAAACGTTTTCTCCGGGTTTATGGTGGGGTGGGAAGTGCAGGCAGGGCAGGGCTGTTCTGATGTGTGTGTAGGATTTGTAGCAAGTTTGCCTTATCCATGTGAATTCCCATGTTACTGGACCCCATTTTAAAAAGGTAGCTTTCAAACAACTCCAAAACAACTGGCCTCCTCTTCCCAAATCTCAGCTTGTACACATGAAGTGGAGCCCAACCCCTGGATGCCCTCCCAGCCTCTCCTCTGGAGAGTAGGTTGCACGCGtgtgtacatgctaagtcgattcagtcacctcttgactctttgcgatcctagggactgtagcccatggaattctccaggcaagaatcctggagtgggtggccatgccctcctccaggggatcttcccaacccagggatggaacctgcatctcttgtgtctcctgcactggcaggcggactctttaccactagtgccgcctgggaagcccGGAGAGTAGGCTACAGCTTGTCGGACTCTGTGCCCACATGTCTAATGGATCAATCTCCACGAAGAGAGGGCTATTCTTTGATTGTATTCGTCAGGGCCTCAGTCCCATCTGTACTCGGGAAACTCCCAGGCAAGGGCTATTCTCGCTCCCTCTGTGTGACTGGACCTGCCTTGTCTGGCCGAGGGTCTGGGCTTACCAGGGGGCTCAGTGGTAAAGAATCAGCACAACTGAGTGTCTACACACACATATACCAACATCTGGTGTGTGGTAGAGTGTGGTTCCATTTGGTAGAGTGTGCAGCTTAGAGTTTTGAACTGTTTtattccacctgtattccacctgtatGCTGAGTTCCTGCAGGACAAGCAAGTAAAGTGCAAAAGGGTGTCTTCAAAGGGCATTTTTAACAGTACAGAAAGGGTGCCAGGAGGCACATTCCCAAAACCAAAACCAAAATAATGTACAATGATCATCTGTAAGGACAACGTGTTAGGCCATGTTCACAAAGACCTCATCCCATCGTGGCAATAAAGAGCTTTCTCCTACCTCTGTATGCCATGTCCAGGAAACTAGAAAGACACATGTGcacgcgcacacacagacacacactcacaAGGTGCGTGGCGTGGACACTGCCGCAAAGTCaaaagcagactttggtcaaatagactgatgactagctctgccgccttcttgctgtgtgctcttaggtaagttactcacttggcttccctgagcctctgtgtcatcacgtgtataatgggtttgcaaacacttcccacagagcgttgctggggcggttcagtgagcccacgcccctaaagtgcctcatctagtgcctggcctatgggcgtcactggataaataacagGGAAGCCTCTTGGCCAGCTCTGCCTGTAGAGTCTAGAATTTTAACCCACTACTATAAAGAAGGTATCAAGTAACAGGGTAGAAACCCAAATGAATGAGATCCCTGGACAGTTTAATCAGGAAGCTTTCAACTTGTCAGAAGAATGAAGTCCCAGTTCCCCGtgctgtgctgtgctttacttggactctctgcaacgccatggactgtagcccaccaggctcctctgtccgtgggattctcttggcaagaataatagagtgggttgccacgccctcctccaggggatcttcccaacccagggatcgaatccaggtctcctgcagtgcaagtagattctttactgtctgagccaccagggaagcccagtTACCTACTAATTCCTTAGCACACACTTTGTCAGGCTGGAATGACTCCCATAGTAAGAACCAAGGCCCACCCCTGCATATACATCGTTGCCCAAGCGTCTGTCTGTTACTCTGTGGACACAGGATGTCACCAGTGAGCCACAGCCCTGTGGCAGCATTAATCCAAACATACCTTGGATGGGGCAGGGGGGGCACTAATCAGACTTGATTCTTAGTTGGTTCCTTCCCAAAAGTGATGCCAGTGCTTTAATCAGAGCTTACAATGAGGTGGGGGGTGGGGGGTGCGGTGAGGCACACGGGGGCTGCGTGTgctctagacaaaggagagctgtgcatttgggggaaatagcagcaagaggtctgccttggctgaagcagtcgaggatgcggtggctATCATTTTTCCCTGGAAGTCAGAAAAGCATTAGATGGTTTCTGGAAGTCTCTGCCAGTCCTGTGACGTTTTGACAAATCCACCCTGCGTGTTAGCTATGTGATATCCCCAAACAGTGGTACTGAGCCCAGGAGACCCATAAGCAGCAACTTCCGGGTGTTGCCAGGTCCAAACACTGAAGTGTGTGGCACAAATGGCTAGGTTTGAACCAGGATGACAGCCAGCCAACTCTGAAAAAGGCTGAGGCACACGTGGGATACTTGGCGTAGTACGTACTCTTTCCTTGCTGCTAAAAATCCACTTAGAGTCTTCCTCCTCAAACCTATGACCCGTCAGACCCCCACTTTCCTTCACCGGGTGTTCTAACCTCGTGAAAAAAAAAATCATAATTATCACCACGTGTTGGTTACTGTTCTCCTAGAAACAATCAATCACAGTAGCATTGTAACTTTAGTGGCTAGCAGGTACAAGTGAAGAAATGATCAAGGAAAAGCAGTGATACTTTCAGAATAAAGGAACACCCAAACATAAACGTGAAGTCTTTCAAATACTTCTTTTAAGTATTATTTTTTTAAAAAATGGCAGTAATGGCACTTAAGCTGCAAGCAATGAAAACAATTCAATCTTCTCGTACAAGGGTTGGTTTGAGGGATTCCTTTTCCTTTTGTTTGCAAATAGCAGGATAGGACCTGGTGTCACTCTGTCTACCCTAAGACACCCAAAGGGACGAGAAGCCCTGAGAAGGAACGATGCCATGGTCCTCCTTGGTATGTCTTAGACATGCAGGATGTCTATGTTTACAAACATTTAGGATTAGCTAGACAGGACAGTAAGCCACTGGCATCATGCAAGGCAATAGTTTTGGTATTTTTCCCCTTTTTATCAAAACCAATTGTAACAAGTTCCACTAGAAAAGTGAACATGAACATTTCAAAACCAGTTTGTTTTCACCGTTGCACCCTTTTGGTGCCTTTTCAGCGCACCGTGCACTGAGGTTTGGTTTTTGCCTGTCACCACGCAGCGGCTGAGGTTGAGTGTTCACCAATGCTTGCGAGTCCGATTGGACTACCTGTGAGAAAGACAAAATTCAGCAGGCTTCTGTCATTGGTTAAGGTGATATCCACAGTGTGATGTGACTTTTTTCTCTTGTAATGAGGAAAGCAATTGCACCTTTTGATACGTGTGCTCTCATCTGCTTCCAACAAATTCTAGGTGCTCTCGGGTCCCAGGGACGTTCATCTGGAGCTTAGAAAAGACTAGGGATGCACTGAACGCTTTTGTCTCAAAATCGGAGCTCAGAGCAACATTCCAACATGTCCGCTCCGACCCCAAGTGACAAGGACCAGTCCACCTCCCAGTCCAGGCCCCTTGTGCGTGCGTGCACACATTCCTGACAGTGGGTTCAGGAGACGACTTCCTTTAAAAGACACACCTGTTCCTTTCAGACGGCTGGTCTACGAATAGCTGCCCTTTCGCGCCCTCCGGAGCGCGGCGGCGCTGCCCGGGGCCACCGCATCCATCGCCGGCACGTGCCCTGGACCTCGGCGGCCGTGACCTCCCGCGCCCACGAAGGCGCCCTGGGTGTCCTGCGGCTGTAATCAAAAGCCGAGTCCTTGTTCTTTTGATTCCCTTTTGGCAGAGCGAGCTTTTTCGGTCGTTTATGGCACAGTGAAATATCTTCTTCGATGCTATGTAATTTCGGACTAACGAGAAGTCTTGTTTTAAGGCACGTGTCTCAGGGTGAATATATTTAAAAACAAACAAACAAAAGACAAGGCTGGGTCACGTCCAGTGCGTCCTTCCCGCTTAGTTTCTGGCTTCTAGCAGCGCGCTGCTGTCGCGCTCCGCGTCTTTGGCGTCGGCGGGGCCCACGCCGTCCCCCGCGCCGGCCGGCGGCTGGGCGCAGTCGGTGAGCACGGCGGTGCTGGAGTGGTCCGAGTTGCACCCCTTCTCCGTGTCCTCCTTCTTCTCCTCGTCCAGGGAGTAGTGGCGGAGGGTCCTGTAGATCCTGTGCACGTCCTCGGGCAGGGCCTTGCGGAGGTCCCGGTTCTTCCTCTTGGTGAGCCTGGAAGCTGAGCCCAGCTTGTTGACGATGTTATCCTCGGAGGCGCCCTGCCCGCGCTTCTGCAGCGGCTCCGACGCCTGCAGCCGCAGGTTGTTGGGCCGGTGGTCGATGCTCTCCTGGGACGAGGCCTTGCAGCGGCCCGCGTCGAGCGCGGCGAACACCGAGCGCTTCTCCGGCGAGAGCATGTCGAGGGAGTGCGCCCGCTGGTCCAGGCCCAGGCGCCGGCGCTCCATGCTGCGGATGGTGGCGGCGCGCTGCAGCTTGTCGTGGATCTCCACGCTCAGCCGCCGCCGCGTCTCCCGGAACTCGGCCGTCACGTTGGCCTTCCACTCGGCCGCGTGCGCCTTGATCTCGCCCACCTGGCGGAGAGACGGGGCGACCACAGGGCGCTGAGACATCGCCCCCCGCCCCACGCCCCGCGCCTAGGCGCCCGCCACTGCCCCCCCCATCGCCGCCACCCCCATCGCCCCCAGCGCCCGGGCACCTGCCTCCGCCCTCCATCGCACCCACCCCCCATCGCACCCACCGCTTCATCGCACGCACCCCTTCATTGCCCCCACCCCCCAGCGCCCCCACCCCCCATCGCACCCAGCCCCCCATCGCCACGACCCTCCATTGCCACTAGCCCCCCATTGCCACCACCCTCCCGTGCCCGCAGCCCTCGGGGGTCCTCGTGGGAATGAGGCCCGGAGGCGGTGGCTTTGCGTCCGCCCCACCAAGGGCAGGAAAGGCTACTTCCACCCTCGCCCTTCCCGCTCGGGACTAAGGTGCCTCCGAGAGGCGCACGTGCTGGGCAACCCTAACGCCGCCAGACACCTGGATTCGGGGGACAGAAGGGGAGGCGGACGGACCTGACTTAGCGTCTGTTGGGTTCACCCTTCCGTGGTCCGGCTTCATTCCTGCTGCATAACTCGGAGGCAGTTGTGTCTAGCTCAGAGCTTTTCCTGTTATGTGAGGTAGCCGGGCACCTAGCTCGGCCCTGGGCACAAAGCACGTATCCAGAGGGTCCTCTGCCCTTGCCCTGTCCCTCCAAGATGTCTGTCTGGGTTAGAGTGCTCCACCCGTCCCCATTAGCCTGGAAATGACCTAGTTCTAAAAAGGAAAGTCCTGTGTCACCCCATATCTAGACAATGCTGTCTATGACCTTGTGCTATCCGGCTTGCGCTGGTTTAAGACCACCCCCCCCCCCGACCCCCACGCAAGGTACCTGATAACCAAGCTTCTCTGCTCAGGGTGCAGGAAGGGGGCATCTTCTGCCAAAGCCCACAGAACATGTGCTTTCTCAGAGCAAAGTCTTGCATGAGGGTCAAGACCAACTCTCTGGGCTTTATTTCAGCAGGACTATTAGTACAAGACTCATGCTGTCCTATGCAGAGGAGTAACTCGGATTTTTGCATTGAGAAATGTCAATGTTTATGTTGTTGAGTGTTCTCTTTTGTTATGGCTGATTTTCAGCAGGTCAGTTAGCTCTCTGGGGAATCAGACTAGAGAGTGCATTGACACTGCTTCTGCAAGCCAGGAAAATTAAACCTCTGCTCCCAGGAATGGTGTGGGAGATGGTGCCATCTAAGGAGGCTCTCCCAGGACCCTCCGCTCAGAATGCCTGCACCCTGGGCAGGGAACAGTCGCCCTTAAACAGGCTGTCCCTCTGTTTCTTTAGGTTTTATCTCCTTTCCTTTCTTTACTGCTTTGCTTCTCTTTACCCTTCTTCTTTCTTATCTCTTTTCCTCTCTTTCCAAAAGAACTACATGGACACTTTTTTTTTAATCACAAAATCTACCTTTGCTCTGTAGCCATTCCTTTTCTTGCCTGTGTGTAGGCTTCCATGCACATTTATTTGAGGAAGGAAGGGCTGTTGTGTGTGTGCCCCTGGCCACAGACATATATTTGTTTCTACAGATCTGACAACCCAGAGGGGACATGAGTGAAAGGGACCTCATGAGTTCACCCTCCACGGCCAGCCACAGTTCAACAACTTCAGTCTCATATGGAATTGAGAAAAATGCACACACCTGCTGATTGGGGGCAATTGTACACCTCCCCCAACTGCGTCTACCTATGCTGACTATGTCTGGATATGTTTTTTTTCACTTCCTTTTTTAAAAATAAGTTGCCGTTTACTAGTTTTTCCAGGAGCTGTGGGCTGGTAAGTGAGTCACCAGATTTTTCTCACCTGCTAAAAAAGAATCCAGAAATAACTGCTATCCCATTTAACGTGGCATTTAAAATCATTCAAGGATTCAAAACAAGGACATCTAGGAGGCCTCCACTTAGTAGGAGATGGTCTAGCCCATAGAAtgctgctgctgctgctgctgctgctaagtcgcttcagtcgtgtccgactctgtgcgaccccatagacggcagcccaccaggctcccccgtccctgggattctccaggcaagaacactggagtgggttgccatttccttctccaatgaatgcatgaaagtgaaaagtgaaagtgaatttgctcagtcgtgcccaactcttagcgaccccatggactgcagcccaccaggctcctccatccacgggattttccaggcaagagtactggagtggggtgccaatgtttctGACCTCAGGAACATTCAGAGAATCTGGACGGAATCCTACCTCTTCTTTTGTCTTTTTGGATAAAACGCGTAGCCAATCTCCGATCATGCTGAGGACAGCGGCAAAGTAGGCAAGGCCAACGAGGATCCAAAACCACACCAGGGGCTTATACCACTCCCGGTAATTGATGCCAGCGTTTCCCCCTGCAAACAACCAAGCGTTACTTTAAGGAGGGTCTCGCAAACGGTCGTCGCAGAGCAAACGCATCCCAGTCCGTGTAGCAGAGCTGCGGTCGTATCACCATCCAACGCTCAGCTGCTCGGCCTGCTGTATACACGATGTGACAGGGTGGGAGGGCAAGGAAAAGTCGTGTCTCTTCCCCAAAGGAGCCTGGCCTGTGGCTTCACTTATTTTGAATCTTGACCAATAATCTCCATACATCATGTGCtgtgattagttgctcaatcttgttcgactctttgcaaccccgtggactgtagcccgccaggctcctctgtccatggagtgggtagcctatcccttctccagaggattttcccaacccaggaattgaactggggtctcctgccttgcaggccgattctttactagctgagctaccagggaagccctTAACGCACAATATATAATAACAAAAAATATGTCAGTGACCAGCCTGATCCATCCAGTTTAAACTTGAGCTTGACAATGAATGGCTTGAATTAGAGGACAACAGAGCAGGCCCAGTTTCAAgttttgtgtttttgtttttgtttttttcttattGGGGTATAGTTGACTTTGTCAAGTTTTTCTTAAACTGCCTTAAATTTAATAAAAACAAAATACCATTAAATAATCCCAAATGGTTTGGAACTCTTGACACCATTTTCTCCTTAAGCACATACGCATTTACCAAGAGAGAAGTATGTGTGTGGAAGTAAAATTAGACTTGATGGTATCCCTGAGACTTGGACCCAGCCAATAGTGATTTAAGGCTGACCAGAGGATGGTGTTTACATAATGCTGATCCATAGGGTCAATTAGACCgagtcaattagaatctctgtgtgagaacaaaaagggaccttcaaggccagctagttcaatccctttattttacaaatagggaTTATAGTAAAAAATCCATCAAACCAAGTTGACTAGCTGCCTGACTGCATTGACTGGCTGTTCCATTGAAAAGATCAGTCGTTTATTCCAAGTAAATAGCCTATTTATTCCAGACCTTCTACAGGCCTGCCCAAGGTAACCAAGCAACAGAGATTCTAAGCCCAGCCCCTTCTCATAAAGAAGTGAAGACACTTCATGAAATACCTGTCTGTGAGATGTCATTTTCCAATGAAGCCGGCTCGTGGCCATTTCTAAGAAAATCGACATTAGCCATGGATTGGTAATTACTGTACCCTGGACTTTCCCACTGGGTTGTGGTTGTAACCTCATGTAGCACCTCTGAATCTGCACTGAGCTTTTACGGTATCAGTAATACCTCCCAAAGGTGGCTGGGCAGGTTCTGTGGCTTGTGGTACTTCTCAGTTTGCAACGGAGCCCACAAGGTCTCCACAGCTACCGCCACTTCTGAAAATGAGAATTCCAAACTCTGCTGGAGGGCTCTGTGGTAAACCCTGCTTGGTTTGGTGTAACTGCCTTGCTTTTCGCTTTCAGGCAATTCTTCCCTTCTCCCTAGCTTTCTCGAGGGTACTGGGGGACTTTCTGCAGCCTGAAGTGAGTTCTGAGGTTCATTTCATCTCCACACTAAGCGGAACTCTGCCACTCTTTCCTGGGAGCTCTCTGAAAATAAATGTTTACCAACCAGTCACCATCCTCCACAAAAGACTGTCACTAGGGTGCGCTAGCAAACAAGGCAGGAAACACCCTTCTGCCCGTTAGTTTACCAGCTGCTGGCCTGGAATTCAGGTGCTGCCAGTCAGGGTTGCAAAATGCTTGGTGGGTTGTTAGACTGTCCTAAAGTGTGTCACCTACAAAATAAACCACCACTTAATCCTGCATGGTGATTGATGTTCTGATTCTGTTTCCAAGCTGATGCCTTGTCAAATCACAGCAACCATCAGCTCTTGTTAATGTATCTTTTTAAAAGATGGACAGCCTTCCCTTTTGCTCTCAGAGCATTGCCAAAAAGGCTTTGACACACTTCCAGGGTTCCAAGGCAGCCGTGCTTCAGATTGGTCTCTGTAAGCTATGGAAACGGCAGCTTAGAAGGGCCTGGTCCAATTGCAGTCAGCGCCATGAATTATAACAGACCCAAGTCTGCAGAGACGATGGGGCAAAGGAAATATGGTTCTGTAATCAGCGGTAGGTAAGGGAATTAAAACAGTGCTCTGCAgctcaatattctgtaataacctgaatgggaaaagaacagacacatatatgtgtatgactgaatcgctttgttgtacacgggacactaacacaacattgtaaatcaactctattccaatagaaatgtttaaaaaGAAAGGTACTCTGCAGGAGGCATATTTACATGTGCAGCGGTTACTGTTATCAGAACCCATGGGAAAGCATGTCCATTTTCTCTGACCCAGTTACAACCAAAATAGACTTTAAAACTTTCTAACAGTTCTTTGTATTTATCTATACACTTGGCCATTAGATTCATTAAAATCTTCCATCGCTAAAGATCACTAAAAAACAAAAGAACAAAGCCATGCTATGTCTGTGACTGTGGAGGTCACGGCCTTTCCAGGTAAGTAAACATCAGGCCAAGTGCCGGTGTGTGCTAAGCGCTCACGGTCCATCGTAGCTCATCAGGATAAATAATAAACTTAAATCATAAGCAGTTTTTTTAATCTCCTGTTCCCCGGGCTGTGCTATTTGTGACCCAGATTAACAGATTGAACGGAGCAACCGGTTAGAGAGCAGGGTTTGCCCAACGTGTCCTCCAGAAGACAGTCCTCCAGACAGGCCAGAGTTAGCACAGAGCAGTACAGCAGAGTGCAGACGATGCTTTGGGGAACATAAAGATGTTGGTGAAATAGCTCTAAACAGCAGCTGGGATTGGAACCTCAATGAGTTTCCCCGCAGAGAAGCTACGGACAATGCTAAGGAGTTGACCGGACAGTCGCTCTTGGTACTGTCCTCCTGCCTCTGTGCGCTGTCTGTCCAGAGCTTCAGGCTTCTCATCAAGTGGTACCAAGCGACCTCCTGCCCAAGCTGGGGAGCTGCTCAGTAGCTGAGCATTGAGGATAAGCCAAGGCGGGCGGGGCCCCAGGCCTCGGGCTCTGTGTAAGCAAGTCTCAGTCACTCTGACTTGGCAAGTTCTTAGTCCTTAAGATAGTCAAAAGGAAGAAAGCATTAAAACTGCTGTTTCTACAAAGGCAACTTCGGTCTTCACCTTCCTAGCTGGAATAGCTGCAAAACTACTCTTCCGGTTGTCTGTTTCCTTAGAATTACCATGGAGACAGCCAACCTTCAACATCCTTTCCAGAATTTACCCTTTTTCCAGATTCCAGAAGAGGGGATCCCTGGCCTCTTTAAATATATTGAGTTGCGACAGAGTTACTGGGTCAAGTGTTCACTTCTGGGAGTAGAAACTGAGCATTTGTCTGACCACCTAGAACTAATCCATCCAGAAAGAGATTGGTGGCCTCCTCCTCCTATCCCTACCTTCCCACCACCCTGGGAGAGCAATACCCATAAAACGTCAGGTTTCATTTCAGTTTTTAAGCTCCCTGTCCCTAGAAGAATTTGATGGTGATTTCTTTTTCTTCCTTAAGCATGGTTCATTGGCATTTATTTTTACAATGAAGGCTATTGTGTCTATCTAGATTCATGCAGGATCCATTATAATATTAAATTCTCTTGGGGCAGTTTTCAACTCCAGGTGGTTACCTGGGTCTTTAGTCCTGCATCCGGACATGCCTGGAGCAACTTTTCCAGGGATGGTGACTCTGCCCTCAGCATCAGGAAGCTTCATCTGCAGGTCCCTGCAGACTAAACTCGACGCTCATCTCTCCAGAGCTTCATTTTTGCCACTTGCTAATATAGCCTTTATCAGTTGATGCAAGGAGCCTTAATACAATTCAGAAGCCCGAAATCCAATGAGAAATTCATTTCAGTCATAATTCATATGATGATGAAGATAGCCTGCCTCCTGAGTGGGGGAGGCGAGAGGCTGGCTTCCTCCCAAGGCAGCAGCCGGCTGCTGTTTCCCTCACAGAGGACTGCAGGTTTGGAACAAGCCTGTGCCCAACAGTGGTGATGCTGAGCCTTTTCCATTTGTTCCTCCATCTTTTCTCGTGGTTTGGAAAAGCACTGACCACAGTAAATGTTTTCCCCACCAGGGCCCCGGTGGCTGGGATATTCCAGAGTGCTTACCTGCCACAAAATCACCAAAGCCCACCGTGGTGAGAGTGACCACCACAAAGTAAATGGACTCCAGGGCCGTCCACCCCTCAATGTATTTGAAGATGACGGCAGGGATTGTCACAAACACGACACAGCCGGCCAAGATGAACAGGATGGTTGAGATGACCCGGATCTTGGTCTGACTCACTTGCTTTTTCTAAAGAAGAGCAAAGGAGAAAGAAAGACAGGGAAGTCAGCTCCATCACCCTGGATTCGGAAGACAAGAGGTAGAAAAAAAAAAAAAATGTcagtggctttggacatttctttgtccgtgagcagcttggggagcatctgatgaaagctgtggaccctctcctagaaaaacgtaAGGACCGAAGTTTTCAGCTGGTCTCGGTGGTCCTTGGGCAAGAGACTCCTTGAATGTCCTTTGCACGGTTCCCTGACTGCAGCCCAAATGCTGATTTTCTAACCCCCTCACTGGTGTAAAGGAGACTGCTTCCCAAGAAAGGCCATTTTTGCCGCCGTTTCTCACGTGGCTTCactgaccctctgtaggaggcacaggtttgggggttccttccacagtggtggtgatggatttgcacCCGGCTTCCCTTGAGTCAAAGGGCACATGCTGGAAAAATGGCTCCTGAGACAGACCAGAAGGTTAGGATGAAAAGAAAAACACAGCTGACCTGACCCCACCCTCGTTTGGGACAAAACTCCAACCATCTGCCTGGGTGCTTCTTCGCCTTCCTGTCCCCCAGCCAAGGCGGTACATTTATATCACATTCTTCTTTTAAAACGCGTGTGTTTAAGTCAGTGCTGTGCTCGTCATGTTTGCTGGCTGTATAACCATCAAGGGACAGGGCAGGAGTCCATGTTGAATGGCAGGCTCCGTGTCTACAACAAATAATAGAAGCTCCACCTCAAGTCAGCTTCTGAAGGATTCAGTAGGTAAGAGGTGAAGATGCACCTAGATCGGGAATGACCCTGATATTGGGGTGAAAGAATCACACGTACGGGGTACCAGAGGCAGACTGGAGGTGCTGGTGTCCCCGTGAATGACACTCAAGACAACGCTGGCATCGCCTCCAAACTGAACAGCCTGCTAAGGTCTTCTCACAGCTCCCAGTTTGCCATTGGAGACTGTCATCAGGGGACCCTGACACTATTACTTGACCAAAACTCAGCGTCTCATAAATGTCTGTTTAACACCAGAGTGCCCGGACCTGTGTACACTGCCTGGATTGAAGCCCTGCAAAAGCACACATTCAAGGAATCGATATGGAAATCTCTACCATGGCATCTATTAATATTTTCTAGTCATCGCCTTCCAGTGAATTAAAGGGCAGAGCAGGTCCAGAGTACAAAGTGCATTTGGCATTCAGACACCGCATTTTATGGATGCAAAAGGAGCTTGCATAAGATGCTGCTAATCAGGCAGAGCTGAGAGGAGAATGCAGCTGTGATTAGCTCTCAGTCCAGCGCACAGGGATGGAAACCGCTTTTCAAGTTACTCAACAGTTCACCAGTTCAGAGTCGCCAGAGCTCTCCTGTAAGGAAAGAAACCGGGCTAACCTCCATGAAGAACAGGCCACCCTGTTTCCCCTTCGAGGAAGGAAGGCTGAGAATAAAACCTCATCACTGGGCGATCCTGTCACCGTCCTGGAAATCCTAACCTTTCCTCACGGCAGGGACACCCCAGCCAGGTTTTCCAGGCCAAGAGATTCTCTTACGACCGACCACACAGCTCAGACAGGAAATGACCGTGTTCTCCAAGACAGGAAGGTTGGTTATGACcctctttctcttcctcccactcctctcttcctTCCTGACTTACGGAGATAAACCTCAGAACCACCTCTTCTTCTCTGGGAAACGCCAAGGGACACGAGAGCTGGGAAAGGGTGGTGGGAGGCTGCCGTCCTCTGCAATCGAGCCTCACAAGCACCAGTCCCACCTGCCGAGGGCCCTGAGTCCCAGGTGTGTTCAGTATGGTGGAACTGTGGGCAGGTAAATGCAAAGAAGAGCTATAGTGGAGAATATTTATCTGCACAAATCTCAATCCACAGTGAGATCAGTATAAGCGAAATGAAAgtgttagtcaccaagttgtgtctgactctttgtgaccacgtggactgtagccccccaggctcctctgtccatgggattctccaggcaagaatcctgccgtgggttgccatgctctcctccaggggatcttcttgacttagggatcaaatgtgggtctcccacattgtaggcagattctttaaccatctgagccatcaggaaagcTAGTCCCTAAATATTCATAGGAAAAGCTAAAGAAATACAATCCTTCATAAAAAGGAGTCAAGTTCTCTGACTTCTAAGAGAGTACTCAGGATACAAAGTGGGA
>chr11 49231047-49236490 (+-0 bp) directionality: mono:plus
TTCGTGCACCACATCCGACGGAACCAGCTcgcccggtaccgccccgccccgcgccaccggcgccagccccggcctggcctgacccggccgtccctgactcccgctcggctccCCGCAGGGACGACTACGACAagaaggtgaagcaggcggccaaggagaaggcgaggagGCGGCACACGCCTGCGCCCACTCGGCCCCGAAAGCCCGATCTGCAAGTGTACCTGCCGCGACACCGAGGTGAGGCCGCCCACCCGCCTGCTTCCTCGAGCCCGCGCGCTCTTTTGGCCCTGGCTCAGCCTCAGTGCACTCTTCTTTCCTATATGGGAAAAAGCTACTTCTTAGCCTCCAAGGCTCAGTTCACCTCGTCCCTTCTCGGAACAGCAACCTCGATGGTCCCCAATCGCCGCTAGTGGTTCTCCCCGTAGAACAGAGAGGGCTCAAGTTAAGCATCACTATTACCGGACAAAGCTGGGAGTCGGCAAGAAGTTGTCTTTCGCTTCCTCTCCACCACACTATTTTCGTATTCCCGTCACCTAACAGAAAAAAAGTTTGGCGCTGCTCTAGGCGACAAGGACATACTTGTGGAATGAAGCCCAAACCAACTTAATGGCCTTTTTTCCCCAGCTTCATTTCGACCCAGCAATTACAGTAGATAACATATGATGCTAAATTTGTTGATCTTCCCTAAGAGTGCCtttagaggttgtatacatttcattcatttagctttcagaggaccccataagatgggaaccattatcatttgtgtttcacagtctgcaaaacggatacagagaggttcagcaacttgcctgaaatctcaaggaagtaaatggcagagcctggatttgaacccagggagagcacagtccacctctctaccaccttccaacactgtAGACAGATGTGTGTTGTGTACCTCCTGTGTGATGTGACTGTGCAGAGGTGCAAAGGTGAATAAAATCCCTGATAGGCGGCACATTTCACACACACATTCTGGGTCCATGAGAAGACTGGTGCTTTTTTTTCCCCCTAAATTCAGCTTTTTTCtttttttaattttatttatttttggctgtgctgggtcttcgttgctgcccacggactttctctagttccagtgagcaggggctcctctctacttgcaatgctttggctttttattacagtaacttctcttgttttggggctcggactgtagaacacagggctcagtagttatgttctagagtgcacaggcttagttggcctgaggcatgtgggatcttcccggaccaaggatcgaacctgttgtcccctgctttggcagacagattcccaaccactggatcaccagagaagtcTGGGGTTTTCTTTACAGTCTGTTTTCCTGTATCATCTCTGGGCAAGGGTTCCAGAAGCCTTCCTTTCTTCCCTCTCATTCTGGTTCATCCCTCCAGATGGCTCTACCCACCCAAGCAACCCAGACTGTGAGGAGTCCGGTGAAAGCAGCAGTAGTGGCAGCTCTGAGCCAGAGCCTCCTGGCCATCAGCTTTTCTGCTTAGAGTATGAGGCGGACAGCGGAGACATCACCTCAGTTATCGTGTATCAGGTACGCCTGGTGGAAACAGCTGCAGCCTGAGGGTCCTGGGCCGTGGTGGAAATCACTGTGACACCCGGAGCCACTGTTTTCCTCAGGGACTGGTGGGAAGTATCTGTCCCACATGGGAGCACAAACTGCTGGGCGATGCTTTTGAGCACAAGGCACTCCCATCACACAGTGCTTCTCAGTGGGCGATGGGAAGGGCACATGGCCCATGGTCGAGAATCACTATTAAGGGGACACCTGGGCAATGGCAGGCACTGGCAAGAAGTTGTGAGTCCCACGGAGATCTGTGAGAGTGTTGTCTAGGGACAGGGCAGGCCACCTTTCCAGAAGAGGCTGGGCCCTGAGCTTCCTGACTCTTCCTCCACGTAGGATGATGATCCAGGAAGGGTGAGCGAGGAGGTGTCAGCTCACACGCCTCTGGAGCCACTCATGCGAGAGGCCCTCAAGTTGCGCATCCAGGAGGAGATTGCAAAGCGCCAGAGCCGACACTGAACAGACTGGAGTCGCTGCCCAGGGAGCCATCCCTAGTTTGGGGGTGCAGGGACCAGTCTGAGCTGATCTCAAGACACCCCTGTACCCCCATCCACAGGAAAAGGGTGTCACAGGGACTGGACCTGGCCATCTCCCTCATAGCCATTTTTTCTTCTATGTTGGCCCATTTGACCAGCCTAATATTCTGAAAATTTGAGAATTTTGTTTGGTTAGCTTGGTTTTGTGGAAGCAAAGACTCCGGGGAGAGTTGGGTTTATGAAACCCTGTGCCAAAGTGCTGCTTTCTCACCAAGGTCACGTTCCCCAGGGCACCTGGCCGCTGCTACTCCACCCAGCTCTTTGAGCCCTGTTTGCTATTTTATAGCTCCTTACTTCTGTACCTCCTGTTCACTTCTATGTCTGCGTTTCCGAGATCTTTTCTGGCGTTTCTTTGTTCTCTTCTTTCATTCATCTTGTCTCCCAATGCATCAGTCGCATCCATTCCCCACCCCCACCCCGACCTCCCACCTTTAGCTGCTAAGGATTTTGGATGTGGAGGTTCTGGCCTCTGCCTTTCTGGCAAGCTCTCCCAGTAATTCTGATACCAGTCAAGGGAGACCTCCTTTGATGCCTACTTGCAAGCATGTCTCCCTCCCCTTACATGGCTTTTGCAGGTTTCTCCCATGCTCCATCACTTCGCCCAGTCTCGAAAGATGATGCCAGAACTCAACTGTGAGGATTTTTTGCCGCAAAACCTCCTGGGCTAGGACTACATAATTCCAGCTTCCCACCTGATCCCTAGCTGTGAACAGGCCATCTGTGCTCAGGCTAAAGGAGAACTATCAAAACAAGCCAGAAACTGTGTTTCCAAATGTGATTTAACAGTCTTGAATGTACGTACAAAGGCAAAATCAAAATGAGCAATTATTGCCTGTTTGGAGccctagggcttagacagtaaagaatccgcctgcaatgcaggaaacccggattcaattccctgggtcaggaagatcccctgaagaagggaatggcaacctactccagtattcttgcctggagaattccacggacagaggatcctggcaggttacagtccatggggtcgtaaaagagtcagacaagacttagcaactaacagttcctctttcacttGGAGCCCTAGTTGGGAAAAGGAGGGGAGCCTGAAAAGTGTCCTGGAGGGAGCTAAGCAAGCCTCTTTCATCTTCCCTTCCCCTGCTCTCTTCTCTCTCCTGTGCTACCTCCCAAGAGTATATAAAACTCCTAAGACACCCTAATACTAAAGATACCAGGAAATCACTGCTTTCACTGAAGCGAACATTCTTCCTAACGAGGGTTGGACTAAGGTCTGAGAAATCCACCAGCCGTCCCGTACACGACGGTTCCAAGCCTCTGGTTTTCCAGCAAATGGGCCTAAACTCAGTGACTTGAAGTATGGGATTTAAGTGAGCCCATGAGCACTGGGACTTCTTCAGACCAACACTCCTCCTGCCCCAGAGGTTTCACCTCAGGGTCTCAAGATCAGTCTGGCTGGTCCCTCTCAGCAACTTTTCTCGTAAAGGACATCTAAGGGCATTTTTGTTTGTGCCCTACAGCCCTGAAAATCTACCAGCTCAGAAACGGGGCAATGTACTTCAACTACATTATTAAAATGCAGCAAGTCACAGCTTGCTGGGAAGATGAGTGAGGTGGATAAATTAGAAGGGCCTGGTTGTGAAGGCAGACAAGGACCAGCATGATCCTGACTCGCAGAGCTGGCCCAAAGTCAATGCCTTAAACTAGCCGGTCCTGGGCTCAGTTCTCTTTCAGCAAGTCTGCCCCCATTCGGCCAGGCTGGAAGTGCCTTTTGACTCTTAAGGTTAACTACCCTCCAGAGCCGCCCAGGTCAAGGAGACTGCGCCATACTCTGTCCCCTGTCTTCCTGCAGCTCAGAGCACCAGGCATTTTAGTCTTGCAGCTCTTCAGCTGATTTTCTGACTTGGACATAGGATTTCACCAAAACTCTTAGGCTTCCTAGTCTGGAAATACTTTTTTGGGTTTGTCTTCTCATAGCTGGATGGCCTGTTTTCCTGGATTTATTATAGAATTTAGAAACAAGTCCATGGGGGCATGAGCTCTAGAGTTTAGCTTCCAGCCCTGTGTTGTGAGAATCATGTACCAATTCTGTCCTTCTGTGTGTTGACTGTGTAATCCTCACACTCTCAGGTAAGAGACTGATGGGAACATCTCATGTGTAAACCTGTTGTTGAGGCGCTTTGCTAATCCAGTGCATATAAAATATCTTCCACCCAAGAAAGCATTCTAACTGTTAGCTAGTTTACGCTGCACAACTACAGGAAGTACTAAGCCTGGTACTTAAATGAGAGGCTGGCCTTCAGGGCAGGCCTAGTGGTGGTGATGCTGCTATGGCTCCTGAGGTGTCCGAAACGCTTCTCTACTGACAGCTCTCAGCCCATCGACAGCCTTAGAGCTCCGCTCATTGCTTCTCGCCCCTCACTGCAGTCCAAGATGGTGTCATACTCTCTAGTATATTTACTGGACTTGCCTCTTGATGTCTTTTCAGCTATTTCCAGTTGTTGGTGCCTTGCCCTCAAGGAGCAGTTTCCAGGGCATTTCCCAGAGGCCCTAGAGCTGCCTCAAAGAGGACTGTCCCTGCTGTTTTGTGCACTGGCTGCAGCATTAGACTAACTTTCTGGCAGATTGCTTCAGGATCAGCACTTTTTTGATTAGATATAATCTCAGCCGCCTGGGGAAAAAAAAGTCTGGGAGCCTAATAAGCATATTTCACGTTCATCCAGAATGAAGCGTTCTTCGTTTACTGAGGCTAAGCCTTGGATGTTAAGGCATTGTGTGTCCTGGGCCACAGTGGGTGATGTTACTAATAGAAGGAAGCTGGATTTGCAGGGGGTTGGGCCTGTGCGAGAGTAAACACTAACACTTGAGTTCCAGCCAGCTGGCAAGGATGGAAGTCTTTGAAGAATGTAATACAAGATGGGAAAAGGAGAACGTAAAGCTTTTTGTCCTGAATGAGAGTAGGAAACCAGCCAGTGGGACCAGTGTGGGCAATAAGAAATGCTTCTGTCTCTGGACAAGCCTTAAAGGGACATTCCATCTCCACTGGTCCACTCCCAGGGGCACTGCCATGCAGAGATTAGCCCACGAAACTGGAAGAAACCCTTTGGAGTGGTGGGTATCCAGCTTACTGTGCATGTGGCACCATCTGTTGGTGGTAAGGTGGGGTCCCCAACTGGTTCGCAAATGTAAATGCAGCCTTTTGCAGACAGAAGAGTAAGGACAGGTGGCTTTCCTACCTCTGAGCCTTCTTTGGGGAGGAGCATCATGGAATGTTGACAGTTATCTGAAAC
>chr11 94267448-94276893 (+-0 bp) directionality: mono:minus
AAGAGGGTCAGTCAGTCTGTTAGAGTCCAACACAGTCAGTGTGGAGGAGCCGCAGTGTGGACGCTGCCTATGGGAGTCGGGGTGCAGAGAGTCCCTGTGATGAAGGCCAGGCATCTCTGGGCGAGGCACTGGAGACAGTCCACACGTGCAGGCTGCTGCCTCAGCCTTACAGCTCAGAGTCCTGCGTGTACTCGCCGCCCCAGAGCGGGGACAATCCACGGTGCTCGTATTCGCCAATGTTTTTTTAATATAATACACAACATAGTTATTGCCAAGGACTTTGCACTGCAGTTATACTATGTACACTTTTGTATTCAGAAAAAAACACAGTAAATAGATAACACACGTATTTTATATAGATTTCTTAAAAGCTATCTTCATCACCAGACCAGAGTGAGAGCAAGTTAGCCAGAAGTTCGACGTCCTACGTGTAACTGTGCAGTAAACCAGAAATGTCTTCTACCCACAGCTACATTTGGCGCCGCCTGAACCCCTGTCCTGGCTGAGGGAGGGCTAAGACTGAGCAGGACCCCTTCCTCCTCTGTAAGGGACAGATGCCCCTTCAACAGCTCAGGGCTTCAGGTCTAGACTGGCTGCCTCCTTCCCAGTGAATTCTGCTCGGGATGGATGAGCAGCAAGTCTCAGCGGCCACCATCCGGGAACCCTACTACATGGCAGGCAGACCAGGGTGCCGGGACTGTGGGGCCAAGAGGCCCGGCCCACCTGCCTCCCTCCTGCACGTGGCCTGGCCCCACCTAGAGCTCCTTTAGGAGACCTGCCTTTTCCTCAACATGTGGCCGGGCCCCAGCCACTTAGACAAAGATTCAGCACAGCTGGGCCACCCGGTCCCCAGTCAGCTGAGCTCACAGGTACCGAGGGGACAACAGGCTCCACCACTGCTGAGCGCTGTAGTTAATGACGTCTGCCTGAGGCAGGTGGCTCACGACTCATTCAGACATCACGAGAGACAAAGGCGCCCCCTGACCAAGCATTCCCTTTGCGGCCTCAAGACCCTGGAAAGGAAGTCTGTCTGGAGGTTGACACCAGGTCATGAGACATCGGAACCACCCTTGATCCCTGGGACATGTGGAAAGGCCCCTGCCTCCTGAGAAGCCACCACAGTAAGGAACAAGGGGACCAGTGGTACTCCATGTCCGCATAGAGAACCCCACCGCACCACATAGGGCCGGCCTGGCAGGTGAAAGAAGAGGTATTTCAGGAACCTGACTGAACTCCCAACTGTCCCTCACGCAGGGGCCATCATCACTACCTGGGCATCAGGGCCGCAGCTGAGGGAGCCGGTGAGGTGAAGAGTCAAGGAGGCTCAAAGGTGCAATGCAAACAAGGAAAGGAGTGTAAGCTTAACCACAACTTAAGCCCGAGGGTGTTAGTGAGGAGAGGTGCTCATGCCATCCTGAAGGGAGCAGAGAAGAGGCTGGATACTGGGAATTAGGTTCAGCGTCCTTGATAATAAAGTACAAGTGGAGAAGACAGTCTTCTAGCTGTCTATGACTCATTTCCCTAAACAAAAATTTTAAAAAGTCTTCCCAGAACAAATATTTAGGTTAGATTCAAAAAAGAACTTTAGACCATCATCTGTTTCCCTAAGCAGGAAAATGAGACAGATGGTATCAAGGTCAGGACCATGGGCTAGGACAGGGCGACTCCACAAGGGTCTGGGTGCCCCGACACGAGTAAGCCTCCCTGTGAGGCCAGAGCTGCCGTGCAAGGATACGCCTGGTGCCAGAGCCAGCTGCACCTCTGGAAGATACGAGCCACATGCGTTGGAGTTACCTACTGGCATCCCAAGAGACCCACCAGGAGCCAGATGAGCCCAGCAACAACAGCGTGTGTGCCCTGCAGCCATGACTTCACAGCGACTATTTCCACCACCCTCACCTGATGCCACAAGCTCACTCAAGCGGGCAGTTCCTTAAAGTCCCCCACCAGTATGAGGCCTTTCCCACATCTGCCCAGCAGCTCAGGCAGCACCAAACCCCTCACCTGCTGGCTCCACCCCCAGAGGACCCACAGGCCACGTGAGGCTGGCCACACCCCCTCTCAGCTGGGGGCCTTGTCTCCTGAGCTGCAGGGGAGCCTCACCTACTCCCACAGGCGTCCACGCAGGCACTCATGCGATTCTGAAGCCAGCACCCTCCTGACTTCCATCCACATCACAGGAGAATGCTGGCAGCTCATAGCTCTGAACGTCACCTCGGTGCTCAGTCAACAGCTGTGCCCTTCGTTTGCCTAGAAACATCTCTGAGGGAAAATACCGTGGCCAGTAGAAAGTACTTGGTTTTTTTCATTGCCCCAACTTCACAGAGCACCTTGGGGCAGGCACCGTGTCCGATTTGCAGTCGTCCCTGGCGTCTGGGATGCACCTGAGCAGTGACTGCTCCAGCCTGTGCATCCCGCCTCAGCAGTTCACAGGCTTCATCTCCCTCCCACTCCTGCATAAGGCTTTCTTGCCAGGTGACTCCATTATGAAGCGAGGGAAGCCCGTCCCTAGCATTTTTCACCCTCATACACCAAGGCCCTCAGCCAGCATTAGACTAGAGACAAGGTTTCACTGATGTTGCCCTTGTAAGGGACTTCTGAATAGCAAGAGAGAAGCAGCACAAAGGTGGCAGACGTGGCCATGTCAAAAACTGGGCCCCTCATGCCACCGGCAGTCAGAAAAGCTGTCTGACTCGCAGGCCTCCCCTTCCCACTCGAGTTCCAACACGGTAAGCAAACTGGGTGAAAGTCCAGACTGTAACAAGCCTGATCTTCCCcaagcagaagatctttctaaaacatgtctgtcatcatggcactgtcctgagcacagcctccacacggctccctagcacccttagCTCACACGTTCCTCTCCGGAGCTGGTCACCGTGGCTTTCCCTCGTTTCAGCACCCGCTCCCCAAACAGGACCCACCTGAGCTCAAAACCTGACGTCCTTCTGGGCAAGAGCTACACACCTAACACATGCAGGAAGCCTTGTGGGAAGGTGGATGGGTCCAGGCAGCAGATGTGAGGAAACTTCCAGTCATGATTATGCCAGAGGGACTGGAAAGCAGGAACTGGAGAAGTGTGGCCCACAACTGTCTGTACACTGCTCAGCTGCTACAACGGCAGCACGGAGTGGCCATGACCACCGAACAGGCTATACAGCCTGAAAGACTTACCGACACCAAGCCTAAGGCAGCGTCCACGTTGTGACAACGTGGAAAGGCCCACTGGGCTGAACAGAGAGACTCCCGAACATCCCAAAGGCTTGATGGGCTGTGTCTCAGTGAACATTGACCTTTAGGGCTCTGACAAGTGCTCAAACCACCACTGCCTCTTGCTCCCCAGCAGAGCTACAGAACTGCAGACGTGCAGAAGCACCACCCTCTCCCCACCAACTCCTCCGAGCTCCCTGCCCACCTAGGCAGAATGAGCCAGAGTTGGCAGAACAAAACAGGCCCAAAGCAGATTTACTAGTAATCTTTAAATCCCACCTTTTCCTCTTTAAAGTACTTGTAGAACAACTGCATACCTCCCCTGGCTAAAGGCCTTTCTCTACAGATGCTGAATCCAAGGGACTCCACCCCTTGCCAGGTGAAGAGGCCTAAACATTACTTTAAAAAGCAGAAGCCCCTGTACCAATCAATGACCATCCAGTACCTGCCACTCCCTTGACGGGCAAACTCAGCAGAGCCGGCTACAAACCTCTCCATCCATCACCAAAAAGCTTCCCAGAGAGCACAGGAGGGGCATGGGGCGCCACGCCCACCAGACTCCCACTTCCTGGCCCAATGGAGGCAGTCTCTGCCACCCCCCATTCCTATGTTAGTCTCAGGCATCACCATCGTCCGTCACCTACTGCAGAGGGGCCCCTCGTGCCCTTGCTGGGTGTGGGTTCCTGTGGTTCCCTGGCCCCACAGCCTCCAGCCCAACCCAGGCAAGGAGCCTGGACGTGAAGAAATGCCCTCCCTGCCTCTCAGCCCGCTGGCTGCCTCCCTCAGCCAGCCGCCATCCTTCACCAGAGCACCTGCATCAGCCTCTCCATTCAGTCCGTCCTCATCCAGCTGTCCAAACTGACCTCCAGAGTCCTCTCACCATCCTGGAGGATGGTTATCACTGAGGGCAGAGCACCTTTCACAGAGTGGCCCCAGACTGCACACCCATGTGCCACTTCACCTTCCTCGCCATCCCAGTTCCATTAACAAGCACCTCCATGCTGTCCCTTCTGCACACACCACACGGCCCTCGAGACCTGGCTGCCCCACTGGGCCCGTGGATGCCCGTCTCTGCAGGAAGCCTCGGCTACCTCCCTAGAGCCCCTCAGTTCTCAGTCTGCGCAGGCCTGGCTCTGCTCTGGGATGGAATGGGAGTCCCTCTCGCAAGCATCCCCCTGCCTCCTGGGCTCCTTGGTCGGGTTTCACCTTCTACTCGGCTAAGCCGAAAATCCTGACATTTTCTTCAGCGGCTCCTTCTGCCCCAGCACAGCGTGATTAGGAGGAGGAAGTGACAGTGGATGTTTCCATATATCCATGTGCCCAGGACGGGAGACATGGTCCTGGGAGTGGCAGCAGTCTCATCAGCCTTCTGTGCTGACTACACTGAGGACCGGGCTCCACGTGGCCAGGAGACCAGGACTGTGTGGGCAAGAGGCCAGCTGTGCAGGCTGTCAGTTTGCAAAGAACACGGATGTGATCGGTGACACTCCCAAGACCACTTCTCCCCTCTTGGGCACATGCATTTATTGGAAACACTCACTGCCACCTTAACTGCCCAAATGGCTGCACCAGAACCACCTATCCCCTTCTGGAGCCACATACGACAAGTAAACAGAAGCCATCAGAATACCTGGCAGAGAGGTCCACAGTGTCTCCACATCTGCCCTTCACCAGCCTCATCTCTCTCTCTCGAGGTTCCTTCCGCTTTTCTGAGCTCCTCAGGGACCACCTTCCAGTTGATGTGGGAGAAGGGACTCCCCTCGAGGGTGATGGCACAGCCACCATACTTTCCATAAAGCTGCCTCCACAGATGTCAGAGAGCTGAGCAATTTCTGAGATCAGCTACAGGCTAGAAGGGCCCAGTGAGACCCTGGCCCCAGAACTCTGGAAAGGTGACTGAGGACGACCCCTTTAGTTAGAGCAGCAGAGAAGGCCTAGCCAGAAACAGGACTGCAGACAACCAGAACGTGGATGAAGCTCAACAAAGAAAAAGCACCTGTCAACAGCATATCCCTTCCCCTCATCCAGTGCCTGGGGGGCCTCTCCAGTGGCAGTTACTGGTTTGCACGTATCCCAGGGTTCTGTTATGGTACAAAAGTGGGTCTGTGGAAACAGCGGTGCAGCTGACAAAACGAGGACAACGCGCAGGTCGCGGGGCCCAAGGATGGGTGTCAGCCACCCTGCCCAGGAGCCAGCTGGCATGTCTGAGCAGCCAGAGAAGAAAGAATCTGAAGTCTGCTTTCCTTCTTCTCCCCTGGTGGGGAGGAGGCAGGAGTCAGGGAGAGCAAGCTACACAGGATATATTCCAGAAGTCTGGAAGAAAGATAAGTAGGATGAATGCATCACAAAGAGGAGAGGAAACTGTTGCCAAATGGTTTTGGAAAACAGGACAGGCAGCAGACTGGACTGCCGACACCAGCCCTAGTGTGAGCACAGTGCTATCGGAATGGGTGGCCCGGGAcacttaccagctatgtgattttgggcaggtcgttttgtgtaagcctctatttcctcatctgtcaaaggagagaacttctagatcccacagttgtggtggtgttcagatctcctccctaagaaaggcttctgtgaactctaaaAACAGAAGAAACGGCCTTGCCTCCGTGTGGTGGAAACTCACTTATTAGGAGCCGCAATgctttgccacaaataagctgggtggttttcagagtctcttggcttcagttttcttgtctgtggagagggaaccacatccctgcgctgcTGCTGCTCCGAGCGGGACCATCAGGGCAGGGCATGGTGGCAGCCAGGAGAGGACTCTGCTGCTGCCACACACACGGGGGCCAGTCTCTCCACAGGCCACGGCTCGGGGGCTCCTGCAGTCTGGGCTGAAGAGAAGGTTCTTCTCCCTGATCCCCTCCAGGATTATGGCTCATGGCTCAGAAAAATGGCCAGCTGTCAAGGACAGCAGTGACTTGGGGTCAGGGAAGACTCTCTCCCTGAAGAGGATTCTGTATCCATCCCCATACCCCCCGGACCCTGAGCAGAGATCCAGCCGGCACTAACCTGCTGAGGAGCTAGTGAGGGGCCCATGGCCTTCCCTGAAGCCAAGTCCAGGGGCCACTCCTGGTGGGCAGAACAGGCCACTGCAACCTGTCCCCACCCCCACCTCTGCCCAGCACTTGCCCAGGGCCACCGCTGCCCCAATGAGCCACACCTCGCCAGCTCTCCTTCAGAGTCTGGCTCCGACATCCCCACCTCCAGTCTCAGGCCAGACAGCTTGTACTCAGAAAGCATTAGCTGAATGAAAACATACACCTCAATTTCTCACTAATATTCAAACAGAAAAACAAGCCTCAAATACAAAAGCTTCCTCTGTTTATACAGCCACACCTCAGCCTTCCAATCTATCTTTCCAGTCACTCTAAAAGAAAATAGCCCTATTTTCAGCCAGGATACTGGTCTAAAATGACCTCAAGTTAAAGCCTAGCCTCCAGCACAGATCCAAGGATTGGCCTGAGCCTGTGAGCTCCAAAGACCCCATGACAGTGAGGCCCTGGCTTGTGTTCAGGCCCTTCACAGGCGCTACGTGGCCCTGCCTCGCTGCCCACACACCACCTTCCTGTCACCCAGCATGCTTTCTCACTTTCTTTTAATCCAcagcttggtgctgcagaaaaaggcatggcacttaaagcctctgggtttcagtcccgactctagcccttcactctgagcatcagtttttttcatctgtaaaatataccaccttgaagagggttgagaagaaaaatgTCCAAGTGCCTGGCACACACAAGATACCAATTTTAGCGTCTTTCCTCCTGCTCTTTCTTCCATCCACTGCTGCCCAGAGGCCCCCCAGATGAACTGACTTGAGGGCTACCAGTAACTACTTGGGACATTCAGCTAACATGTGAATGCAGAGACTGTTCTTCCATATGGCACAAAAGGATCAAGGGAGGAGAAAATGAAGCAAAGCCTAGAGAAACCAGGCGCCTAGGCAGCGCTAAGAGAACACCCTCCCGGCAGTGGCTCATTCCCTCACCTCCTTGGGGCCATGAGCAGTGAAAAGATGACTCGAGACCACATCTCCAGTTAGGAGACGCTGATCTGACTCTCAAGCAGCCCGGGCAGATGGTGGCAATCCCCATGCTACCCACCAGCAGAGACAGCAGAGTTCTGCCAAGAAAGACCCTCCTTAGAAGGGCCTTAGAAGTAATTAAGGTGTTACCTACTGATTGGTcaagacaagacaaaacaaacaaaacCCCGAGGGCTTCCCACAGAGTTTATTAATGAGGCAAGGATCCCACTCAACAGCCACAGCAGTGGAGTGGGGTCACTTCTGCCAAGGCATCACTTACACAAATATTTCTTGAATTTAAGAAAAACCTCCTGACTGCAAATCTATCTTACTTGCCTTTAGAAGTAACAGTTCTGTCTACACAGTTTTTTTAACCTCAGAACATCACCAAACTCAGTCTGCATTCCCCACTCAGCTCACCTCCACAGGCAGAGAGGTGCGGCCACAACCTCCAGAGGCTCCTGAGGTTCAGTGCGGACACATGTGAACCAGAGACACGAAGATGCTCACCCTTTATTCAGTCCAGCCatctatatctatatctatatctatatATATCTGCTgctgctgctgctaagtcgcttcagtcgtgtccgactctgtgcgaccccatagatggcagcccaccaggctgccccatccctgggattctccaggcaagagtactggagtggggtgccatttccttctccagtgcatgaaagtgaaaactgaaagtgaagttgctcagtcgtgtccgactcttaacgacccaatggactgaagcccaccaggctcctccgcccatgggattttccaggcaagagtactggagtggggtgccattgccttctccGatatatatatctatatatatctatatatagatatgtatttttttttttttttttttttttGCTGAAAAGCAACTTCCCAGCTGTGTCCAGATAGATAAATGGGTAGAGAGACAGATGTGTAACAGGTAGAAGGGAGGCCTTATGTGGTGATAAGCACAGGGTTTTTTAATCCCCAAAGTGTTGCAGGAAACTGTAGAGAGAGAAGCGCAGAATGCTGTTTAGAGAAGCATCTGCATCGACAGCCTTCTAAGCCTGTCTCCCAGTCTCCTTTTTCTTTTCTGTGCTTTATGATAACTTAGTTTCTACCTGCCAAATAAATGGTGAGCTCTGAATGTCAGATTCTGGGGCTAACTGTAGTCACACAGTTTTTTTCTTACTAATGCAAAGACAGGGAACTTGGAATCAGCTGGCTGACATTGTAAGCTCAGCCCCTTTGAAGTTCCAAGCTCACCTAAATCCCAAAGCAAGTATTACAAACTCCTGGCAGCAGACTGTCCAGTGACTGACTACCACGCAAAAACACAAGCATCTTTATCCAGCGTGGACCTGCAGCCACCTCCCAAACCACATCTCACCAAGTGTTCGCTCTGTGTCTATCTGACCCTAAGATGCTAGGAGTCCTTTCCCAAAGCCAGGGAGCACCCCAAACCTGCGTACACGAAGCAACCCACACAGTTCCATCCAAGCGGACCACGCACCTGCTTCTCCACTCCCTGTCAGCACAGCCTGGCCAACCACGGtaaaagcagtcaacatttactgagcacttcctatgtaccaggtaccattcaaagcactctgtgtattaactcatttaattccaagaccctacaggAATTTGCTGGAGGGAGAGGAATATACTCTGGCCCAGAGTCCCACATGGTTTCTATTCTCTATTTCTAGCTGTGCTGTAAAGCTTACATAACCTAATTTGCATTACAGTGCTATTTTTAAAAATCTCCAAAGATCACTGCTTCAAGCATCAATGGAAGCTGTTAGCTCTTACCTAAAATGATAATGTGGAAAAGGATATCTATTCTTACAACTAAGTCAACTTCAATCCTTGACTAAAACAGACTTTCTGGAAGATGCTATTAGGAAAGGAAGGAACTTACATAAGAAGTACTAGCTCTGTAAATAGCTGCTAGAGAGGAACACATCAAAAGTGAACTCGCTGCAGCGGTAGGTAGTTTCTTGGCTCTGCAGGTGGTTACTCACCACCCATCTCCCTTCTTGGCCTCCTAGTAACACTGAGAAGTCTCTGGTCACTGAATGGCATGGCCTCAGATGGTTACAGA
>chr11 97604985-97610629 (+-0 bp) directionality: mono:plus
TCTTCCTCGTGTGGATTGAATTTGAGGCCTCTTAAAAATTCTGTCAGGAAAAGGTATTGTATCTGTTCTGACTAGAAATATTTATTTTGTTTTACTTGGGATTTATATGGTTTACAAATATCTCTGGATTCTGTTTTCTCACAGACACAGGCAGTGTCAAGAGTTAATACCATAAATAATGGTGGGAGGTTCTTGCTTTTGGCACACTCAACACCTGCAAGCCTTGCGCTGGGGGATGAAGGCCCCACCCACTGTCCCCACAGGCCAGGACGTTTTTTGAAACTATGGAACCTTGGTTTTCTTAGTAATCTGTAAGTTTCTCTTTGGGCTGGAATTAGTACTAATTTTTCTTTCTCTTTTAGCACCAACAAGATTTGTGATGAAATGGAGCCTGGAACAAACTCTTTTCGAGTAGAATTTCCTGATTTTTCCAGCACCATTCTGCAAAAACTGAACCAGCAGCGCCAGCAGGGACAATTATGTGATGTGTCCATTGTTGTCCAAGGCCACATTTTCCGAGCACACAAAGCTGTTCTTGCTGCCAGTTCCCCCTACTTTTGTGACCAGGTACTCCTGAAAAACAGCAGGAGGATTGTTTTGCCTGATGTGATGAATCCCAGAGTGTTTGAGAACATTCTCCTGTCGAGTTATACAGGGCGTCTAGTAATGCCTGCTCCAGAAATTGTCAGTTACTTAACAGCAGCAAGCTTCCTCCAGATGTGGCATGTGGTCGACAAATGCACTGAGGTTTTAGAAGGAAACCCTACAGTCCTTTGTCAGAAGCTAAATCATGGCAGTGACCACCAGTCTCCAAGCAGCAGCAATTACAATGGCCTGGTAGAGAGTTTTGAGCTGGGCTCCGGAGGCCACACGGATTTCCCCAAAGCCCAGGAACTGAGGGATGGAGAGAACGAAGAAGAGAGCACCAAAGACGAGCTGTCATCTCAGCTCACTGAGCACGAATACCTTCCCAGTAACTCATCCACAGAGCATGACCGGCTGAGCACGGAGATGGCGAGCCAGGACGGGGAGGAGGGGGCCAGCGACAGTGCCGAGTTCCACTACACCCGGCCCATGTACAGCAAGCCCAGCATAATGGCTCACAAACGCTGGATCCATGTGAAGCCCGAGCGCTTTGAGCAGGCGTGCGAGGGCATGGATGTGCACGCACCCTATGATGAGCACCAGGTCACAGAGTCCATCAACACCGTGCAGACAGAGTACTCAGTCCAGCCCTCGGGGGTAGAGGAAGACTTTCACATTGGGGAAAAAAAAGTGGAAGCAGAGTTTGACGAACAGGCTGATGAAAGCAATTATGACGAGCAGGTGGATTTCTATGGCTCCTCCATGGAAGAGTTTTCTGGAGAGCGGTCAGATGGGAATCTCATTTGGCACAAACAGGAGGCTGCCCTAGCATCAGGCTACAGTGAGAATATTGAGATGGTAACAGGGATTAAAGAGGAAGCTTCCCACCTAGGATTCTCAGCCACTGACAAGCTGTATCTTTGTCAGTGCGGCAAGAGTTTCACTCACAAGAGTCAGAGAGATCGACACATGAGCATGCACCTCGGGCTCCGGCCTTACGGCTGTGGGGTCTGTGGTAAGAAATTCAAAATGAAGCATCATCTCGTGGGTCACATGAAAATTCACACAGGCATAAAGCCATATGAGTGTAATATCTGTGCAAAGAGATTCATGTGGAGGGACAGTTTCCACAGGCATGTGACTTCTTGTACCAAGTCCTACGAAGCTGCAAAGGCTGAGCAGAATACGACTGAGGCTTGTACCAAGTCCTACGAAGCTGCAAAGGCTGAGCAGAATACGACTGAGACTTGTACCAAGTCCTACGAAGCTGCAAAGGCTGAGCAGAATACGACTTGAGTGGCAGGCACAAAAATAAACTGTGGTAATTATGCAAATCTGGGCACAGATGATGCGTGCTACTTGCTATTATGAGAGAAGCTTAAAAAAAAGGAAGATATTTCTGCAAGACCAGTTCTAAGTAGGCCAATTAAAAAATCTAATTCTTCAAATTTGTATGTTCCTGGCCTGGAGTGGCTAAAGGGGATAAGTGCACCCACCTCACACCTGGCAAGGTGAACCTTCAGGCCTCTTGAATGAAGCTGGTGGACTAGAGGGTAGAGACACCTGCACTTGGAATTGGACTCCAACCCCCCAGTTCCGTTTCGGGTGGCAGCGGTGTTTGATCAGTCATTATTACAAGGTCATATTGGAATTTTATTTTGCTCTTACTATAGATACTTAGGTAATGTGGGTTTGTTTTGGTAGCTGCTTCACTGAATGAAATGCTCCTTATGTAATAGCTACAAACAATGTGATTTCTAGGATACTAAGTTGATTAACAGAGCTCTTTTATCTGGTTTTGTTCTTTCTAAAGAGTATTCTAACCAAAACTATGGAGATTATTAAGAGGGTGACATTCTAAGTAAAAAAAAAAAAAGTAACTCATGGTACCAGCTCCAATTTCTGTAAGATGCCACTGTCACAACGATTTTCAGACTCTTGATAAGTCAGAGTTTTATATTTTAGTACTAACATTTAGTTTGAACAGTTGTTTCTAATTGTAATTCTCTAGGGTGCCAGAGATAGGTATTTCTAACTGGTTTGCTGTCCCAAATCCTGTTTGTTTAATTGTAGCATCCACACGGTGGAATCTGCTGTGGCTAGTAGACTTCTAGCCTGCCTTGACTCTGACCACGGTACCATTGGCTGCTCCAGCCCATTCACTCTGTCTTAGATTATGGTGCTTCCTGAAGTGGTCAGTCAATGACCAGTTACTGGGAAGGAGCTGGAAGCCACAGCTGAGAGTTACCTGTGAACTTCAGGAGCCTATAGAGTGCTACAGTGACACTCCAACTGTCAGAATGAGAGCCGCCAAGTAGCAGAATTTTGAGTGTCAGGTTATGGGGACGAGGGGAACCAATTGCTCAAGAAAAGGGGAGTTTTGAAAATACACTGGTAGAGATACTCACAGAGGGGTACGTTGAGCTGGTCCTCCCAGCTCTTTAGGAGTGCTGGAATGTGTTTTAAAAGAGGGAAAGAAAGAGTCCTAATTTTAGGAGGTTGTCTGCAAATTCCTGTTCTCATTTAATAGATAAAGCTGCATAAATTTACAAGTCCGTATAGCTATACCTACCAAAAAAAAAAAACCCAAGAAAATTAGCTATTCTGAGACCTTTTCTGAGGATCAGTCAGAAGTTTGGGATTAAAAAAGAAGCTTGTTCAGGATGTTTTAAACTGTAACATACCTGAAGCTGTCACCAGGGTTGGGACAGGGTGCTACTGTTATGTTAACTTTTCCATAAACTTAATAGTTTATTATTTCTTAGTGGAAACTTTTTTTTTCCTGAAAACAAAAATAACTTTTCTTGGATTTGGAATGAAGTTTTTGTTTTAAAAGTTGGGCATTGCTCTGAAATGAGTGACTTTCCTGGCAATGGCCTCTGATCCTCAAACTCCTACCTTCAAGGCATTTAGTTGTATGGAAAGGGGAAAGATTTACTTACCAGTTAACGCTTGTAATCGAGGTTACAAAACAGGGATCTATTCATTAACACTGTATCATTCTCAATATATAAAAAGCACTTTGTATTTAAAACTTTATTATAAATATATATTGATTTTTTTAACCTAGAAACTAGATATTACCTCTTGGTTGTTTGCCATGTTAATACCCTCTTCTCTTAGTGTTGAAACTTCACCAGTTAACAGTCATTTCTCTGTGTACCGGACAGAGAATGTAGAGGTGACTTATAGCCAAGCTCAGTTGCTGCTTCTCTTTCTCATGTTAGAAGCATTGGGTTTTAGGTATGATCCCAGCCATTGTATGTGAGGAAAAATTGTTGTATTCCTTCTACTGATTTCAGTACTAAGGCAGTGAAGCCATTTTGTTCGTCCAAAAGCCAGTCACCCTCTCTCATAGTATCAGCAGACCATTTCTGCCTGTTTGGAAGGTTTGATGTGCTGGTTTCTATTAAAGATTGTACTCAAATGAGTGTTGGAACACTTGGGAAGAAGAATCTTGAGAGGTAAAATAAAAATATTCTGGAACAATCTCATGGTCCTTCAGTTATGTTGAGATCAGCACGGCAGTCGTTGTGAGTAATGAGGAGGAGGAGGACAGGACTAGGGGGCAGCTCTCTGGTGGTAGTTTTAGAAGCTCTCAGTTGTGCTGGGACTTCATGTGTTATGAAGAGAAGCAGATCTTCTATTGAAATCCTTATGTGTACACCTGCTACTAAATGTAGAATATAAATGTAAGTTCCTCACACCTGCTGTTTGAAGCTTTTTATGGTAGTGGGGTTTTTATAAAAGTTAGAGTTGCTGATCAGTCAACCAGACCCTGTGACATGATTGGGCATCTGAAATGCTGGCCATGTCCAGAGAGGCGGGGCAAGGGGGTTGCCTTAGTTTGGATATTGAAAGTGAATCTTTATAAACTTTGCTTTTAGGCTTAAGAGATCATACTGTATTACTACTTTTTTTTTTTTCCTCCTGCCCACCCTGGGTTGGACAGATAGTCTCTGTCTTTACCCTCAGTACAGCTTTAGAAAATCTTTCTCCTTCCCGTTGAGTTTGGAGAGCAGTGGGTAACGTTTCCAAACAGTCTTTCAGGGATCTTGTCAGTGGCCCGCAGCCAAGGTGTTTGTCCCTTACTTTGAGTCTTTACTGTGGTTTCTGTCCAGTCCCAATGGGAAAGGGCTTGAAGGCACCACCAGTGGTCTTTAATATTCGTACTGATGCTATGCCTTTCATTTTAGATCCACACATTACAATAATCCACCTGGTAAAGTAGGTCTGACCAGTTGAGAACAGACTGCCATAACCTTTTCTCAGCTGTTGAAGGTTACCCCCCAGTCCCTTCTTTTGGCCGCTGGTCTCAAAGAGTCTGCCTGAAAGGGTCTCCTCCGCTGTAGTGGGCATTTGCTGAACTGAACTGACCCTAAGCTGACTTCTGACTGACTGGGAAAGCTGCTTAGTCTCAGTGGCATCTTCCTACGGAGGCACACACCTTCTCCTGAGGCTGCTGTGGACATGAAGTTGGGGCTGAGCAGAAGCAGCAATGCTGGCTTTCCCTGGGGAGGGGGGTTTGCTGCGCCCCCCGCCCCGGGGCGGGAGGGCAGGGGAGGGTAGAGAGGATGCCATCACACCAACTTCAGGAGTTTGCTTTCATAAGGTCTCTGGATAATTTAGGAATGCTGAACACCAAGCAACATAGACCCCCACCCCTCCAGCCCTTCTGTGCCACACTAATTTTGTGATTTAGGTTGCTTTTCTGTGACTCACTTTGTTCAGTGAAACCAGGGTGTTTGTTTGGGTTTTTGTCTTTGCCTACTTATGTATTCGAAGGTACATGTTTCTTATTTCAGATTTCTACTGATAGTGCCCAATGGGAAGATGCTGGAACACATTTTGCAAATGTGATTTTTTTTTTTTTAGTTTTGCTTGAAGCCTGTGTCATAATGTCAATTGCTGCTGCCTTCTTTCCTTTTATGAGGTTCCCAGTGTTTCTTCTAGAAAATTATTTATGCAAGTCAGGTGACTCTTAGACCACAAAACCATTTGACAATAAACAGAGTATCATTAGGTGCATATCTTATTGATATTTTGTGAAATGTTGTGCC
>chr11 104215018-104220922 (+-0 bp) directionality: mono:minus
GGGCAAAGCACATAAATTTGAAAAGAGGAAATAATCAGCTGGAACTAATAATTGTCACCACGTGTCAAAGCGGCTCACGTCCTCTTATGTAAAAAGTCCCGAgggacctccctggtggcccggggttaggactcaggcttttactgctaagggcacaggttcaaccccttgtcagggaactaagatcctgcaagaggcgcagcgcagtgcagcccccccaaaaaaagaGTCCCTAGAAACGAAGAAAAGCAGCCGCGCAGATAAAGGAACACAAAGGTCATTATCAGACATGTCACACACACAATTAACAGTTCAGTGTTATGACTCCAAAACCCCCAGGgtttggaaatatactccggggctgtgtggaaataggaacttttattcatcattgatgggaatacatgtttcttttcaatggagacagtttggtcatgtctgtcaaaattacagacgcattcaccctctgactcagtggtcccaggtcaggggtccatcccctagaaacacctctacacttgccatgggcatgttttgtttcctgcaccttcatcagagcaaaagagtggacacaccccagctccctccagtaggggagaggatacgtgatgaccgtccacacgaggaaacaaagtgttattggggtagaaaataaggaggaagAAGGGAGGAAGGGAAGACCTCTGAGTGCTGACCTGGAAAGATCGCCCCTGGTGCTGACCGCTGGCAGGGCTGAGCCTCACTGGACAGTCCCCCGGACTCCGGGCTGCCTTTTCCAAGCACCTGATGAGTAGCTTTGTCTGTGAGCCCAGGACTTCTGGCCCAGCTCAGCCCCTGAGCAGGAGGGGGACCCAAGCCAATGCCCTNNNNNNNNNNNNNNNNNNNNNNNNNNNNNNNNNNNNNNNNNNNNNNNNNNNNNNNNNNNNNNNNNNNNNNNNNNNNNNNNNNNNNNNNNNNNNNNNNNNNNNNNNNNNNNNNNNNNNNNNNNNNNNNNNNNNNNNNNNNNNNNNNNNNNNNNNNNNNNNNNNNNNNNNNNNNNNNNNNNNNNNNNNNNNNNNNNNNNNGCTGGACTCGAGCCCAGCCCTCTGAGTTACCGCTGGGAGGCAATAAAATGGCTAGTTACCTTCTGTCTGAAAAGATGAAGGCCATCTATAGTGATGGAACCTAGGAACAGACATCCTCACAGGCCCATTTTATGGAGGGCAAGGCTGAGTGAGGACAGTGGAGGGAGCAGGTATGTGGGGGTGATGGGCAGCATGGGCACTCAGACCAAGGGCCTCATATCCCCTGCACCACAGCCCCCACCTGCTAGGTCCTGAGCGGCTGGACAGAGACGCCTGGGGGACCTGCGGCTCCCACCTGAGCTGGGACCCCTGCCCGGGCCCTGAACTCATCTGACCCCGGCCCCCGTCGGCTCCAGGCCtgctcagttcggtgttcccaggcctctagaacactgcctggtacgaggtaagcaagcaaattctattgaaccagtgcgatgctcccaacaggcctaagaggtaggtgctatgttacagatgagcaagcggagagattccgcggttccatcacttgGGCCTTGCGCACTGTGAGTGGTCCCTGCTGTGTGCAGGCACCTGGGGCACTGTGGTGAGCCCACCCCAGCCCTGCCGTCAGAGAGCTCACCCACGGAGGGGTGCAGCGTCTCAGCCATGGCCACAGTGGTGGGGGCTGCAGAGCCAGGGCCTCCCCAGCACAACGTCTTCCACCAGCTGTGGGGCTAGAGTGGACTGCAGAGCCCGCTCCAGGGCTGGAGCCCCCTGAAGTGCGAGAACGTGCCCCACCCGTAGACGAGTGcccgctcgggccccagctccagactagagctagctccagctcAACCGGCTCCAGAGCTGAAGCCATTGCAGTCGCCGGTTCTTGCACTGAATCTGGTATCAGCGCCAGAACTGGAATTGATCTCAGAACTAGAGCCAATTCTAGAACCAGCCCCAGCACGGTTGCCTGATACAGCCATGTTCCAGCCTCGTAAGAGGCACCAGCTCCCAGGCCCGTTCCACAGGCAGAACCAGCCATCTGTCCAGCCTCATCCACAGCTCCACCCTCAGCGCCTATCGCTAAGCTCTGGCCACTCCCGACTACAACCCCAGAGACCTCCTCCACCTCGCCTCTGAAagtcactcagttgtgtccaattctttgcgaccccatggactatacagttcatggaattctccaggccagaatactagagtgggtagcctttcccttctccaggggatcttcccaatcccaggaatcgatcccagatctcctgcattgcagggggattctttaccagctgagccaccagggaagctcgcctgtgAGGGCAACACATTTCTGTTACATGTGATAGGTTTGTTTATAtttaatatgctaaattttagattcaatataatttcatctttcgtcagttttaagtgggcactctgttaactacatcctctggaccgtgtaacatcaccactccctgggtcaagagcatcttcatcatgacaacaggagccctgcacccaccaagcagttacacctcaatccccgcccAACAACTGTGAACCTGCTTGCAGCCTCCGTGCCCGCCCCTCGCCCCGGCCTGCGGCCCCCTCCAGAGCTTGGCTGACCCTCCCGTGCCCCACCCCACCAGAGGTGAAGACCTCTGACACCACCAATGTGTTCAGTGCCGCTGGCTCCACCGCCCACCATGACTTTGTCCTGGAGATGCTGACCTTCACCAGAGGGGTGAGGCCAGGCATGGAGCCAGCTCAACCCTCCCCCACATGAAGCCGGAGGGGCTCAAGTTTGCCAACAGCACCTTCTCATCGCCCCCCGCGCTGGCCAGTCACAGGGTGCCCTGCTGGGGTCTACACCCAGCTGGGAAGCCAAGCACTTACAGACTCAAGAGACCAAGACCAGCTGGGCACCTTGTTCCTAAAAAGACAGTCCAGACCACCCGAGCACACTTCACCTTGAACTTCTGCTGCCAAGATGACACTTGCTGCTCAACAGGCCGACCTGACCTCCGGTGGCCCACTCACAGCCTTCTCACCTGGACCGGCTCCAGGGTCAGAGCGCTCTCTGGCTTCCCCTCCAGACCTAAGCCACACCCATCTCCACTGGCTCGGGCATCACTTTGGGCACAGCTGCCAGAGGCAGAGCCGGCCCAGCCCTGGAGCCCGTCCACCAGGCTAGCTCCGGCTGACTTTCCGAGGGGCGCTGCCCACCAGCATGGTGCCCTGTCCCCCACCCAGACCCATCCTCTGTGCACCTGCCCTGCACCTTCCCGGATGCAGGTCACACGGTCCCTGGGTGTGCCCATGGACACCCCAGAGCACCACTCACCCAGTGGGTGCGACCCCTGCGGAGCTGGCCCCTCCATCAGTCACCAGGTCCCCCCCACAGACTCCAGGGCCAGGGACAGCTCCCACTCCGCAGCCGTGAGCAGCTGAGGCAGGGCACCGACCTCAGCCATGGGGACGCTGCCCTGCGCTGCATGAGCACGTGCCCAGCTCCTCCACTCTGCAGCGTGTCACGACTACGTGGGCTGTGACCCCGAGTCCCCTGATGCCCAGGAAAACAAGGTGATTATGCCACCCTCCCCCGAACAGCTTTTCCCAGCTCTTCCTTCCGGTGACCAGTCTCCCCCTCCACACCACAGAAGTGGCCAAGAGGCCCCCAGTGCTGGATGCTGGCATGGGGCGCCCCGCACAGTCCAGGGCCTCTGCTGCTCTCGCCGTCCGTGGGTTCTGGGAGTCGACACCGTCTTCATCCTCCGGGACCTCGGGCCCCCACGGGGCCTCCAGCCACACCTGGCTGCCCACATGTCCGTGGAGCCCCGGACACATGAACTCTGGGTCTCGGGGATTGCAGCCCAGCCCTTCACTGTCGCTCTCCATCCGGCAGGTGGACGACGCTGCATCATCCATGTCAGCCTGGGCATGAGAACACAACATGGACAAGAGCTTCACGCTGACCGGGAGGGCGACGCCTCGGTCCCCTCACTCACACGTCCCTGGGTACAGACCTCTGCACGCTGACCGGGAGGGCGACGCCTCGGTCCCCTCACTCACACGTCCCTGGGCACAGACCTCTGCTGAATGGCCGCCTCGACAAGAGGCCATCTGTGGACACTCCGGGCAGCGGGCCCCACCCTGAGATGAGGCAGATGACCACCACAGCCCCCACTGTGCGCAGGGGAAACTGAGGCGGCCTCCTCCTCCTGGTAGGTCACTGGAGACCCATGCTTGGGGGCGGGCAGTTAATGTGCCCTCCATGCTCCCTCCAAATCTAGCATGCTGCGGATCTGATAGGACAGCCCCCTCATGTCCTGTCCCCACACACAACCCGTGGTGACCTCCGACCCCCGGCCCCACACTCAGAGTCCTGTGTGGTCTGGTCCACCCTCCCTCCCCTGTGAGCACCCCCCGCCCCCACCCCAGCCTCCCTACCGCCTTCCTCCCCCCGGGACCCTTCCAAGCCCTCCCCCTCAGAGCCCCCTGCCTGCAGCACCCCCTCCCCACAGCCCCCCCCAAATGACAGAGTCTCCACCAACCTGGTTCAGAGCTATCTCCAAGGCTCCTGTGCTGGAaccgatttgggggtcagaatgacctgggttcaaacctacagcaaggccacatcccggccctgtgacaggccagctcctgcggcgactctcagagcctcagtctcctccactgaagatggagtcagcgactctgaccttggaaggctttgaggggataaaggttgagagatgaaggcacccaaagtgcttggTCTCAGGAGGTGGCCTGGCTGGGAGAGTCCAACACAGGACAAGGCCTGCAATGGTCAGCACGGGCTCGGTGGAGGTGAAGAGCAATGGTTCCGAGTCCCCCCATCACAGCCGGCCTTGGTCACTTAGAGCTGAATGACCTTGAGCGATGGGGCCGCTCTGGTCACTTAGAGCTGATTGACCTTGAGCAATGGGGCCGCTCTTCATCTACAAAGTGGGGTGAAATCACTGAGCACCCAGAAGGCCCCCTCATAGCAGGAACTGCCTCTCAACCCTCACCCATAAGGGTGGTGGGCCCCCTCCTCCATGGGTCCTTCCAGGAAGACCGGGGGCCAGGACAGGGTGTAGATGAGGAGGGGTGGGGCAGCCTGTCCTTTCTCTCCGGAGTAGACGTTCACTGTGGCTCCAGGTCCCCGGGCTGGCCACGCGCTGAGCTGGGCCCCGGGATGGAGTCTGGCTGCCAGGACAGAGGGGTGGGGGTGGTTGTTCGGCGACTTTCTTCTCCCTGGATGGCAACCCACCGCGCCGGCACCCGCGGCCGGCTGGCCCTGTGGGCCGGAGTGATCCCAGGGCTCGGGAGACGCGGGGATCGCAGAGCCGTTGGCTGGACCAACTGCGCGGAGAGCCGTTGGCGCTGTGCGGGCGCAGCCGGGCGGCGTCACGTGCACGCGCTGCCGGGTGTGAGCGCCCGGCCGTGGACACGAGGCCCGGCAGCCCCGCAGGCCGGCGGCGCGCACGCATCAGAGCGGGTCCCGCTACAGTCACGCAGGATGGAGACCCGGGACCGCGACCAGGCTGGGCTGGACTCACGCATCCTCATACCCAGGACTTCATGGGCCTGTGGGTCACTGCGGCGGCGAGAGGCAGGACTGGCcccggcccaggagggattaatgccttcatttcactgatgaggaaactgaggcttagagagacttgccccatctgtgccctacagaatgaccaaggcgggatttgaacccagtgcctgttagaccccGCGGGGCCCACCTGACATTAATGCTGCATCCAGATGCTACAGGAGGGACCTCTGGGCTCTGACGTTCCCTGAGTCATTGGTCCTGGTGC
>chr11 107154045-107159608 (+-0 bp) directionality: mono:minus
GAAAGAGGCCCCCATAGTCGATCACACCATCCCATGTTAGGTTCCAGGGCCTGGGATCTGAGCTGAGAGAAGGGCTCATTCTGCCTCCATCCCTGCCCTCCACGTTCTGTTGTATCCTCCAGACGGTCCCTCCAGATGGTTTCTCCCTGTGAGACTGACTCTTCGCTGCTGCGATATGGAGTCTGTGCCCCTCCCCTGGATTCTAGAATAGAGCCTGTGACCATCCTGAATAATCATGCTGTTACTTGACTTCTGAAGCCAGGCCACTCAACATACAAAGGGTTTCTGCCTGGACACCCCCCTTCTCTTTGCTCATCCTCCCATCAGCCACCACGTTGTGCGTGAGCTCAGCACACAGCAAGGCAGTGAAGCCAGGTGGGCCCTCAGCTCCCATTCTGCAACCACCTGCAGACGTGTGTTGAGCTTTCAGGGGTGGTAGTGCCAGCCTTGTCTCCAAAAGGCTGTAACTAACATCCTAAAGCAGAGAGAACCGTCTGTCTCAAACACAAGCAGTCCCCATGAGACATAACCCCACTGCGACTACACCTGCAGGTGGTCTGTTACACAGCACACAGGAAGCACAGGAGGTGTGGACAGGGTGTGGACAGGGAAGGGCTGTCCGAGCGGGGATGAAGAGGGGTGTTTCAGGGGGGTACCCTGGAGTCCAAGGCCGGCACACCCCAGCCCTGCTGCACCTGTGCCTGCAGCTGTACAAAGCACATGACAACTGCTGACCTCACCGAGCTGTGACCATGGCAGGCTACTCGTTCTAAGTACTCACATACATTCCCTTAATCCTGAAGCAGCAATGCTATCATCTTTCCATCTGAGTCACAGAAACCTGGGCAAAGAAAGGTCCAGGAGCAGGAATTCTCAAGCCCACATCTGCCTGCCCAGGGGGATGAGTGAGGAGCAGAGCAGGGCCCAGAAAAAGAGCAGCGGAGTAAAGACCACCAGTGCCTGTGGCCAGTTTGTAGACCAGGGTGATTTCCAGACAAAACTTTCTGAAGCTCCCAACGAAATGAAAACACCAAAGGCCATGTTTACTTTGATACTGTTTATTTCAAGTTTTTATTGCTAAATGCCTTGTCTTTGACTTAAAGGACAGAGCCTGGCTGTTTGTCCACACCTGACACTGAAGGTCCTCAAGTCCTTCTGTTTTATGGTCTCAGCAATCAGTGTCAGCAACCCCCACTTATCCACAGTATTAGGTGCTCAGTGTACAGGGCTGAGGAGGAGGAGGGTGAAGGCCCCACAGGAAACCCTGCTGACACAGCACAGCAGAGCTCCATGCCCGCTTCAGGAATGCATCTAACACAGAGAAACAAATACCCAGACCCCAAATAGCTGGAAAGGCTACCAAGAGTCATAGAGATGGAGAAGCAGGGAGGCACAGATGGCAGCCTGAGCGGAAACACACAGCAGAGACGGCCAAGTCCTCCTCATAGAAGggacttcactgacagttcagttggtaaagaatccgcctgcagtgcagaagacctgggttcgttccctgggatgggaagattccctggagaagggaaaagctacccactccagtattcttatttggataattccatgaactacagtccatggggtgaccaacagtcagacacgactgagcaactTTCACTTTCCTCAGAAAAGACCACCCTGAAACACGAACTCCAAATTCCTGGTCTGCTTTGGAGCAGGGCAGCGGGGCAGGGCTGCCCTGGCTGAGCCACTTTCTCAGGAAACAAGGCTAGCAGGCCGAGAAAAGGCAGGGGCCACGGAGTTCAGGTCTGTGGGTATCTGCTGTGCCTGCAGTGATCAGATGGAGACACTATATGGGTACAGCTCTGAGCCTGGTGACCAGTGGACAAGTCCCTATGACTAGGTTCACTGTGAGATGGGCAGAGGATGAAGTCAAAGCCGTGGCACACAGAAGAATGGGGAACAAGGCATGACCACAGGGGCCTGTGGAGGAATGTCAAGGAGGACAGAGAAACACCCAGGCCCCAGGGACACTGAGGCAAGTGAGCCAACCTTACTATGTGAGAAGCACACACTGGAGGGATGGTGACAGAAGGCCAAGGGCCCAGCCAAGTGCAGTGGAGAGAAAAGGGCTCCGTGGCAAGGGTCTGAGGAGAGGCCAGGCCTGCTGGGCACGGAGCAAaggagaggaggaggagcagcaggagTGGCAGGGCCAGAAGGCGAGGTCCGCCTGGCCAGAGAAGAGCGCGAGGTGGCGAGAGGAGCCGATACACCACCCGTGGCACGAGCGTGCGGGCAGCTGGACAGTGCGCCACCAGTCCTCCGAGTAAGGAGCGTAACCATGAGATGGGAATGGGAACCGGGAAAGACAGAGCCAGTGACTTGTTTCTTACGAGGGTTTTTAGGGGAAGACAAGCAGACTGGGGACTCACAGTCAGGTACAAAGCAGCCACTGGTTTGGCTGGGCCTGTTAGTTCAGTTCATAGGAGCAGGGGACTGACCAAGTGGACACTGAAGGCCCAGGGCGGGGTGGGCAGACATTGCAGGGCTAGGGTTAGCTTAGTGTAAACCGCCCACAAACCCTCAAAAAGTGACCTATAGGGCCTAAGAAAAGGCATTATCCAGAAACCTCCTGCCTACACCAATAAAAGCCCCGCCTCACACCTTGCCTGACTCTTAAATGTCAGATGGACCTGTCTCTAGAGATCTAGTCTCCTGGCAACAGATCTCTGATGCTGGGTAGATCCTGAATCCCATGAAAACATTAGTTTCTGCTCCTGGATACATAGCTGGGAAATTGCCAGGATCTGGACCCCAAGTCTTCAGCCAAGGCTGCAGTTCCTTCCTCCATCCACATCCCCCTGCCCATCCCTGAGGGTCTGGTTTCAGTCGTGGGACTGGAGGGCAGGAAGAGGCCACTCAGCAGCACCTTTGAATCTCTCTGGCTCATGGATGACCAGCAGCCCTGGCCAGAGAAACTGCAATATCCGGGCTGAGGACACTCAGTTGGAGGTGACAACAATGATTTGAGCTTCACAGCCACACCCCCTTCCTGTGTCAGCTCCAGGCAACTCAAACATCAGACACAGCCTCATCCAGACCAAGACAGCGTAGAGGAGCCTTGAGACGTTCAGAACCTTGAGGGCCGAGGGAAGGACTGCTGCTCACAGGTGGCCGTGTCCAGGATTCCCAGATGCTCTGCTTGGACCCAACACTGCTGGGGCTTCTAGAGCCCAAGGTGGCGAGGGAGCCGGGCCTTGGCTACCCCATAGGGATAGGGCCCTTGCACACACAGAACCAGTTAACGTGAGCTCACTGGGTTAGAGGCTCCCAACCACGCAGGAAGAAGATTCCTAAGCCATGATCATCATTTCAAAGGAGTATTTTGCAAACAAGTTCTCTGGAGCCCAAAACACCAGACAGAGGAAGATCCTGGTTGCCCCAGGCACCCACAGAAGCCAGCTCCCACTGGCTCACGTCCTTGCCCTCGACAGGAGGTAGGAGAGGATGAAGAAGGCCACAATCAGGCCCACAGCCACACCACAAAGCAGCTTCCGGTTGTCTCGCCCAGATCGTGCCATTGTGGAAAACCGCTTCACACTCCCCGTGAGTAGGCCCGTCATACTTGTGAAATCTGAGTCCTGGGGGAGAAATTCCAACACTGTCACGAAGGCCAGCGACTCCGCAGCGAACACACACAGATGGGGCTGCAAAGCAGGTGGTGGGGCGCTGAGCTGACCGCGACACTTGCAAACTGCAGGCCCTTACCATGCCATCCAGGTACCGGTTCTGGTCCTCCGCATCCCTATCAATGTCCAGAGCCAGCTGGTCAGGACACAGAGGGGACAGGGTCAGCCCAGGACAAACACAGTGACCAGCACCTGACCCCCAACAAGACCAGCAGGGATCAGGAGATCCAAATGCCACCTGGGCCGCACACAGATAAGTGTGCCACGATGGGACAAGGAGAACGGAACTACCTGAAACCCATCCAGGTCTTTACCGCCCTCCGATCCCCCCTCCAGGGTGCCAGGTGGAGGCAAAAGGAGAGGACCACCACTGACCGATTTGAGCCTGGTGACCTTGGAGGCCAAGCTGTCAGCCATCCGCTTGTTTTCTCGGTCTAGAATCTCCTCCACAGCACCAGGGCTCTGAGCTGCGAGGAGAGAGAGAAGCTGAAAGCATGACTCCGCCCGTGAACATCCCCGTGACCCCGTACCTCAGCCTTTGTGGCCTCGGACTCCAACCCCACCTGGCCCAGTCAGGTGTCTAAGGGAACCGGGCCTTTGTGCGACTGTTGAGCAGGTCCTACACTGGCCCAGGATCCAACACTTCACACGTGAGACAGACTGTACAAACAGCAGTGTGTGCCAGCACAGGCCCTGGGCACGTGGCCAGGCCGGGATGGTGGGCGCGCACCTCCCAAGGGCTCCGTTCAACCAGTGCTCTCAGACATTCTGTGACAGAACCTGTACCATCCCGCCGCAGATGTCACTAGCAAGGTACACAGAACCTGTTCTCAAAATAAGCCCCAACGAGCTCCGGTAAAGACTTTGGAAAGACTAACAGGGCTTGAGACTGATCCCACACAGGGTCTTGTGTGTCACCCAGAGCCTGGTACCTGCTGAGACCTGGCCCGTGACAGGCGCTGGGCCTGGTGATTCAGAATTACCATCCTATAAGGCTGGTGAGAACTATTTATCACAAAGTTCGGAATGCATATCTGCCTCGGGCCAGATGCTTCAAGGAGACTCATCAAAAACGGGCACAGTCTAGGAACCATGGATATTTGCAAACCCCAAAATAAGAGGTGTACAAGTCCTACCAACCGATTGTACcattaattccttaaaagtcacaacagcccagcgaaacaagaatcagcatcccacttcgcaggtgaaaagagagactcccagagggcaagtgGGGTACTAGGCATGCTTGGGCCCTCCTATCACGCGCAGCTCTCACTCCGAGGGGACCTAGCCTCCGGGACCCGTCGACCAGGAGACCCGGCCGAGGTCCTGTGCAGAGTCATCTCCCAGGGACGGAACGGGTGGGGACTGCGGGCATCCGGACCCCGCATTTTCACGCAGCAGTTGGGCAGGAGCGCCCACAAGGACCCAGCGACTCATCCACAGCGCGGCGGGCTGCACCCTGGCCGCCCTTCCCAAACTACGCCCGCCCGCAGGGTCTTCCCAACAACGCCACCTAGTGGCGCGGAGAAAGGCGAAGGCAGTTCCTAAGGGCAGCGGAGTCGGCCCCGGCGAGCCCTGTAGCCATCCGCCTCCGCCGTTCCGCGCTCACCCCGAGCCCAGTCCGCCATCGCGTCCAGCTCCGACCCCGGGGTCTGTCACCGCTCGATTACAGCCTCCTCGGACGTGGCGCAGTCGCCGGAAGGGGCTCCCGGCCCCACCCCTTCCGCCTCAGGCCCCCCACTTCCGGCCGAGATCTGGCCGACGGACTCGGCGGTGGGAACTAGAAGGATCTGACGTTTCTTCCGTCGTTTGACTTGGGGATGGGGCTGGCGTTTACTCTCGGGACTTCCGGATGATTTGTGTTTTTAGAGGCAACTA
>chr12 29588446-29652271 (+-0 bp) directionality: mono:plus
CAATATATACAAATATCAAATCATTATATTGCAATCTGAAACTAATATAATGTTATATGTAATTATACATACATACATTaaagctcaaactatcaaatgtcacccaaatgaaatcgataattcaaatagccttgtaactaaataaagaagttgaactcataaaaattttaactccccaaaaagaaaatctccaggccttgatgatttcatggcagaattcaaccaaatgcatgaagaattaacaccaactctatacaatcttttctagaaaacagaacataaataaacattttccaactcatattatgatgctggtattaacctgataccaaaactaatacaaaaagaaaactgcacatcagtgtccctcataaaAAGATAAAATCGCATGCTTTTCCTGCCCTTATGCAGGTGTATCAGAACTCTGAGCCCTTTGCGGTCCTTGTTGATGTTCTGATCCCTGCCCAGTCAACTTTCCCCTTTGCTCACAACCTCTCCCTGCTGGCCCTGTGTCACCCCATGCAGAAATGATCCTCATTAGCCCAACAGTGCTGCCCACCTTGGGCGTGTCAACTCTGGGAACCTAGACTAAAGGTCTAGCCAATCCAAGTGTGGCAGAGAGAATTTCCTggcattccttaactcggtattttatgtgaaaatagcaaaacaacatactgggtatgactgaacacaatacttggaaatgaaaattatatgaggtttgttacatGCATGGAAAAGGGCATTTTTTTTTAATCCAAGACCAGAGCTGAGGAGCTTAGAACTCATGACCGTTGACCCAGAGGTCAGCTATGATGCTCCAGGCAGACTCCCCTCTTAACTGCCATAGAACTTTGGAAGGTTCTTAACTGCCACTCAGACCAGTGTGCAGTCATTCCTCTTGATGCGCCTGATGGAGCAGGAGCTCTATAGGAGCTGGAGAGCGATATATATTCAAATATTTCAGCTTGGACTGGGTGTCCCCAAAAGAAATCAGACTGCAGGGAAAAACTGCAGGAGTCCTGCGAGGAAATCCCTGTGAATACAGACAGGGCAGGGAGAGCCTGCACCTGCCTGAGCCAATTTGTCTCCCCACCTACCCTTCCCCAGGAGCAAAGTGGGCTCCAGAGACAGGAGGGCTGTGGTCCAGGGGAACGCGAGTGGAGTGGAGTGGTGACCCAGCGGGGCTGGGCGGCAGTGTGGGCAGCTGGGCCTGTTCAGGGGTGGGGGGGTCTCTAAAAAGTATGGGGGCTTTTCTGAAGCAAACCCCCATGACTCCTTCCAGGTACTTCTGGAAGAAAAGTGAACTTAACCTTCCTGGAAGTAGGGATATTCAGATTACAAATGAAAGTGCCCTGTAAAGTCCTGCGAAACAGTTTGGAAGAAGGCTCCTGAAGGGGGAAAAACAGGATTTCTGCTGGGAAAAGAAGTGGGAGCCCGGAGCAGGGAGCGTGGCAGGGTCACCACAAATGCGGAGTGGGTGCCCTGGGCCACAGGTGAAGTTGGCTCTGAACTTAAGAAGGATTGAATGAGGGGTTGTGGGTATGAACCTGGAATTCTTCCCCACTGGGAATGGGTGGTGACTCTTAGCCCGAATGGACAAGGGCATCATCCCGGTCCTGTCTGCATCCTCTTCCCCGTGTGTGCGTCCTCTCCACCAGCTGTCTCCTTCGTCCTTATTTCTGAATCCTGGTCTTGGCTCATACAGGTGCTCACAGCACAGCTCCTGTGTGTGATGTCCCGTCCCAACTATTTCCTGGCCTCTGCCTCCCCACACTGGGCCCTGCGAGGTTGCTGTTGCCTCTCCAGCCCAAGCCTGCTGTGCCTATTTCTGTGTTCTCTTTGGCAATTGCTTTCTCTTTGGTACCCAGCCACTTCCTCCATGCCACAGTAATGTGATCCAAACGCAGCTCAGGAGCTGATCTTCAGCTCAAAAGAATCCCCATCAGACAAAAAATGGGGATAGAGTTTAATGTACTTAACATGAAAAGTCAGTTCCTGCTTGAAAGTGGAGGTGAAAAGTGTCCGCACGAAGCCAAAGCATGGACAACAATCCCTTCCTACACAGCCAAAGGCCATGAAGCCTCTTCCTTAGCCTTCCAGCCCTATCCCCTTGCCGCAATAGCTGATGGCAAGTGTATTTTGCCAATTTTGTGCCTGTAATTAATGCAAAGCTCCACGGAGCAGGTCCTCAGACCTAACTGCCTGCCTCTGGTTGTTCTGCTTCTTTGTTTCTTAACTTGCCACCCAGTACCCTGATAACCTAACCTGTGGGTAACCTGCTCACCTACCGGGCCTGGACTCCTGCTCCCAGTCCCTGTGGTCCCCTTTAGAGGGTTCACAGGAAGAGAAGGATCTGGAAAGTGTAGCTGAGACGTTGAACTCCAAAATTGAGTTGAAAGTGTGGAAAATAAAAATGGGAGATTCACATCGGATAAGGACCCTTGATGTTTAAGGAAAGCACACAAGAGCTTCCGGTTCTTATTCTGCCCGATTGAGTGAACTTGAGCGGGTCACTGACTTTCCAATCTTGACTCTATCCAAATTTCAGGGAGGCTGGGCAGACCTGGAGAGGGTGATTCCTGGGAACTTTGTGGGTCTGGGGATCCAGCGGTGGGGACAGGCAGCTGCAGCTGAGATGGCTCAGCTGTTTTATGTCACCTGCCATGTGTGTGTGGCCTGTCAAAGCTGTTGTTGCTGTGTTTTTCTGTGTCTCCTGACTCCCAAAGCTCATTAAGCTGCTTGCTCCCGAGACTCAGGGACCACCAGAGAAAGAATCCTGAGATTCCTTTACGCAGCACAGGACAGACACTTCTCCATCTGGTTCTTTTACTAGCATGTTGGACAGCTTTGAAGGAAGAGCTTCCTAGCTCTAAGAAAGACATTAGCGTCTGGTGTAAGAGCATCCTCATTTTTGTCATCTTCTTTTTTCATTTTTAACTTAAAAGTCATTTTTAATTaaaaaaaaaaaaaaaaaaCATGTATGAAGTGAATGCCACCCTCTCACTGAAAGCCCTAGATGACATCCCATTGCTGATATGTTAGATCAGGCTCCTGGGCAGGAAACACGGTTTATCACAGTACAGCCCAAGCCTTCCTTCCCAGTGTGATCTCCTGTCCTGCTCCCTGTCTGGTCACTCTTGCTCCTACAGAGAGAAACCCTAGACGGACTGTACTAACTGCTCTCGGGCCTCTGTGTTTTGGCTTGGGTTGCTGTTTTCTCTTCTGTCGTCTGCCTCCGAAGCCTTCCTCTGTAACTCCATCATCTGTTTCCTCCCCACCTCTTTGACCTTTGAAAGGCACCTGTCTGCCTGCTCCATGCTCCAAAAGTCTGCTTTGCTTTTCATTTGCAAACAGTCTTACTGCTTAATAtgtgtctcatctccccagctgttaaaaacttctagggaagttttagagatggtccttacatatgttttaaacttcccatgttactgacacagtgcatgcatgtagctgttcaataaatgttGGATTAAAATACAGGAAAAGCAAACCAACCCACCAATATGGAGGTGTTCCAGCCTTGAGTTTTCTTTCTAAAACTGCCACATCCCTCCTAACTGCCTCCAGTGTTCAGGTCAGAGGATCAACATTGATGGTGCTATTGCATGTCCAGCTCTCAGAGGCAGGAAATCACTGAAGCCAGGCTTCCAGGCACTAACCAAGGAGAGCAGACACCTTCCAGTCAAGACTGTCAGGATGCCCGGGTCTGGCACTTTGAGGTTAGACTAAGACGTCAGAAAAGGGAAAAATGAGTTTGCCTGAAGCTGTGCCTGCAGAGAATCTATCCAGTTAGAATCTATCTAGTTAATCTTATTTGAAGCAGACTGACTGTATTATTCAAAGTTTAAATTGGAGTTTTGGAGAAAATTGACAAAGTAGATAGCTCAAGACAGCTTTTATTTTTCTGGATGTCTTTTAAGTGATAGATTGTCTTGGAAGTCTTGGTTTATCTCCCTTCTCAAAGGAAAGCCAACTGAATTTCCTCTCCCATGATTTCCTTCAGGAATAAGAGAGATTTATTATGGTAATTGAAAAATTGAAAGCAGAATGATTTTTAAAACATTAAGGAAGCTAGAGACAGCATTTTTAATCATTCTTATCAGCTATTCCTAGAACATATCTCATAATTATTTACATAACATAGATAATAGTGTGAATCAGAACACACTGTGCCCTCAAGTTTAAGGGGGGGAAAAACTGAAATGAATGCTATATTTTTCTTGACCAAAGAAAAACCTTCAATCCCAAGCTCCAAAATTCTACAAACTCATTAACTTTTGCTAGGATAACCTTCAGTCATTTTCTTTCCCAACATTCTTCGATCTTTCAGGATAGGATAAAAAAAAAAAATCAAGCTACCTAGTTAGGATAAGTTCCTCCTATTAAGAAAAACAGGTTTTTTTTTCCAGCAAAAATAAGCCATGAATTCAACCATGTATCAAGATCTAGAGATTATGAAGATTCCTAGGTCTTGGGCTATTATTTGTTTCCCAGAAATATCAAGAGACACAAAAATTCATTATCCCTAACAAAGAAAACCTATTTGATCCAAAAGTGCTTTGAAAGGTTAGTAATATACATGACCATCACATCCTAAATCTCTTCTACTTTAGACAGATGCTAGACAGTGTTGCAGAAATTGCCCGAGACACAGGGATTTTGATCCCATAGTCAAGTTCCATTGGATAAAATTTGTCACCAAATTTATCAAAAATTACAATTTGTCATTTCCATCTGATATTTCACTTTATTATATGATTTCAGATTTTGGTATAGGATTTCAGAAACGTGGACATGGAAGGATAGTATATGTTCTCATTTTTACCTGTAATGCCTTCCTGACTGCTCTTCCCTCTCATCTCTTCTCCTTAATGCAGGCACAGTCTCTAAAATGCATGTCCAATCCTTGTCACTTCCCTATTTAAAGTCCCTCAGAGGTCCTCCATTGCTCTTAGGATGAAGTCCAAATTCCTTATCTTGGCTTACAGATCCCGCTTGGATGGCCCTGGCTCCTCCTTCCCATTTCCTGTCTTTCCCACCTCTCACCCCTGCTGTCACCAACTCATCTCTTTTTTCCAGCCATGCCCTCATCTCCGTGTCTTCAGCATTCCATTCCCTCCTGCTCCTGCCGTTTCTCTGCCGCTCCTTTACTTTAGACTTGACTTCATATGCACATTTGCCCAAACACACCTGAATGCATTGATGGTGGGAAGAATAAGACTTACTAGCTCTTAACTGCTACACACTGCAGTTCTGTAGTGACTTTCCAGGCCAACATCGAACTTGCCATTCTAAACACTGTCGTATTTCTGTCTTGATTACCCACCCCCACCCAAGTCAGTTTGAAGGTTTGACGTGTTGTGAACCAAGTTCTGTCTCCAGTGGAAAGCAGCTCCTGATGCCTTCTGTGGTACACTGACGAGATGGGATGTGATTGCTCCATCTGTCTTTGATTTGGCTTGGTCTTAACTTTGTAAAAGGTTAGAAATATTAACAAGATACTTTTAATTCATCAAAAAGGTAATTTAATTTTCTCATTTGCCAAATTAACAAGAAGACAATCGAGGGGGAATAATGAATGCAATTCACCTGATTCATTTTGAATAGTTTTCCCAGTTCCCGTAGATTTTTAGAAAATCTATCATAGTGCTTTCTGTACTTTCATAGGAAAGTAGTTTTGCATCTGGACACAATACCTCTTCTCTCTGCCTCTAAACTTTTGCTTTTCAGCTGTTGAAATTCAGGACCAGATATAGTAAGAATTCAGAATTTTTGCTGGTTATTGGTTATTGCCAAAATACCTTTGTTAATCGGAATTCTTCAATTTTCCCTTTTAATGCCAAGAAACACAGCCTTGTATAACTCAACTTTAATTCATAACACTTTTACTAAACATTTGCTACAGTTCAAGGATTTGCTTCTTGAAAGGGCCTATATGTATATGGACCTGCCTGAGTGATGATTAGGTGTGCCTGGGGTGAGGAGGGACAAATACTGTAACATGGATACTCAGATGTCTCTGGGTCAGCGGGCGAGCCTGGCAAGCCTCCTCCACTCCATGTAACACGGGCGTCTCTCGCTGGTGTTTACTACCCAGGGCTGCGTAGTTGTGCCCAGATAGCTGATGTTGTCTGTAGAGCAGTGCGTTTACAGACATACTGCAGACCACCAGGATGGGTCATGAACAGAAGGATATGTCATACTGAGGTCTCAGGATTACTTCCTGAAGAATCCCTCAAAGCCCCATTTGTATAAGCAAGGTTCTGATCCAGCTATAGGTTGTTACCCAGGGTCCCCAGCTCCAGGGGCCCAAGAACTCCTGCAGCTGAGTGGTTGCTGAGGGCTATGCACTGGGCCAGGGGCTGGGGTGGCCCTTGATAAGATCACCCACCACTGCCACCCCACCCAGAAAACCCCACGTCCAAATGTTAGGGACTGGGCCTGGTGCCTCCCACTGCTCTGGCCATCCACAGAGGTGCTTTGTTGATACTAAATGGGAGAATGAAGGGGAAACTTTTCACAATGAACAGTCTTATCCTGAGATAAACTTTGTTCTTGAGACCAAAGTCAAAAATAAGATTAAACCTAACTCAAGAATTAGTACTCTAAGGGCCAGGAGCACAAATCCTTGCTGGACATAGTACCTGAATCTAGGCAGTCTGCCAGGATACCTGGCAGTTACCCATTGCCTCTCTCTGCAAGGGTGGTGGTGGTGCTGCTGTTGCTGCTaagtcacttcagtcatgtccgactcttagcaacctcatggactgcagcctaccaggctcctccgtccatgggattttccaggcaagagtactggagtgggttgccattgccttctccgcaagggtgttgctggggccagggaACTGAGCCTGGAGGCACTGGGAGCAAAGAAATCCAGCAGAGCTTGGTTGCCAGTCAGGAAGGATGGACAGGAAGGATGTTTCCAGGGGATGGAAACAAAGGAGAATTGGACGGTGGCTTCCTAGGCAAGCTCGTCACTCTGTGTAGTTGAAAAAGGAGCCCGTGGGGAGCTGAGCCACCCCCATCTCTGTGTGGGGAGCGGGATGGGGGAGCTGTCCTTAGGGACCTTCTGAAGCTCCCGAGTACTGTGCTGTGGGGAACGTGGCTCATGCTCAAGTTTTCTTTCCAGGGAGCCATTCTGGCTCTGCCTGGAGCGAGGGACAGGGAGACCCCTGGCCAGCAGGGAGGGCCCCAGACggaagggaggggcggggtggcattcagggcttttccttggcctcggcagtgggcacacaggtatcagttttacacgtacttattaaactgcatggatttatgcatttttctgtagttttattttacaatataaaaaaattaaaaaATAGCAGAGCACAGGAGCTAAGAGCCAACCCCCTGGCCCGTATCTTAGTAACTGTAGGACTTTGGGCAGTAAACGTACAAACCACAGCCACTAAGCGCTGGCCAAGGCCGTGTGCTGAACTTGCGccctacagcacccctgttggtaagatgttactatgcccattctacagatgCACACATTGTCTTAGCAAGGTGAGAAAGGAATATCGGTCCAAATTGCATGTGTGTTGACGGATCTACCCGGAGCCTGCCACCCTGCAGCTGTGCAGGGCTGTGCCCTCCAAGGCCAGCTCGCTACTGACACAGCTGCTCAGACAAAACCACACCCCCGTGCCACCCCCCCGTAGAGGAGGCAGTGAAGGGTTAGTGTATGAAATGGTAATCCAAAGATGCCGTCTTGACAGCATTCTTTAAAGGAGCATGCTAGCAAGATATAAGTCACTGTGATGACTTGAATTGCTTATCAGCATGTGTTTTGATTCGACATAAGTAATGTTTCTACTGGGTCAAATAAAGAAAAGTGTCTGAAATGGCCAGAAGAGTTTAAAGCACTTCAAGTGGCTTCTGTTTTTGTATCCAAACAGAGGCATACGGTTGACTTTCCCTCTGTGGAGTCAGCAGCCTCTGGCTCTAAAGTGACATACCAACcctctcccccagccccctgcccgtgccatagtcccctgcccctAAGGAGCAGTGACTTGGAAGGTCCCTGTCATCTGGTGACCCTGGAGAGCAAGTGCTGGCAGAACATGGCTCCTCCCAGCATGGACACATGTCTCTGCACAGCGGGCTGAGGATCCTTGAACCATTTCTCCAATTTCTGGCTCTTGGCCACACAGACAAGGGGGAGACAGCTACATGGAGCTTGCGGTCCAGGGCTCTGGGGACACAAGTGACTGCCAGTGACCATGTGATGAGCCACGTGCACAGTCCTGTGGACACTGCTACTGCCTGGCATCCCCTCTCAGTCCCCAGAACCCCTATGCTCATAACCCCGGTACTATAACACTTCCCAAAAAAGCAGGGTGCTTAGGTGTGGATATAAGTGACAGAAGGTTGGGGGCATACCAGTCACTAGATAAAATGTGGATATTTGCCTGGAGTCAACAGTTCAATATCGTTAGAACTGCAGAATGGTTCCCACCGCCTGATGCAGAGAGACCCCTCGGTGCCTGGGCCTGGCTGGGGTTCCCAGCTCCAAGAGCAGGGAGGGTTCATGGAGAGGCTACGGGTGACAAGTCAGGAGGCTGTCCACCTAAGGGTGCCGGCCAGCCTCCCGCGGTGTGTGGAGTGACACGGAGCGGGGACACCCTGCGGGGGAAGCCCCGTGCGTGTTCCTGGTCAGAGCTCGAGCTGGGGGAGAGTGGGGCCTGGGAGCTCAGGCTGGGGTGGGGGGCCGGGGGGGAGCAGCTCCTCTGCTGTCCCCCCTGCTGGCCCGGACTTCATCCTCCAGAGATGCAGGGCAGCTCTGGTCTGCTAGGCCCGTGCCTGGTCTGTCATCCTGAGCCTGTTGTTGCCATGTGTCCGTAGGGGGCAAGTCCAGaagtaaacgtggacataccacgtagtaacctgcctgaattttaagacaaaacacaagatttcaaaacagactccacgccttggggcagcttcgggcCCGGAGTAAGGTTTGGGGGGTTGGTGGGGAGGGGAGTGTGGTCAGCAGCGGGAAGGATGGGGTGACAAATTCATTCTCCTCTGCCCTTAGCGACAGTGTGGGGCAAGAGCTCGGGGAGCTAACTCCTCGCAGCTGACAGATGGTGATGGAAGGGCCTGGGTGGCAGCTGTCCTGCCACGACATCTCAGCATCTCACTTTTCGTCCTCTGagtccttacctcctcgagttgttgtgaagattgaatggtttagttcgtgtggggctcttatgaagtgtctgctggcatagagcaagcgctcagtagatgtcagGTCGCCAGCCAGCAAGAGTTGGGGGAGCAGGGGAGCCCGTGAGGAAGCGCTCTGTCCTTTCCAGGGGTCTCCTTCTCTGCTCTGTCCTCAGATTGCTTTCAATGGTTGGTAGCATTTCCAGCCATGTTTTTAGATCCACAAGCAATTAATTGCAGGGGCTTCTTGAGAGAAATACTTAAAAGCTCCCCCCTCCCGCCCCCTACCCCGAGCCCTGCGATGGTACAGCCACCCTTTCTCCTCCTCCTAGAAGAAGCACATGGCTCCCATATTCATCTGTCCTGGGTGAGCAGAGCAAACACCCAGCTGAGAAGGCAAACCCTGGCCCCTGGGGGCCACTCGGCCTCATTTGCCTTGACGTTCTCTGTGTTCCCTTTCAAGCAGATCCCCTGCCTCAGAGGCTTGTCAGTGCCAAACAGGAAAagagcgaaagggagaggggagagcgaggcagacagagagcaagaCCAGCTCTTGAATTGGATCCTGAAACGGGTTCCTTAGATGATGCACATGCTCCCTTAGTCCTGGCTCAAGGTTGTAAGGCAACAGAGGTCAAGCATTAGGACGTGCGTCCCTTCCAAGGGAGGACCTGACCCATGATCCTCCAGCCTGCGTGCCGTTCGTGGGCCTGGCATCACAACCCTCCAGAGGCAGCAAAGGGCCAGGATGCAGGGCCGTCCCCAGGCTGACGCTGCTCAGCAGTGAGACACGGGGCCCACAGCGCTCAGCAAAGAGAGGAGACCATGGAGGGCTGAGAGGACGCGTGTCCTCCTCCTGCCTTTGGAGCTGCAAGAGCCTAGACCTTTATGGGAATTGAATGGCCTTTGGCTTGAAAAGATTAGGGAGAAAGCCTGCTGGGTAGGATCAGGACTCCCCACTCACTGCCCTCCACCCCCACAGTGACAAGAGGAGGCACCTCTCCTGGGCGGAAAGAGGGCAGGGAGTGGGGGGGTGGTGGGTGTGAGGCCAAGGTCTTGGGTCTCTGGAAGAGACCTCACTTTCCCAGTCAGGCTCTGGGAGGTCTGAAGAGGGGACCATACGAAGCAGGAACCTGCCCCTATCTCCTGGGGAATCCACGGGAAGTGACCAGACCCCAAAAGATGGATGAGTGAAAGGAGTAGGCAAAAAGGTCGCCTTGGACAGCCTCGAAAAACTGCTAAGAATCTGAAGCTGGTTCCTTTTTGGCTGAGACACAGCATACCGATGAAGCAGAAAGGGGGTGAAAGGGGGGACCCCAAGGACACTCCACTCCCAGCCTGTGTGGTCCAGCAGCTGTGGGCCCAATGCAACAGTGGACATCACAGTAGAACTCTCCAAGCGAATGACCCAGAGGATCCTTTTGTAAAACCCCTGAACTTAGCCAAGACCCTGAGCTAGGGTGGGAGCCAAATGGGAGCATCTCTGATTGGACCGGGATTCCATTCCCATCAGACCAACAGCTGCAAAGAGAAACTGAAAGGTCCATTTCTGAGGGGTGTGGCCTTCAGATACTTGGGCATCCTACAGGTCTATGAACTAGGGTGGGAACCTGGGAGCCTGGGCTGTCACTGCTGAAGACAGCCCTTCAAATGAAAGATTTGTGAACTCACAGAAAAGTAACATGTGTTGAGGATGGGCTATTCTGAGGGCTTCTTCCATGGCCCAGGCCGGCGGAGGGAGGGGCACCACCCCagggggaggaggaggaggagAGCAGCACAGCTCTCTCATCACAGGCCTGTTCCCAGGCCTTTGAGGAGATGTTGGAATTCTGAGAGGAAGCCTGAGCCAGAAGCGGGGGAGTCCGATCAGGAAAAGGAAGATGCAGAGTTTGGTGGGAAGGCGTTTGGCCGTAACCCGAGGGAGCCCAGGCCAACTCAAGCAAAGCTGAATTCTGTATTAAAAAAAGTCACGTTTGCTCACATTCAAGTTCGTGATGGTCTGATGTAGACGTGCATTTCATGCCAAAGGAAGTAGAAAAATAGTAGGGCAGGAATGTTGTGTGGGAAATGGAAGGCAAGGCAGGCAGAGTGGTGGGAGCCTGTCTGTGAGAAGATGAGGTCCCAGGAGAGGGTCTGGTAGCCAGGGAACTCTGTGCAAAACTGGAGAGCCAATCCTCTATTTTCCCATAGAAAATTCACAACAGTAGCAACAGAGATGGAGCCAGAGGGTTATGATGGAGATTGGCAACCAGAAAAGAAGCTGACTTCTACCAGCCCAGGAGTAGAAAGGCTGAGAAGGGATGGATTTCAGGGGCAGAGGCAAGAGAACTTGCTGTTTGATGCTAGGCCAAGGAGCGGACAATGGAAGCTGATGGGTTCCGGGTGACTTCGTTCACGGCTTCTCCCAGGAAAGACCAGGGGCTGAGGGGACAGGTTTGGGTGGTGAGAGAAAGCAGGAAAAATTCTGGATTTGAGATGGCTGAGGAGCACACTCAACAGGGCGGTCTGTTTAGCCAGGAACCTAGAACAGAGATCTGGAAAGGAACAAATAAACGTTGGGGAGTCATGAGCATacagatggtagctgaagtcatgctatgcatgagcttgtccagcagccaagcatagagtgaaaagagaaaaaaaagggccctggggcagagACGTAGTGGGGTGGGACTATCAGGCAGTGTGAGAAGAACCCGTCCCAAGCTCTGGCGATGAGCTGCCCGTGGGTCAGGAAGAGGACTGAGAGAAGGGCAGGTTCTGCAAGATGCGAGGGGGAGGGTCTCCAGGGTGAGCAGGTAGTTGGGTCAGATCTCCAGAGGAGCCTGGGAAGCTGGCAGCTTTGAAGTCTTAAGGCTCTGAGGTACAATATTTCCACATTTCTCCTCTCTTCTATGGTTGCCTGATTCTAGATGAGCTCAGGGTTGCTACACGCTGTCACACTGAATCGCCAACCCCGATGAGATCTTGTTTTTGTCTTTGTCCCACTGCTCCCCTGATTTAACTAAGAACAGAGTAATCAGCACAATAGTGACAGTAGAATGGCGAGAACTCTGGGGAGGGGGCAACTCTGGTCTTCCGAACAGACCCTTGGCTGGCCCGGTTCTTCCTGGGAGAATTTCCCCTTTGGAGCCTCTCCTGAACCACAGGTGCTGAGAATCTCCCAGAGTCTCTAGAACACTTTGGAGAAATTTGGTGGACAGGTGCACGTTCTCAGTACCCCGGGAGCTCAGCCAGGGCTGCAGAGTGCCCCCCAGATGGATTAGAGCCGTGCTTTGAATTGTCTTGGAACATTTCCCATGGACATTCATCTCTTTGGAGTTGGATATGCGCAGTACTAACCTTAATTTGGTTTCTGGACCTGTGTACATTTCTGGCCCCTTTTTATCCCACTGTTTTATCCCCATTGTGGCCACTTGAAGTTAGGCTCAGTCACCTTTTCAGCTGCAGAAGGAGACACCGTAAGTTAATCAGACTCTCCTCCATGCGGCTCTTATCAGAGGACTCTCTGTCCTCCCTGCGGGGCTCCTCCAGCCCCATTCGGATACCGTGCGCCCAGCTGCATGTCATGCCTCACCGTGCCATCCCTGAGTGTGGTGCTGGCTGTGTCTCCAGTGCTCGCTGTTCAGTCCCAGCCTGGTGACCTGTCGGTCTTAACTTCCTGACTGTGCTAGTTTGTTGCTCTGGGATGGGAACTCTTGTCAGTGAAACTCTTATCATCCAATAGCTTCACCTTTTCATTGTCTGTTCCTTTCTAATCTCAAGAGGCCCACAAGAGGTACTGAACGAAGCATGCCATTCCTACGTAGCATCTAATGGTTTATCTATTCAACAAATATTTTCATGCCAGATACTAGAATATAATGAGTCCCCATGGGGCATGTAGCCTTGTGATGTAGACAAACTAGAGAAGAGACAAATTGATGCTGTGATAAATCCTCCGACATCATGAAAATGTCCCCTGGAAAGGACCACAAGATGACTGAGCTAGATGCTAAAATGATGCTGTCCAGGGTCATGCTGGGCACCTCGAGGTGCCGACTCGTGAAGGGCGAGCCCTTGTCAGAGCAGCAGAGGGACTGTCCCCTGGAAGCTGGCATGTGTGTATTTGTTTAGTCTCCCAGACAGACCTGTTGTGTGGGGTGGAAGGAGGGGTCTCTAAGACTGGAAGAAATGGTACAGAAAACTCCAAACTTGAGCTAAGTGATTTTTTAAAAGAAATGACATGTCTGCTTTCTGATCTCACATTAGAAAATATTAATGACTACGTTTTTTTAGAGGGTGATGTTTCAAATTGCTATTGTtatttttttaattttttaattggagtgtaattgctttaccacgttgttagtttctgccgtacaacatcgtgactcagttgtaagtgtacctatatccttgcctcttgagcctccctcccccatcccagtccctaggtcatcacggagtgcggagctgggctccctgcgctatacggcaggtccccactagctagattttacacatgggagtgtatgtatgtcagtgctactctgtgaattctttccacccgctacttcccactctgtgtccacaagttcgttttctacatctgcatctctattcctgccctgcaggtaggcctatcagtgccattattctagattccttagacatgcattaatatacaatatttgtcAAACTGCCATTGTTTTACAGAACAAATCTATACCCTAGCAGATGTTAAGGAATAAGAAAAATTGTCATTTGGTGAAAAATAATGAAGTGCAGCCAAGCATTCCAGCTGCCTGTGATAACTCTGGCTCACCAGGATCTCTTGTTCCTCACATTCCTCTTACGTTGAAACCATACGGAGTCAAAGGTGAAGAGTCAGCTCTCGAAAGTCTAGGAATGCTGTTTGGAAAAAAAAAAACTCAAAATAGATGAAACAACTGGAAGAAACCAATGATTCCACCCCCTGCCCTTTTTTTTTTCTGTAAGAAATTAACACCATTTTCAGATATTAATGAGGCAATTAGATGTGACAGTACAGCCCTTTGGAATAGAACAAAGTAAAAAGAAACGACGTGGAAAGAATTTGCCAGCTTAATTTAAGCTTTGCGTAACTAAGACGGCCAATCACGCTGTCCCATCTTTGTGCTGCTTCTGCCGGTCCGTCGGCAGGTCGCGTAATAGCACAAGCTGGAAGGTTGCAGACACCAACAGCACAGAGTTAGTAGGCAGCACCCCCCGACAGGCAAGGAAAGCTGAGTGACCCTGATTCACCGCCTGAGGGAATGTCCACGTGGCGGACAATGCAGAGGGACTGGGGGCTGATGGTGGTGTACGCAGACAAGGTGGGAAGAGGTGGGGGAGGTGGAGGAGGGTGATGGGAGCAAGGACATAGTGGTGTGGCCAGAGCGAAGATGAGGAAGGGGAGGGGGAGGCTGGGGTGGGAGTCAGGGTTACAGCGGGCCACGTGGAGGAGATGGAGGTGATGGTGGACACACAGGATGCATTTTGAAACAGACCTCATAATTCCATGATAATGTTCATGGACGCTTCAGGCATAGAATTCTAAATAGCACGTGTGAATATCGTCTTTAAAGTAGGCACCTGATACTCTGGAATCTGGTTAATAAATGAGAGGTTTTTTTTTTTTTTTTATACTAACAGTGGCTCTCTTAAAAGAAGTCAATGTTTTCCCCATATGTCACATAGTTTGAGCATGACAGGTCTTTTTATACCAAATAATAACATATTTTTTAAATGACATTTTAAAAATATTTATCAATGAACATGAAAAGTGGAAAGTGTTGTCATTGAATTTGGACTGTTACCTATTTCAAATTTGGAACATAAATTACTCCACTTATAATGCAAAGAAATATAAACTTCTAGCCTCATTTTTTAAAAAAAAGACTGATCAGTGAGATGTTTTCTGAAAGTAGTTAAATAAAAATTCTAAGAAGATTGATGAAGGTCTCTTTGGGAGCTGCAGTTGGGCCACAGAGAGTGGGTCGCTTTCCTGTTGCTAACAGCTTCTAATAGAGCCTTCCAGGCCAATGAGAGAAGGCAAGTGTTTCTTTGGTGTTTCAGGCTTAATAAGCAGAATTATGAAGTCAAAGCCTTGCGATGTGTGGTCCCTCTTCGTTTGTCTGCCGCATGAGGACCCTCAGCTCCCAGACCCCCAGCCTGGAGTCGCACTCCATCCCCTTGAGCAAGTGAAATCAGGGGACGAGTGAATGAGTGACAGGACACACTGACTTAGTAAGCACTGCCAGGCTCGGAGCCCACAGGCCAGCGGCGGTGACGAAGCAGCATAGAAAACAGTAGAATAATGGAGTAAAAGGCATTCTATTTTTGATTAAAATAGGAGCTAAAGCCCCAACAGCAGGTGTGGCCCATGGGGCCACGTCGGGGCTCTTTCCTGTGTGTTTGTACCCCTCTTTCTGCGTCTTCCTTTCTCCACGCCACATGTGTCCCCATTTCATCTGTTCAGCAGTTTTTATCGGGTACCTCCAACCCACCCAGTAGTGTGAGCAAGGATGTTCCAGACTCTCAGAGAGCTTCCATTCCACGAGGGAGGGACTGGAAACACTGTGTCTGTGACTTCAGGTAATTTCAGAGAAAGAAAATGCTATTAGAACTGTGTAGTGTAGGCTAACATGACAGCAATGGAGACTGGGGGCCTGATCCAGAGTGGGCACTCAGGAAGGCTTCCTGATGATGTGACCTTGGCCTTCCGCCCCCACCCAGTGGAGACTGGCCTTCCCCTTGAGTAACACCGTCAAAGAGAATGAATTTCAAACTGAAAAATCCCAGAGAAGGTAGTAGAGAAGCCTTTCCACTATGGAAGTAATAAGAGAACTTGTAGCAACTACTTTAAATCCTTGCTCAGAAGAGCTAAAATCATGAGGGAATTTTTAAACATCATCTTGGAGTAATCTTCAAGGAATTATTTTTTGACGTCATCTTGGAGTAATCTTTGAGGAATTATGGAGTTAGATAAGAAGGGAGCCACCCCAAAATGCTGACAATTCCACAACAACCACAAGGGAATATTCACCTCAATGAATATTTGTCCAGATTTTTCAGTTTAAGGTGAATTCTCAATAAAATGCGGGACTGCCTTTTGAAGGACAGGGCACGCATGTCCTCACTGGTCCCCTCTTGAGCCTCCACTCCACCATGGTTTGCCATTGAGCCTGGACTTCCCCGATATCTCCCGGGCAGGCTTCTCACCTACATGTTCAGAGCTTATCGTGCCCACCCGCAAACCTGAGTTCCCTATGTTCCTCTTTTCCTTGTTGTAACTTAGTTTACTAACCATTTattcgttcatttcacaaacacttagtgagcagtgagtagccgtcaacatgctatgtgctgtgggtgcaaagaacatttggtccagtggtgcacaCACCAACCTCTGAGTTAGGCAGTGCAGCCCAGCCCAGGGGCTGCGtgcaactggctcaggtgcttgtggagaggctccttatccttcctgtacctcagtgtcttcatctgtacactaggaaAGACTGCACACTGTcggggtccagcctcagctggatccaggggttccctcgggaggacggcgtcggcgattaaaaggatagatagagataaggaaagaattttgcagttaagaaaatagaggagagaagagaggctgatattccttggtttacgcagaaagccagtaaagccccagcacgggacttgctctgttcacgtaggccgcaggcaccctctcgaatcgcggaaggtgccccaccctgggcaccttctcgagtgggtcttagaagcccaggcaggaaagtgaacgcagagggcccctgcgctccaggggatatcagcctgaaaaggaaaaggaaagagaaagaacgacatggggagaccaagcttcagtgagcaaggcccacacttaattttccaaagtagtttttataccttaagttgtgcatagaggataatgggggaagaggtagagtcatgcagggtcagtagtccttgatccttatcgaagccaggctttctttctacaaacttatcatatgcaaacgttttaggtgatttacatcatcttctggccaggaggcctgttaaacattttatgaccctttcttcagaaaacttatttttctctaaaggtgattattctaaagtcaggtgccacctccgaaagcattagataaagttgcattcccatagggcaaaagtgtggtgggctataacaagaaaagaattaactcaagggtccaaggttacaaacattaaagctactacttacatttctatacaccaactatattaatcaatacactcccagggacacagtaggtaagggatatggaaacttggcagcaaacattagctcaacaaataaatcctctactagttctattctaacaattttaactctctgagaagctctgcattgttataatatcttaagcttcccgtgcctctcatggttgggaggctgtgaatctgaacaaacctgtcaggcaagctagaaagtcatcagaggggtttgaattgaaacactcctattatgcccaggagacttattaactagagttttaagttgattttcttacagaaaaaggtggtcggggatagccccccgttaatgtcggaagagttggtgaaagtcgtaaaatagtaaaacagacagattttggttttggggtagacgctcaggcaggtccagtgggggggccccctcaagctctgactcgccttgcccatcagagttctcccgcatgaccttgtcatgggtggggactcccgtgctggctcccgacaGCACACACAAGCCACTAAAATGTGTATGCaaggaagaaaggaagggcaaggggaaggagggaggggcggggggcaaggaaggaggcaggaaaggaggggtagacaggagcggggagAAAGGATTGGCACTCAGCTCATCtgtgaggattattaaatgaggtgcaggcacttaacaccgtgcctggcacatggcaGTATCTATAAACACCACCTCTCATCTCACGGAGCTCGCCGTGGAGTGAGAAGACAGGAACAACAGGAACACAGTGGAGATAATACtaatagctgacacttattgagtgcttgtaatggaccaggcactgtttgccaagattgacacgtctgggctcccttcatgctcagcactgtgtaagttaggttctggtattacgaccctgactctgtagaccaggtggcaggcatgaaagggctaagttacttgcccagggtcacacaaggataggtgggtagcagggcACTTTGGCTCCAGTCCCTACACACCCACCGCCTCAGACAGTTGCGAGCAGATACAGTAACAGCAGTGTAAACATGCTATTATGGGGGATTTTGCAGCCCAGTGAGGTAGCAGGGGGTCTGAGGAGCTGTCCTGGGGAAGGAGGACTCCTGCCGTCAGGAATTCCAGGATGCCCATGAGGAGCTGGCCAGGGGCAGAGGAGGACGCAAAGGGCATCAAAAGAGGGGACCACACAAGCCCAGCTCCATGTCGATGGAGCAGGGCTGGGAGGTGCGGCAGTGCACACCATGCTAGGGGCTTGGACTTTATCCTCTAAGCAATGGGGAGTCACCGAGAGGCAGTGCAGTTGGAGTTGGACTTTACAAAGATGGCTCTGAGTTAAACTGATGTGAGGAGCAGATGATCACTGAGGAGGGAGGTCAGTCCTGGGCTACCCTGGGATAGTGGCCATGGGTGGGGCAGATCCACAGTATATTTGGAAAAGGTAATTGGAAAAAAAGTGTAGTACTTGTTGAATGAAAAGGTTGAAGAAGGAAGAGGAGATGAGAAAGACCTCTGACTTGGAGGCTGGGAAGCCTGGTTGTACCATCTCCTGGGCAGGAAAGGCAGGAAGAAACTTTGGCATGATGTTCTCAGGAGCAAGAAGCTTCCTGTGTCCCAAAGGCTGGGAGTTTGTTATATCCCTTTTTTAAAACTTTTTTTTAGCAGTTAAAAAAAAAAGTAACTCTATGGAAAAGGAAAATAGTGCAATAAATCACCTAGGTCCAACATTCCTTCAACAGTTGTTGAATTTACCATATCTTCTTCCTAAATGTGTAATATATAGTTATATAGCACTTTAAGTTAcagatgtcattaaatttacccttaaacattttggcctgtattaccaaaaaatatttagctgaacaatcacaataccattgttatacttcaaaaaattaataattgtctagtatcatctaattgtgaatctatattaaagttccccagcaactcccagaatggctttatagtttttcttggaaaatggaattcaagtaacgaccccgtgtttgcatgttttaagtctcttcaaatctgtgacagtcttccccacattgtttgtgacattgacttgttgaagaaaccaggccacacgtctgataggtggcctaagagtctggatttgtctgctgctttcatccccatgttatttaactcttatttcctgctccctgcatttctagtaaactggaagaaggtgctaaaacatcacccagattcgagtttaacgttttaatgagcatacgtcacctgatgatgccctgtctcctttggcttcccatTGGTGTCGAGTTTGGTTTCAAAATAGTGTTGTATTCTCATGCTACTAAACAagaatttactgattacaggtctgggatagggagtgaagaaagtgagctttgttctggaaagcacagaagtaccctgatactaatggtaatgccaaatgaacagtagccaattgaagggcccccagtgattaaatctgggacactgtgagcatcaaaaagaatgactgggattgattaaaacacactgaatatataaattatcagtactccatcaaaatactcaaaaaataaaaaactctggggcactttAAAATTCAAGAGTGGCTCAGAGACTGACTGCTGAGGCAGTTTCTCTGACTGAGGTCTCAGTCTGATCCACAGCTCTGCCTCAAATCAGGACACTGTAACCTTGACTTAACCTTGGACCCTTAACCCAGCTAATCCTCACCTATGTCTGGAACAATTGATAAAGATAATGGGAATTGAAACTAGATATATccatcaccccaccaccaccaccgccaccaccGTCCTGCAAATCACTTAAGTTTTATCAAAAGTAGCATACCaaaaaaaaaaaaaaaaaTCACATTCTCATTTTAAAGTAAAATTTATTACATCTTCTAGAACTTCCTGAGTCCTGCCCAGTTCTTGCCACTATTAAAACAGCAACAAAGAAAAAATATACTTTGCTAGTAAATATTCTGGTGCTTCTGCCCTCCCCCATTATTTTTCTGAAGTTTGCATCTGTAACAGTTTCTTCCTTAATATTTAGAAGAATGAGACTTAATTTCCTTTTTATGAACAACCAAAAAACACCAAACACAATTATACTCCAAAACTTAAAGAAAATAAACATTTGTTCATTAAAGTTCCCATGTACTAAATAATTTTTTTCCTCTCACACATTAATATAGTAAGTTAACATCTAATCCATGCTGCAGAAGTCACTAAATGAAACAGGAAAACATCACAGAGATGAAGAAAACAATGTTTGTAAAAATATATGCAGGAAGACAATTCAAAAAGGGACTTTATTTTTTTTTGAGGAAAATAAGTATCATGTCAGGTGAAGACTATTGAAACGAGGTTCTTTTTGAATATTAACAGAATACTAGTTCTCCCCTCTCTTTACCAACAATTTAAGAGCCTTATTTGGGGGCCCTGCTTTCCTCCCTTTTGTTGTACACACCTTTTGTTGAGAAAGCTGCCCAGCAATTTTTATAGATTCTTTTAAGAACAGTATCATATAGTTTAACATAGAATACAGCCTTAAAGCCGCTGTCACACCTCCTCCCGTAACTAGACAGGCTTCTCCTTTTTTTGGTCTTGTACTAGAATAAATTTAACAGTTGATCCCATTGAACAGTGATCTTGGGGCAGGAGTTTTTAAAACACACTTCACAAAAAATAGAGTTTACATTCATTTCCAAGTCTGTGATCAAGaaaccattgtcttttggtttcaatactggttcgaggtttgaatacttctactgtgtacacatcaaatattgtattcagatattaaacattagacattttcctgactctgcagacagaaacagagcaggGATGTCAGGCAAGACATGGAGTGGAGTTTGATAGACTTGAGCCTTGTCTCTACCATCTGCGGCAAGGGAAGAGATTTCAGCCGGGGTTTCAAAAAGGTGTGGAAGAGGCTTTCTCAAAACTTCTCTTATTGGCATAAACCATGCTTTTCTGCACAAATACTCAATTCTAAGAGGAAAAAACAGAATAAAAATTTGGATGATCTTCTGTTGCGTGATTCAAGGATCAGCTGTGTACACTTTTCATAGTCATTGTGGAGATTCTGAAGCAGTCAAGGAATTGTCATTTCACTTTTCACTACAAGTTCTTTCCACACCGAAGCGTTCTTCTTGGGAAATTAAACTTCAGCGCTGTGTGCCCCCAGGACACCGAGTCTGGTTTGGGCACCCATGATGATTCCCTGCTGGCAGGAAACTGGCTAGTTGATGTGGAAGGTTACTGCACAGTATTTTAAGCACCCAGCAAGTTGGCTATTTAAGTAAATCCTAAATGCCACTTGCCAATACATTCTCAGTTAAGAATTCATTATCATTTTCAAAATTAGCCCTCAACAAAATTCAACTTGCCCATAGAGGTGTAACTTTTGCGAACTACAAAAGTCACTGGGCTGACTCAGCACTTCCTCAGGGCCCACTGGGCTCCCTCCCATAGCCAGTCTGCACCAGACCCACTTCCCTTGTCCTGACCTCTCATCGCTAACTTGTTAAACATCTTAAACAGCCAGGCTTAGGCTTTGTCAGTTATGCAGAGGGGAAGCCAAGAGGCAGCACTAGCATATGGTAAATAAACCTTGGGGGAGAAAACTTTGTGTGTTTTCTCAGTACTTTCAGAGGCAGAGGTAAGCCACGATTCTGCTGGCTCTGTAATCAACAGAGCTGTGTTAATTGACCACTAATGTATAACCTCCAGGCCAGTAGAATTAAGCTCTTGATTTCTTCTGCCTACTCACCAATGTTCATGGCTGTGACTCAGCTTCCAGGTAGCACTGGAGCAGGAGAGCCTTCTTTCTCAACCATCTCTTTCATGTCGGAGACTGTTTCCAGGGAGTTCTACTGGTTTTTAGCCAGTGTAGCAGGTGATTAAAGGCATCTTTACACATAGCTTCCTACCCTTGCTGTTGCAGGGACTTGCAGAGAACATTCCTTTAAAAAGCCCACCTAGAAAATGGCTTTTCTTTTGAGACCAGCTTCCTTGGCAAGAAGCTGAATTCAATAAATTGGATACCCAAAATACCCCCCCACCCCAAATTCCTGTTATTACACGGATTTCACAGAACTGTCTAGTCCCTCTTTGGTGCTCATAGGAGCCTCCTCGGATGAGACAGTATTAGTTTGGAAACTAGTTTCTCGAGTTCCATCTCCTGTGTGAGTAGTTGTCTCCAGCCCACTGTGCAGGCGCCCGTCGGGGCTGGGGTCTGGCGCCCACACACTGTGGGGCTTTTTTCTCTGGAGCTCTCAGCACTAGGTGATGGTGTTGGCTTATCAAAGAAAGTTTGGGGGAAAGTTCCCAGAATGCAGCACGGACTCAATCATCTCTTTGTAAAGACTTCATTGGACTCCCTCTTCAAATGTGTTTTAGCATAAGACTGGGGGACATTCTTATTTCTGTCAATTTCAACCTTTTTATCTTTAGTTATTCTGTCTTCTATTTCCTACAACCTCCTCTGGACAACCTCCCTTGGCAACTCCATTGCTTCACAGAGAAGGTCTCTCTGGCCAGTTGACTGTTGCACGTAGCCCTGTGGCTCTCGTGTCCATCAGGCATGCTATTGCTGAAACCCAGCTCAGTGCAGTGTTCCAGACAGGCTTTACTTTTTTACCAGTCTCCATCACCATCGTCATGCTTCTGCCTGTTTCTTTTGTGTTTCTTTTCCCCAGTGAACTGAAACTCCCCTAGCCTCTTAGAATTCTGCCAGGGCAGCTCCATGCAGTCTGACCCACAGCTGCAAGAATGCTTCCTCCCCTCTGCACCAGGAGGCACAAAGGCAAAAGTGAGGCTGCCCCCAACTCTGGCCCCCTCCCCTCAAGTCTGTGAGGTGCAGCCCCAGTGATGTCTAGACCTAACCCTAAAATGTATTCATTTGATTAGAATCCCCAGTGCTGTGTTCTCCCACACATGGGGTTGTCTCCCAATTACATAAGAATATTGGATAAGATACTGCCTCTCATAGCTTCCAGAACTCACTCAAATGCATATTTAGCCATATGGAGTAGCCAACATACCAGATCCTAGTTTAGGGTAATTATTGTTATCTGCTATCCACTGCCATCAAAATGTTCCACTCAGAGAATTGGCATTGAATATGGATAATATGGTAGAAGACAGTTACTTTTCATTCATCTGTGCATAAGAGAACCATTTGACAGAGCTTTTAAAATTACAAACAGATTCCCTGTTCCCAACCCTAGCAGGTGTATAATTTGGGAATGACTAGCTGGCTTTAGGAACCACCAGCAAAGGAACACATCTCCATCCACATCTTTAGTGCTGGATAATTATTGGAGTGTTTATGCTGTTTCCCTTTATTTTTTTCCTCGCACACAGACCTCTCAACTCCGTGGAAGTAAGAGGTTGCACTGGCTTTCCTCAGTGAGGTTAaaagcagaagtggcctgaagtcaaggcttcttcctgttgtttgCGATCACTGGAGAAGTGTCATTAGATACTCCAGGGTGAAGGCGATGGGACAGAGTCATGCAGTGGGATCCCTACCAGACGAAGAAAGGGGCTCAAGTCATAGATCCTGCCTTGGTGGGGAGCTGCACAGAACAGCATGGCACATCTCTGGGAAGGTGACTGGGTAACACAGGGCCTTAGCGAGGAGAGGCTATAGGTATATATGTCGGCAGGCCCTGTCCCAGACCCTGGGACTCCAGCCTTGATAAAGGCTTGTGCCCTGGGAGAGCAACAGCGAACAGTATTGTGTAgtgtcatcaaggttttctcagagaggcaaaactaattagacataaatacatgtggatttattcaagggacttggcttacatactcatggtggttcagtaagtagtctctgcaaagttgtctccatgtctattgctgtagagtccagagctccaagctggtggtcaggaaggaaggtcatgagtaggctggaaccccacgggcacaaggactagctcacccacgttgggttttgttgcctctgacctaggtaacgagtatcctgcagaggccaaggtccttcatcaaggacagcttacccaggagtcagagaacatggaagaagtttccaggatagggaaggggtggggaggtgggcgggagagcagttgcagatcacattgctgcttcaggccagaaagatggatcaacagattggaaagtgtgtgtgtgttacaaaatggctgcccccttctgtcctccaactgtggagagaatctcctcagagctgagctgacaggaagcatggggaaaggaggattccgggaaatgtagttcagcatggccaaaagggcacaAGCAGAGCTCTGGCAGAAGCAACAGAGAGACTCTGGATATTGCAAGGAACCAGTGTGGACAGAGACAAGGCCAGCCCCAAGCATTCTATTTATTCTGTGTAAGGgggattctccagacaagaaaattagagtgggtagcctatccctcctccaggggatcttgacccaggaattgaactggggtcttctgcactgcaggcagattctttaccagctgagctaccagggaagcccCAGAATCTGTTTATTCTCAGCCAAAAAAAAAAAAAAAGTACCTGCTTGAATGATCAGTTGCCATAGCAaaaggttaccaactcaggtctctgcaagggccatgcaggtgatatcaatggatgaatctgccatggtgtaGAAATACACAGCTCCATGTGTGCAGCCAATTTATttgctcagactctccattttctcaaaagaagctaaaaatccatgttttatgctacatccccctatttttaaatgttggcaacttcctcggttttctgttaacactgcgtaggttaaacaaagcaagtctgctcgttgctcccgggtcttggacatccactgtgcgctctctgCTCCACGGCCTTCGCCCATGGCCACGGGGCAGATAGCCTTGTAATTCACCACAGTCATCCCATTGAGGGCTCCAACCCATGCACACGCCATCCTCCTGCTGAGCTTTAGTGGGCACAGAGATTCCTGCCACCCCCCCCGCCCAGCCCAGCATTTCCTTTCAAAACATTTTGAAAGCGCTTCTTTAAAGGTGCCAAGTTTGTTTATTCCTATGGAATCTGAGTGACAGGAAGCAGCTCACTCCAGCACTGTTTCCCAGAGTCACCCCCATGAACCCATGAACAAGAGGCAGGATTCCTCTGAGGGTTCTCTACTTAGTTCACATGCCCGGGGCTCCCTCTTGGGCAGTTTCTCGAGCATTCTTCTTCTGTTTTGAGAGCTATCCTAAGGGACTCGGAACCACCTAATTCCCCACCAGCTCCTGCTCCATGCTCTCAGTCCCTCAGCCCAGAGGCACGTGCCTGTCCCTCTTGGCTGTCCCTCCTAGGTCTCCATTTGCTGTGGGTACCCCCAGCCCCTCCAGTCCCTCAGTCACAaaagctggaaccgtgtctgttcttgttcactgctactcactgatcttagcaggacttgtccaacacaaaacccttaggtaggtgccagtaaTCCAGAAAACTCTCTTAGAATGGACTTGCCCTACGAATGAACACACTCTTAGACATATTATCACTTTGTGTAGCTGACCAGCCGATCTCTGTGAAACCTCTCAGATGTCTTAATTCCTGGGACACCACACAGACCTCATGGCTTCTCAGGGAGCTGGCTCCTCCCTTTCTGGCTTGATTGATCCCCCAGTTGCCCCTGGGGGTGGGGGGCTCCAGGCAATGGGGGCTCCTTCCTCTCTGCTCCCATTGAGCCCCCTCCCATGGCAGCCGAGGGAACTTCACAGACTGGGCTCAGCCCAGTGTGCACGTGAGCTTGGAGGCAGCTGAGCTAACCCAAGCCCCAGGTCTCTCCACAGCCGGCTTCCCCAAGCCCGTTGGCTTCCTGACGTGCTCTGGGAATTCCCAACAGGGTTGGTTGTTTTGTTTTTTAAATTAATTTTTAGTCTCCTTTTGAGAAGTATCTTTTAAGTCAGATATTGTGTGGCTCATACCCTGGGAATATCCATTCTAAAGAAAAATAAGTCAACTGAAATAATCGTTGAATGGGCTGCATTTGGGAGAGACGACTAGGGGGACCACGAGTCATGAACCCAGAAGGGTAGGAAGGTGTTGGAAGTTAGTGAGCAGCCACAGTCCTCTCAGGAACCTCTGCCAGATCATCGGGCTGTGCCATGGCTGGGTCACCTGCTgctgctgctactaagtcacttcagtcgtgtccgactccttgtgaccccatagacggcagcccaccaggctctgccatccctgggattctccaggcaagaacaccggagtgggttgccatttccttctccaatgcctgaaagtgaaaagtgaaagtgaagtcgctcagtcttgaccccatggactgcagcccaccaggctcctccgtccatgggattttccaggcaagagtactggagtggggtgccattCACATGACAGTTCAGGTCTGCGAGGAGTCTTCCTTACAGATCCAGTCTCTGATGGGGGTGTGCCCAGAGGAAAGCACTGAATCCCGTCTGTTCTGTGTGTGTCTATTCTGCATGTGTGATTGTTTTGATGACCCATGATGGAAGAGGTATAGGGAACCCAGACTGGAAATAAAACTTGGTAGAACATTCAGAACCTGACATAAAAAACTTGTCAGTCACAGAGGAGAAAGGAGATGTGAAAAGATTCGAGATAGTAAGTTTGGAAAAGCCGGCAGTCAGGGAGCAGAGAGGAGAAAAAAGAACCAAAACATTTTACAGAGGAGGAGACAGGAGAAGAAAAGCAAAGACACTGTGTGATTAATAACAGTGACAGCAGCTAACATTCAGTGGGCTTTCACACCATTTACTCGTTGCGTTCATTCAGTGAGCAGCAGCACATTATCTTAGGGAATTCTCAAGTGAAGCCCCCAAGTGAGTGAGCCAAGTGAAACCCAAgacatgcccagggtcacatgctagtaagtggTGATGGAGTTGGAGGATGGAACAGCCCACCTCTTGGGTGTGGGGAGAGAtgcaggaggagctttgggaaaaagagtgtggttgacagtgtccaataccacaggagcacaagtaaaatgagagctggaaagtattttggatctggcaGTTAAAATTTCTGGCAAGTGCACCACAGAAACACAAACCAGATTATTGGTAAAAAGGCTATGATTAGATGGAAGCGATTTGAAAGTATTTGGTTATGTAACATTTATTTGAGAAGTTTGACCACAAAAGAAACTGAACTTTCTGGAAGTACCTTGGTTAAACCCTTAATCTCTGTGTACTAGTCAAGGCCAGTGTtactagtcaggacacactattttaacagttaaccccaaatctcaatggcttaaaaccatagacattttatttcttgctctcattggagtccaatgaggaggtagagcaggaaatttctgctctgcatgatcatggcggggacctgggctcctcctcacccgcagctcatccatcctccagacctcagaatcttctgctgaatctgtgactccttagtcaaagaaagagcttttgagtggaaggtggggagagggaggaggagtaagggcgaggctaggaggttgtgtccatcactgcgatccacaagggtgtctgcctggctctcacatgacccccctctgaccagagggctgtctgggaaatggggtcaggtgtgcacccagaaaagcaaacagTGCGGCTTGAGCCTACCTCTCTATGTCCCTCAGCTCTTTGTGCTTCCTGTGCTAACTGGGTACATGGGGGATTGGGCAGTTTGATATGCTGTGCGAGCCTGGTTTCTTTTCCACGTTGGTCTCAAAAATGAACTTGAAGTCCAGTCTTGGTGTACACCACCATTCTTCCTGGCTTCATCTCTCCCAACTGGCCCAAAGTTGGCCTCAGCTGTGGGGTGCTGGGCTTCTGCTTTCCAGAAGGTTGGTGGGCTCAAGGTGGCCCTGAAACAAGACTGTGGAATCAAGGCAGACACAAAGCAAGAGACACTCCCACACCCTCTGATGCAGCAATCCGCATCAGCCATGCAGAGAAGACTCTCCCACGGTGAAGGGCAATGGGAGGAGACCTGGCAGGGGCACGTGGAGCCCTGGGGAAACGTgcccctcctcaattagagctgagggtccatgcataagcacgtggggcccttgttgtcacatcttcatatttttcaagagaagtcagaaatcggatttttatttgaagactcAGAATTaaaaagaaaaaaaaaaaaaGGCTTAAACAAAATGTCTGTGAGCCAAGCTCTAGCAGCAGGCTAATCACTGCTGTCTCTGGTTTAGATTCTGGAATGTGACCCTAGCAATCCAGCCTCCTCACCGTGATGCCCCTTGGAGAGCAGAGGAGTCAGGCTCTGGCTGCCTGAAGAGGAGGTAGGGGTCTGCCAATAAACTTAATCTTGAAACAAGCTGCCAGATGCTGCAGGAGGTCCCCAGAGTGCCAGGAACAGGCCTACCCCTTGTAGGCCAGTACAGTCTGGAGCCTTCCAATGTTAGGCTGGAGACTGAGTGTGAAGAATCACTTCCTTCAGGAGCAGGGtgctggggtccagccccagcaggatccagggataccttcaggatgatggcgtcagcgagagagaaagagttaaaagtaaaggggagagaaagatgcttgatcttccttggtttacacagaaagccaataaagctcctgacatggaacttgctctgttcacggaggcctcaggtgccctcttggtgggatgaggacacaggatgccctctccctggtgaagacacagggcgccttcccgatcaggtcttagaagcccaggcaaaaaaaagtgaactcagagggcccctgtgctccaaggagtcatcctgaaagaaaaagagagaaagaaagagagaaaaagaaagaaagaaagaatgacacggggagaccaagctttggtgagcaaggcctgcaactttatttttaaaaggaacttttatatcctcagttgtacatagaggataataggggggtgcggagtcatgcaaggtcagcagtccttgacccttattgagaccaggctttctttctgcaaacctatcgtatgcaaaaggctttaggtgatttacatcatcttctggccaggaggtctgttaacattttttcctctgataaaggttgatcaaccagaaaagtttttttctacaaaggtgatttttctaaagtttggcgccactccccgaaagcactggataaagttgcattcctatagggcaaaggtgtggggtgtaacaaggaaggaatttattacctcgagggtctaaagttgttaacatcaaggctactacctatttttcctgtataccaactatattaattaatatacgcacaaggacacaatgggtaagggatatggaaacttggcagcaagcattggctcaacaatgaaatcctccaccagttctattctaataatttttaactccctgagaagctctatactgttagaatatcttaagcttcccgtgcctctcgtggttgggaggctgtaaacaatcacatgcatagttgtaagagtccggataaacctgtcaggcaagttagaaagccatctgagaggtttgaattgaaacactcctattatgcccaggagacttattaactagagctctaagttgatttccttcagagaaaggtgatcagggatagccccctgttaatgtcagaagagttggtgaaaggcatgatataataaacagtagacagacagattctggttttggggtagatgctcgagcaggtccaggggagtccctcaagtcctgatctgcctttgcctgtcaggtcctctctgcatgacctttgtcatgggtgggatctctcgtggtggctcccggcaGCAGGGGGTGGGAGCTTACCTCTCTTTACCTCCTGGGTCCTGGCATTGCTATTGCCAATGCCCACATCTGGGTCCTACCACATCCCACTTCAGTCTGTGCAACAAGAGTGACCGAGCCTTTATGGACTCAGAAACTGTTCTGCTTAGACAAGCTGAGCTATGCATAAACTAGTTACAGAAAGCCACTGATGATCTACTCCCGTGTGGTGTCTGTTGCCTCACTGGTACCCAGGCTCACATGTTTGACTGTCCTCCCACCGACTTAAACTTCAGTTGAAAAAAAGTCTTCTGATCAGAtctgagagggggttcaccaacatggaaaagagcaaggctagaaataacactagtattgaatcagaattagatgtattggtgtcagctccagaatggttgatacatacatgtacagatagatatagaaacagttacaggtgttgtgggtatgttgatgtttttatctatgtctgtatctgtgtacaggtgtgtattttcatctccgtctgctggccaggcctagaagcaatggaaacccagtagcaatgagcacacttgagtgctcagatcagacttgtcttctaaatgtcctccttcacaaaaagaaccagagctcctcagagaaatagctgatcccatcagtggattaggaagagtacaattttttttttttttttttttgccagaaaatgcaaaaaggttccaagaattataagaacaaaaagactaagagccagcctgaagggggcccccacaggccaaatctagaaatatttgagcgtctgaattaaaatgGGCAGTGCTGTCCAGCAGCTGTGAGACCCACTTACAGTGCGGCCAGTACCCTGGTAGAGAATTTGAGGCCAATGTTGAACATGAAATACGTAAAGTGGGCACAGAAGGACTTCAGCCACACAAACAATCGTGCTGTCAGTGAAAGAGCCATTGGGCAGAGCCAGTCTCTCCAACAAGGAAATCTGCCCCGAAGGTGTCCAGTCGTCCCCACTCCCCATGCTGGCGTGGCTCGGGTTGGCAGACAGCCACTTGCTCTCGGGCTTTTTGATACTACAGGGCAAGATAATTATGGCAAATTACCACCTCCCAACCAGTCCACAGATACACACCTCATCTGGCTTTCAGGGCTTTCTGTATCATTTGATGATCAGAAGAGTGGGCCCTTGAAACACCCCTTGCCCAAAGACTCCTTTCTCACTTATGGCGACTGACATTGACCTCTCTGATGGTTCCCTAATACTGAGACCCTATTGGAGGATGAACAAAAGCCTGTGACCCTTGTTGCTGTTGTtgttcagtcactcagtcatgtccgactctttgtgaccccatggactgtagcatgctaagcttccctgtccatcaccatctcccggagcttgctcaagctcatgtccattgagttagtgatgccatccaaccatctcatcctttgtcgtccccttctctgctttcaatctttcccagcatcagggtcttttcaaatgagtcagttctttgcatcaggtggcccaagtattggagcgtcaggttcagcatcagttcttccagtgaatattcaaggttgatttcctttagGGTCTTTAGGATTGTCACCCTTGAGACACCCTGTAAAGCAGATGTGACCTGAGGGCTGTGGCGTGTGGGGACTATTTTATACTCCTACAGAAGGGCCTGAAGAGAATGTTTGACAAAACACTGCTTAGGAGCCAGTCTGCAGCCTCCAGAACAGAAGGGCCATGGGCGTGCACTGCGGTCAGCATCCTCCAGAGCCTTTCTGCACCAGTAACGCTGCTCGCCACCAAATGCAATGTTGAAATCAAACCAGAGACCAAAACTTAACATTTGGTCTTGCAGTTAGGACAAATGCCCTGTCCCCACCCATGTGTACTCTTGTGAGACGCAGCCTGTGGGTGGGGGCTCCCTCCCCTCCTAGCTCCGGTTAAATACTAGTTAATGTTGAGTCACTGTGCATCGTCAGAAAAATGATCAAGTACCATTTGGGGTTCTGGTTAATTTCAGACAGTCTTGTTTTAAAAGGAAGCCCTGTGGCAGTGGAGGAGAGCATTCTTGTTTGGAGGTAGGGAGGCATACATCCCAGAATACATAGTGGTAAGGGGGAACTTGGGTGAAAGGGCTGTTTTGTTTTTGCAACTTCTCAGTAGGTTTGAAACCGTTAAAAGGAAAAAAAGACCAGAAAAAAGTAAAGAAAAATCCTGAGAGTAGTTGCCTTCTAAATGCTGGGAACGTGCCTGCTTTTTCAATGTCTGGTTAAATTTTGTTGCACTTTCCAGATATTCTTCAGTAGGAGACAATGCAGTTTCTAATTGAGGGCCATGGTAACCAGTGTCTACGCACTGGTCACGACGTTGACtttgcagtgctacagaagactcccctaggcaccttgtaccccaccaccagcagtttccattgtgccagtttctgtcagatatttttactagttcttgaatttcatgtaaatggaactacatggttctcttttgtgtctggtgtcttttgctcaacctgtgagagcatcatatatgttacatctaccaatactttgctccttttaattgctgtaaagtactccatatgtgaatatatgggaatttTCTTGGTGGGAATTTCAGTTTTTTTCCCTTCCTGGCTTGAAGCTGTTAAAGTATAAAACTTAAATAAACTCCCTCGAACATGCATTTTGCGGAAGAGCCTTGTTGAGACATAGTGTAGACcagggatcagcacacactttttctgtaaagaaccagataaatacttcaggctctgcaagtcataAATGGAATTTCATTTAAAAAGCAGGTGGCAGGCTGGATTTGGCACATGGGCTGTCATTTGTGGAACCCTGGCgcagatgcttggtttgttagtaaaaactgccgaaaggttttccaaagtggctgctcttttaaaactcttaagcaatacttcccaagaattcagtgtttgcttcacatcctcgtccatgctcagaattggcggtcttactccttttagccttgtaggcatgtagcatgtctcgttgtggctttcccttgtgatggcatgatatgagtgatgctgagcaccgaaaatgtgtgtttatgagcccctggaattcctgccaaggggtggttcaagtGCTGTGGACGTGCTGGGTGGGTGGTGTTTGTGTCAGGCACATGTAGGCGGCACCCTGGCTGTGAATCTGTAGCACGTGTTACTGCAGAGCAGCACTGCCGCACACCCGGTGACACAGCACAACACGTGCTCCCCGCCTGAGGGTTCACATGGGCCAGGAGTCTGGCCTTGGCTCCCCCGGGCCTTCCCTCCAGGGCCTCACACAAGGTTACAGTCGAGGTGCTGGTCGGGGCTGTGGGTTCACCGGGGTTCATCTGCGGAAGGACATGCATCCAGGCTCAGGGTTGTCAGCTGTGCCCGGTCCACGTGGGCTGTCGGCTGgcctgcgggcctcagcctcttgccgctgccgcctgtagcctgcTCTTCCCTCCTTTCCAGAAGACTTGTTTCCTTTAGCCAGCCAGGGAGTGTGTCTCCTCGCAGGCTCACGGAGCACGCTCACACACATCCCAGGTTACAACCCCCCCACCTCCACCTCACACACAACTCCAGGGAAGATAGCCCAAGGGTGTGATCCTGAATCCCAAGAATCAGGGGTTAGAGGGACCATTTTTAGAGTCTGCCTGCCAGagtcctggtccgaagtgtggattgatcacgtagctcgtcttcaagtctgtaacttacctcatccttttctttgatagaaaaaacggctttattcaaacgaaaccaaacttgtccattctttattttatggaCAGTTTTTCTTATGATCTGTTCACCACTGGGTTGTCCACCTGAGGTTACAAAGAGTCTTCTGTTCTTCCTTCCAGACcagggcttatcagccttggtggtactgatcacgttttgggtgcgacggttccttgttttgggggctctcctgtgattgtagcgtatttggcagcatccatggcctccagatgtctggagtgcctcttcaccattgtgacggccaGCAACCCCCCCAACTGTCTCCCCCAGCTGAGGACCATTGTTCCTTTGTGTTTTCAGTTTAAGCTTTGTATGCTGTCATCCACCAGAATCTATGTGGCTGCTTCATATCGTTCCACAGAGAGACCCGATTTCTCTGCATAAtttccctcgtgaattgtacttactgcttttgtcttaaagtgcccacatatgtgtgcacccatttttggattgcatcccattcagtttgtctaatttatatccttctgccaataactttttatgagtttttttgctgagtcctgaaatctggtcatgtaaatcttcagactttgtttcaagattgatctgaccatgctaggttagctacatttccatgtatatttagaaatcagcatgtcaacttttacacacgaaaaaatctgagattctgattggaactgaatctgtagataaatgtgagattgttgtagtcctaataatattgaatatttcagtatatgaaatgataaatctctatttagttccttttaaatatctctcagcacattttatggcttccagtgtagaggtcttacaactatttcattaaatttatttctagggaggtgatattttttatattattgtaaacattatttttctaattttattttctgactgctgctggtgtgtagaaatgcagttaatttttatgtcaaccttatatctggtgatcttgataaattcattagatatggtacttattaagtgtctttggattttctctgaatacagtcatttcatctccaaatatacttttacttttctatttccattctttgtgcagttccatcttccttgtggtcttgtgctatgtgggatctcctaaacagtgttgaatagggagtcaaaactctagtcttttccctaagcttaggggggaaataattcaatttggtgacattagtctgataactgcattttctatagacaccctttttatattgaggaatttgccttctatttctagttttctgagggttttcactgattttttgtgtgcttgtactgtaaaacacaaagagtttattaaaaattgcaactacaaggatggatttgtctgtttctcttctaggtcattcaatttttgctttaagtattttgaagctatattattcaatgcaatcatttaaaatggttatgtcttcccattaaattttcccttttatgcttatgaaatgtttgcctttaatagtattttcacctcaaatgtcctccattgctattaattttgcaaacaagttatttttttttgagcgccacttggcatgtgggctctcaaccaggaactgaacctgcaccccctctgagaaagcactgggtcctaaccactggacaaccagggaagccccataggtcagtgtgtgcattgcctattttttccatccttttattttcaacttataagggcttttttttatattttaaaatgtgtttcttttagacagtataaagttgaatgttactgtttaacccagtataaaattcattcttaaaatgaaagtttttagtcagtttctatttttaaggtaattcctgatattgttggatttgtgtggttttacttagttcctatcagtcacgtctgtttgttcatatgttcttcctttttctgattattttgattaagtattttaacattccattatccctcctctgctaggtgtttagcttttcttctgcttttcgtgattactctagcaattaccatctgcattcttgatttatctacatcgctcataaactttacctcttcatgagtagaatggtaaacaagtacagctaaatttactcccttctgccctttgcacttgggttgtcatagactggatctaaatcccacaggtccttgttattgttggtttaaatggtcaacgcccttatatatccagccatgaatttatcctttccaaggctcttccttcctttctgcagttcttttccttcacagattgttcctttcagctagaagacctctgtttagtacttgttaactctaggtctgctggaaatgaattgtctagattttgtcttcagatatctatttttctatttgactatcttcctttctaattgatagcttccccagaattaagaacatgagagcctttagcaccttaaacatattcaattgccatgtggatcccatcctggagtttctgttaaaaagtttatcaatctgcttgttgttcctttgaagttaatgtgtcttttagttcctctggctactttaaagattgccccctttacttagttttcctcgttagttttcaggatttggcttgtgatatatctcagtttgacttacatttttcttgcttgggatgcactgagattcttaaatctgtggattgagatcttttgtcaggtttagaaaattcaaatactgcattcaccccatttcctgtctcctttaggacttcagccacatacgtgatttgacaatgttcttcacaagtttttttatgttggtttttattttaaattccattgtctctgtgtgcttatttaaaagtttgggtaatttcattgacccaagttttagttcagtacttgtgtcttcTCATTCGGTTCAGTCGCTCAGTTCCGACTGTTTGGTTCagtcgctcagtcatgtccgactctgaggccccacgggctgcagcatgccaggcttccctttccatcaccagctcccggagcttactcaaattcatgtccattgagttggtgatgccatATTAAATTTGCCCAGTAagttctttacatttttcagagtttagagtatccattgggatagataaacagattccatttccctgttgaagttctcccaagatcttgtcatcagttttgttcaccttctgtccctgttttctttagcatgattataatagtcataaaatcttgtttgttaaatataatatctgggtcatcagtttatcctgttttttttttctcatgattgtcccccttttccccccaagtattgtaattattttttttacttgccagaaactgtgtgtgtaaaagttgtgtaaagactgaagtaagtgttctttccccccagagaggatttgctctttcctgtgtcaggcagccagggtaagataaaatgccgatcagtatgatggagccagcagtggcactggggaaaggctgtagattttgttacagtcaattcacctctggttCAGATGTCTCAAGGGCGAGAGGTGTGCTTGGTTTATCCTGCACTTCTCTCTTCAGCATGATCTTGGCATCTGTGCTCCTTCAGAGTGCAAGGAACTTTGTTCTCCTTGCAAGCTCAGCTTGCACCTCCCTTACCACCAAAGTACTCATTAAAGCTGCCATGACAAGAAATCAGCAGGAAAAAAGTGTCTTTGCCTTAGGAATGCTCCAGAATTGGCTTtcacaccagtcctcaaaagctctgtttctctttattctttcatagttcctgtgcaatattgagtccagttttgagcccatgcacacacttgtcaaatacctaaagtaggaagagagctacagatctgcattcagagtggaaaggagatctttctactctggcattcagttcCTctgctgctgctgctgctgctgctgctaagttgcttcagtcgtgtccgactctgtgtgacctcatagacggcagcccaccaggcttccccgtccctgggattctcctggcaagaacactggagtgggttgccatttccttctccaatgcatgaaagtgaaaagtgaaagtgaagttgctcagtcgtgtcctactcctagcaacTAGACCTATTTTATTCCCAGTAGCCGATGTTCTTTTTAAAACGTGTTCTGTTGCAGTTCATTCAGTTTCTTCTGTTGTGGTGGGGATAATGACCTGCCACTGCTTTCTGTATCTTAGCTACAGGCAAGTCAAAAATGCACAAGTTTTATAATTGGAGAAAAGGAAGTAATTCTCAATTAGAATTATTTACAAAAAACTTCCAAGATATCATGTACAAATATCACTCCATACATTTTAGCATTAACAGTTGATTTTGTGAAAAGCACCATCTCTAAACACAAATTAATTTCTTCCAGTCATGGCTCACTCAGCATCTATATTAGGTTAAAAAACTAAATAGCTACTTTCTAAGCCTACTTTAACAATTAGTAGAGGCCACTGGGCACAGTTCGgacatgtcctcccatttttcagcctcgaatgaaggatgatttctgagtttgcagcagtcacttttgttcatgaggcacaatcaggagaacaaaagccaacatgctgaggatgacaaggtgaaaatgtataaagagaatgagtccctgtttttcagctgctaaagcaaagccagaatctgcctacttttaagagaaaaataaattcttattaagattctgtgagtttaattttcctatcacttgtaacccaatgtattactaGTACTTAAGTTCCATTTCAGTTACTCAAATGAAACATGATATGTAATAGCCTAATTTCAAATAAATGATACAGTAATGAATGACTGATACTTCTAAGTAGAATTATTTTCCCTATTCCCTGTAGGAATATAAGTTTTCCTCACCTGGATACTGAAAGCAAAAGGCTTGCTATAGTCTGGAAGTTAGGGTTGAGGCCTTCACGAGAGAGAAGGCAGCTGCTTTTCGCAGGGGTTCAAGGGCCCACTGGGAGGCCTATGTAAGCAGTTGACTTCCTCAATCTGATTGTCCTAATGTTTTACAAGTCCACTGTTAAAACCAGTCTTTGGAATTAGGGGATTATCCAGAAGTAGTCCTGATTAAATATCTTAGCTAGAAGCTATGATGTTAATAACCATCGTTGTGGGTTTATGTATCAGGGTGCTAACTGAAGGCAAGCCTCTGAAGGACTGAGACGACAAGGGGAGAATTTGAAGATCTGCTGAGAGGGATCTGGAAGTTGGTTTTGGAAGGGGGTGAACATCCCCTAGGAAACCAAggccacaataacaaaataccacaaaatgccaggtggccccagcaacaggaatttatctgttcacagttctggaggccagaagtccaagatcaaggtgccagaaaattcaatttctggtgggcctctctaccaggcttgtagacagccgcctcatcactatgtcctcacgtggcctcttcttggtgcccgttactgggggtagcgtgcactagctgtcttatgtttctttatgaacgaaggatactaattctttgggatcagggccccatcctaatgacttcatctcacctcaatcacctccttagaggtcccatctccaaaaccagcaacactggggtttaggacttcaggtatggacagtggggagaggcagaccttcagtccataataCCAGGAAACAGAAAGAGGCATTGAATGTTTCAGGGAAGAGCAAGAGAACATCAGACGCCACATGGCGTGAAAGAGTGAGTGGTCACTGGCCTGGGGACCAGGGTTGTGGCCCTACCATGAGCTCACTGTGTGACAAGCTGTGGCTCAGCCACTTTGCCTATCTCCAGTTACAACAAAGAGAGTGAATTTTGTCTCCATGGTCAAAGATGCAGTGAGCCAGACCTGAAAAGAGGcagtgtagcccttggataagggaagcagcatcctgtggctggttccaggccccaggacccagtgaatggagtgccctccatgaaagatggccctccctgatgacccctggtacctgttggggcccaccatgtcatccgcactgggtgtcccaagccaaggctgtggccttcatgggtccagtcctcatctcctctctctcaggagcacactccagccctctgctccctgtgtggggtagaccagaagtcctctggggctccagaagtcaggctaatagagtcagcccctggctctggagtggcacccagtcccagaaggacaggttggagagcagggtgctcccgctggctggcacagcaattctttcacaggatcacatgaggtcgggccaccaaaatcgggctgagacactgatgggtggtgagtgacactcacatagtacacaagacaaaggatcttcacatgcactaatgggaagataatcaataagtccttcttttctacccattattctacccattattcatggacatgggtccatgaattttgtaatgcatttttgatcaagttgtttatatacagacaggtgctctgcaaaaatattttccaacagccacataccctaggggtagccctAGAAAGAGGGCTCCCTATTTTACATTTTGTCTGAAACTGGTTAAGAGAGGAGAGGAGTCAAAGTGGAAAAGAATTGATGATGGACAGGTTGCTGGAAGGGAAATCTTGGCAGCTAGAATATTGCTCAGTCAGAAGGAAACAGAAGAGCATGTGAATAAACCTTTATACGTCCTTGTTTCTTTTAGATAACTATGAGAGAAGTAGATGAATCTCCAAACCTAACATTAATTAACGACTGAGTGTTGAGCCTTCAGCACTGGTGCCACGTCTACTCTCGGGCTAACTTACTCATTGCTCTGCAAACAGTTCGCTAATAACCCTGATCTTGACAATTGAACTATAGACTAGGCTGCTTAGGTCTGGGTTTTGTTTTTGTTTTCCAGAAACAATGATTTTAATCAGCATGTTTCACACAGCAGTAATATCCATACTCCTGAGGCACACGTGTCATAGCTGCTTACTTAGAGGGGCTTTCTTTAGATGGGAAAAAGCAGGCTTATTCATTTTTCAAAATTATTATTCATGTTTTTTTAATCTGGAACATCTGATGTCACAGAGGTGGCCAACTTATTATTTACAGATGAggaaaatgagggcgggctctggagccctatgaattttttctggtcatatagtggctctttcacttacaaactgtgtaacgtaagccagtcacctaacttacttggaccatcagtttcctaacctTTTCTTTGGAGGGCCAGCCAAAAATATTGATCAATTTACTAGTGGATCTTCATCTGCTGTTATTGTAGAAGCtctttttttttttaatttttaaaaaaaaattttattttaattggaggctaattataatattgtagtggttttgccatacattgacatgaatcagccatgggtgtacacatgttccccatcctgaacccccctcccacctccctccccatcccatccctctgggtcatcccagtgcaccagccctgagcaccctgtctcatgcatcaaacctggactggcgatgtgtttcacatatgataatatacatgtttcaatgctattctcccagattatcccaccctcgctgtctcccacaaaatacaaaagactgttctatacatctgtgtctcttttgctgtcttgcatacagggttatcattaccatctttctaaattccatatatatacattagtatactgtattggtgtttttctttctggcttacttaactctatataataggctccaatttcatccacctcattagaactgattcaaatgtattctttttaatggcagagtaatagtccattgtgtatatgtaccacagcttttttatccatttgtctgtggatggacatctaggttgcttccatgtcctggctattataaacagtgctgtgatggatattggggtacacatgtctcttcgtgtcaattctggtttcctccgtgtgtatgcccagcagtgggattgctgggtcatatggcagttctacttcTTAATTGTGTTTAGACCTGGCGACTGTCTGGCCACGGCCTCCGGGGCGGCCTCTAGGCGTGGGCTGAGCGGGGGCAGCAGGGGGCCGGGATTGCACCGGCCACCACCGCCCACCTGGCCATGGCCGTCCCCAGGGAGTTCGGGGAGCATGGGTCCCACGGCGGCTGCGACGCGGTGGCAGCGGCGGTGAAGCACGGCTCAGGTGGCAGAGGGGGCGGCCACAGGCACTGCTGCCGCTGCCTCCATGGAGGTTTACCCCAGGTCTGGTTTTTAAATCTCGCCTCTTAGGCAAATATAACAGAAGCAGCAGCTAGATGGTAGAGAGTCATTTCTGGACCTTCATTAGACTGATGTTATCAGTGTTTCTGGTGCCCTTTGGACAAGTTTCAagttacctttatccttcagccctagtccatcctccattacctgctgtgcctcctggggcaggaccattttagcatttttcctttgtagcaagcatgatgttaagctctgtcagtaaagtgctatggagggacatcgcgggaagaagaggcttctcttcctgattccagtacattcatcacattagacagttgcaggcaTGTGATCTTTTCTGCTCTGCCTGCAGGGGCCAGCCCCGTGCGGTGGATGTCTTCCCCAACCACTCACCTCAGGAAGCTGTGTAGGAAAATGCCTCTGCTAGTCCCTGGCTCACTCCACTTTGTCCCTCAGAGTCACTTTCCAATAAAATGCCAGGAAATACTCCCTTGCGAATGCCAGTCTAAAGCACTCAGTGTGAAGAGTCTCACCCTGTAAAAGATTCTGCAAATGACTCAGCATTTCAAAGTGGACTTGAGCCTTAGGGAACACCTTCATTTCTCAATGTGTTTACTCTTGTTCCCCAGAGGGAGAAAGCCTGGCTTAAATGAAGGCTGGACAGCACAAGCTTTCTAGGCAGGGTTTTGGCAAATTTAATATTAATCCGGCTTCTAGGTCACCTGAAAATTGTGGCATACAGCTAAATACCAAGGCCATGTGGgagcacttcctatggatcagacattgttctgaaggttttactagaagaactcatttatataaatctcaccaccatcatatgaggtgagtccaaccactaaccttgttccaaatgaagttaaatagcctggttgaggtcataggtgacagagcttggatttctgccgggacactctggctctgaagcacatacccttggccactgtgctGAAGTGGGGTGCCTAGTGGTCAGCGTGTCTTTGGAGGGACCCTTCAAGAAGCCCTTAAAAAACTCCCAGAGCAGCTCAGCACATTCTGTTTTTCATTTACACTCAAATGGTCGCACTCCAAATATGTTCGAATCAAAAGATTGACGTTCTCCCCTTGgcacccagacactaaaagttgcgggagatgtcgcaaagccagactgtcacgctgactttaaattcatgatcattcatctcaaaaggtgtctcagccctcctcactgattcctcattaggagcttgagtcccctcagtctctgagacatttcaattttctcttctgccctcaaatgtcccctgccctcttctcaacagctttctccctccctaacgtgcctcatatttcactgaaaaatagaagtcatcagataagaactccttcgtcttatcactgttgaagccacaggtcctcctgcatttgcagactcatttttctcctgttgcaacgggagaagagatcctcctcctgacgatggcgggtcctcccactgaggtcatatcacttcctctctgctctttggagttcactccttcagtcacctgatgtctctcctgctctcttgggtcagctcctcctccacctggctgatccttgagattattcagaggccctgctttctcccgtctttaaaagcaactctccttttaccccacagcccattcctgtcacgtctctgtccttgtccacagtgaaccttgataacggttgtattcgttttgagactcaacttcttcactccaattggtcttttttttttttgtccctgacggtccaaacggacctgcacttatcaagcccccagtaactgccatgttctcaaagccaatgacaacgcctcagaaactcaccttattccattgatacgatagcctttgacactgactgctttttccaacacttttcttatttttgtttccCTTGTATCTTTTTTATTTTCTTCCACATCAGATAGATTGGCCAGGTCAACCATGGATTGGAGGGCAttttctattacatgccaaagagtaaatgttttatcctttgcaggccatgcaggactctgaaccatgttcttctctgtttgctgctgctttttcttcacaacacttaggaaaaaaaaaaactcctgagctcaTCAGTTCAGTTCAGTTCagttgctcagtcgtgtctgactctttgcagccccatggactgcagcatgccaggcctccctgtccatcactaactcctgacagactcatgtccattgagtcggtgatgccatccaaccatctcatcctctgtcgtccccttctcccaccttcagtctttcccagcatcagggtcttttcaaatgagtcagttctttgcatcaggtggtcaaagtattgtagtttcagcttcagcatcagtccttccaatgaacattcaggactgatttcctttagggtggactggttggatctccttgctgtctatggACTGTATAGTCCATGGGGTCGCAACAGATGCCTAACTCTTTCACATCCCTAGAGGGAAATGTCATACGTTAAAAATGGAGCTTCATCTATCTGAAACCATAACAAAAAGATCACCCCAGcattcctgagctcatagacaacacaaaaacagactacaggccagattttgcctgtgggttgaagtttggcaatctctgACTTAAAAAACAAAGCTTTCATTTTTGTTTATGTTCCATGTTGATCATGGGTTAGTTGAGGGTTCTGCTCCCTGTGAACCCCTTGAGACCCAGACTGGTTGAACAGCCACTGTCTCAAACATCCCCGAGCCAGAGTGAAAAGAGGGTTCCGGAATGTACCATGTCAGTAACAGCCGCTTACAGCTCATTGGCTGGAAGCAGTCGTAAGGCCCACCCAACCAAGGGGGGACCCGTCTGGCCCTACTGGTGGCCATCATCTCTCAGAACTGCATCGTGGGTAGACAGGTCACTCCAGTCTGAtgtgtgtcttacaagctgaggcactgacagcttttcttccagaccatttttgaaggatgtctggagagctcagagccttagaagccaggaattatgcctcattctggagcctggggcaggtttgtttactggccaatgtaatacagacaatgtcttcctaagacagcagtaggccagtttgcttggagctccttaaaaagatcagggctctttgagctccaagttgctcacgtgtaatgccagcccacggtgctcaccacatccacatgtcaccctgcgggattgggaagtgaaaggaactgacacagacaggtggagttcctgctgttctctgtgccatgaaaaacaaagtcctttgtctcccagcatcatgtgtcttctgtcagcatccatgaaacagtagctggctaaGTCACGGGACAAAGAAGGCTCTCCCCTCCTTCCTTAACAGTAGGGCCACTTTCCCTCTGTCACTTCATCAGAAAGGGTCTTCCTGACCCGCTTTCCTACAAGTTATTCTCCTTCATAGAGGTTTTTTAAATCTGAAAAATAAATTGGACCttaattttccatttccctcctcttgaatggaagctccttgacggtttcctagccatcttgggtgccaagaacagtgatctggcacacatcaggggctcaaAAGCCCTGCTgaaagagaggagggagagagaaagggagaAAATGAATGTGGGTGTCCCTACCTGCAGTTGGTCCAAGACTTGTCCAGCTCCAGTGTGCTCAGCCGGCTTGGCCTAGTCTTCAGGAAAGGTTAGCCAGTGAGAGTCAACACAGACTCGAGACATTTCTCCCATCAGGAGCCTGTCACCACACCAGACTGTATTCCCAATGGGAGCTGAAAGCTCCTCCCTTGGTGGACAGGTGTGGGTATAGATGTTGACTGGCCCCGGGCGCTGAGTGTGCTGGACTCCCTTGCCCTGTTCTGCCCACGTCAGAAGGCCCGGTACCTGTGCTCATGGGAGGGATAGGGGAGGGGGCTGGCAGGCAGGCTGTCTAACTTACCTGTCTCTCAGCAGAGATTCTTGTAAGGTTCTCTCAACCTGCTCTTTCTGCGGTTTTGATTTCCAGTCCAATGACGACTCCTAGTTTTAGATCTAGAATTACGCACCTGCTTTTTCTTGGCCTGCCAAATTTGGAGGGGAGACAAAAAAGATATCTTGGTAAAAACATAAGTCTTTTTTTAAAAAAGAAAAATGTCTTTTTAGCCTAAGTTGACGTTTTCGATATATCTCATCTATTTGCTGAGCATGCTTCTCAGAGGTAATGGTTTCGCCGGGATTCAGAAAGCTATAGTGTATCAGACGGGCAGCACACCACCAAACAGTGACCATGAGCCTTTTTTGGTGCAAGTTTAACTTTGGGCAGTGCTTTGGAGTTTCTTTCTAGGTGCAGCCACTGAGCTTGTCATTGCCGATTGTCATATAAAATCCACTTTTCGTCGCACATCAAAATCTGCTCAAGAAATGGTTCATTGTTGTTGTGTAAAATAAGAGAAGATGACACTTCAAAGTGATGATTTCTTTGATTTGCACTCTGCTCACGAGACACCCACTTATCAAGCTTTTTCACCTTTCCAATGTGCTTCCAGTGCCGAACGACCATAGAATGGTTGATGTTGAGTTCTTCAGAAACTTCTCATGTAGTTCTCAGAGGATCAGCTTTGATGATCCTCTCAGTTGCACTGTCAACTTCCGATGGCCACCCACTATGCTCTTCATCTTCAAGGCTCTCGTCTCCTTCGCAAGACTTCTTGAACCACCACTGCACTGTACGTTCGTTAGCAGTTCCTGGACCAAATGCATTGCTGATGTTGTATGTTGTCTCTGCTGCTTTACGACCCATTTtgggaggtgagaattctaccactgaaccaccaatgcTTTATGACCCATTTTAAACTCAAATAAGAAAATTATTTGAATTTGCTTTTTGTCTAATATCATATCCATAGTCTAAATTAAACATGAAATAAAGAGAAAGTAATAAGTTATTAGCAAAAAAACATAGAGCAAGAAATGCAAATTAAAATGATATATAACATAACCCACATACATTATTTAGAATGTATTCCAATATCAAACAGCAAAAACCACAATTTTGCAGCAACCCAGGAGTACATCAACAACAGGGATGTGATGTACAGCACAGGGAATAGAGTCAGTGCTATAATAACTTGCTGTGGTAGGTAATATATAAAAATATCAAGTCACTGTGATGTACACTGAAACTAATGTAATATTGTAAGTCAAATATACTTCAATAAAAGCAATACATTTTTTCCCGCTCTTTCTAAAACTCAGCATCTCTTGTTAATTCTTCTTCTCTCCTGCCCTCTTAGTATTCTCCCCCTCCTCCTGAGCCTCCTACTCTGTGCATTGCCAGCTATCACCTAAAATCCACTGCCCTACCCTGTACATGTTGACAGTTTCAGTATGTCTTTTCTTACCTGAATCATAGATATTGTAAATAGGCTGGGGGAGAGTGATGGCAATTTTTACTTATTTAAATTGGCAGTAGTTCAAAGGGTTTGAATTTCTAAATTTTCTAAAAAtgtttatcgtggactgtgctgggtctttgccaccgcacaggctttttctctcattgcagccagcagggactactctctcgtttcattacgagggcttctcgttgccgtggcttttcttgttgcagatccaagggctttagggcacaagggcttcaggagttgcagctcgcaggctctagagcacagactcagtagttgcagtgcacaggctgagttcctcccgggcacgtgtgatcttcctggaccggggatcgaacccatgtctcctgcatggtcagtgcaagtggattctctaccgctaagccagggaagAAGCCCTTGAATTTCTAGATTAAGACAATGCGCTGTTCTCTTAATTCAACCAGGCAGAAGAGTTTGCTGACTTTTGAGTCAGTATGACAGATCAAAGACTCGTAACTTTCCTGAAGTGAAACTAAGCAAATGTTGCCTTCGATAAAGGACAGATTTGAACCCCACAACTCTGATGCCTAGGCCTTGATTTCTATTTTTGCTACAACAGCGATTCTCCAAAAGGTACTCCTACAGAATAGTTTGCCAAGGTTATCATGCTCAAGTACTCAGATTTTAACAACAGTTGTTTTTGTTTTTCTGATTGTCTAGGGGAGGGGGaaactaaatgaattgtaatgttttctagattttaagatttttctcccatagtgcccacacccacgtgagctgctgccgcctgatctgttaagaggttagcagacaaccaaacccaaggaatcaatagcatcagatatactaacagaaaactcctagttggatgatcctgcttaACCTGATTGCATGTGTTCCAAATATATCATTATGTGTGTTTGAAATGGTTCCTGGTGTCGTGAGGAAGTAGACCCAGTATTTGTGGGTTTCTAAAACAAATTCTTTGGTTTCAAGTTGTTCTACTGTCTAAACAAAGCTGTGATTCATTATTCCAGACCATGACACAGAACAGTGGCTCTCATAACTGCAAAATTATCAAGTGTTTAAATTCGGTCTTGCGGCATTCTCTTGCTACCTAATTTTATATTATCCAAATTCATTGGTGAACCCAGTCAGCCCAAGAGGGACTCCTGAATGAACACTAAAGAGCGTCAATGCTCCACAACAGGACTGGACTTCCCATTGTCTCCTCTGTGAACTTTCTTGTTTGGTCAGTTAAAACCACAGAGTTCAAATGTTTGTTTCTTTCTGTACAGGTTGATTTGAAAAATGATTGTTCCTGTCTGGGACAGCTTGGCTTGTTTTGTGTGCtcagtcgtgtctaactctttgtgatccatggactgtagcccaccaggctcctctgtccatgggattctccaggcaagaatactgggttgccatttcctcctccaggggatctttccgacccagggatcaaacctgcatttcttgcatctcctgcgttggcaggcagattctttaccactagtgccacccaggaagcccAGAGTTTGGCTTACTTAATGCCAAATGAAGGATCCTTTCTTTGTGAGATGGTTGTGCTGGCTGTGGATTTTCTGGTTACCTTTGTTTCTTATCCATTTAtgtgtgtgtgtgtgagtgtgtctgtTGACTCAAATGACATATCATTCAACCTCAGGTCAACAAAATGATTCAAACCACTATCTCTCTGGACCCATTTAAGATGAAAATATATAAATCAGGTACTGTGGAATAATGAAGGCAATATCAAACTGTTAGTCTGCAGTAATGGGCCAGAGTGGAGGAGAGTAAGCCATCTCATGATGTATTTGATACCTGGAAGCCGTGTGCCCAAGCGTTTGGTATGGATCATCTTGCAGGAGACTGCATGCATGCCTCCACTGAGAAAACTTGATATTTATGACCCATCTGTCAACTCAAAGTTTCCTTTGGTTTTTATGTTCCCCCAGTTCTCCTTGTCTTTGTGGCCACAGGAAGTCAAGCAGTAATTGGTTTCCAAGGAGACAGTTATCAAGCCTTGCCTATTGCAGTGCAGTTGAACACTTTAATTCCACTTGTTTTTCCCTTTAAGTGTATCAGTAAATTGTTCAGATTATTATTTAACATTCAGACCGTTGTCACTTTTTCCAAATATCTAGTTGCTTCTGAAGTTATTCCGTGAGAGGTAAAGAGATACCTTGCCTGTACTGAAATCAAAACCCAAGGCAGCATGGCCCAGCACTACGTGGAAAATAAGTCCCAGTAAATACACTGACCGAGAGAACCAGCTGCCCTCATTTCTCCACCTAAAATTCTACCTACAGAACGATTAAATGAAAAATTCATTTGCTTTTCTGGTTATTTTTCACAGCCTGTGTATTCTGTTGGCCACTAAATAAACTGTTCATTACATGCCACACAACAAGACAATTGTGATAGAGAACATGAAGATAAAAGGAGTCTCCCACAGTGTCTGTGGCAGGAGTTCTGAGATGAAGAGTAAAAGCTGAGCCTTGAAGGAGGAGGTCCGGCTAGGAGAGGTGTGCCCAAGCCAGGTGGCTGGGTGTCCACTGAGACGTCCAGCCCCGGGATGCTGCTACCACTCCACGCGCCGTGGTGATCAGATGCTTTTGGTGATGCTTTCCTGGCCAAGGCTGCTCCTGTGAGCGCTGTCTGAGCCATTTAACCCACCATCATGGCTTCAGTGGACACTGGGCAGATTTGTGTTATTGCCTGACCCCTCCCTCCGGAGCCATACACTCCTGTTTCCATCTGACCCGGTGACCTTCCCAAGGCCACTTGATTCATTTCAGGTGCATTATAACCAAGTCTAAGGCCCTCATCGTCTTGCTCCCTCAGTCAGCCCACCTGTGACCCTTGATTCTTCACCTCCCACCCCAGCACACCCGCACAGCCCCCACCAGCCTTCCTCACCCCCAGTGCTCACTGCTCTGGCCCAGGCCCTCGTCCCCTCTGCCTTGTTCCAGGGCAGCAGCATCCTTGCTGGAACCTGTCTCATGTCTTAAACCACGTCACCCAGTGCCTCGGAATCTTTGTTTTCTGCAAAGTGTAGTAAGTCTTTCCCTGGATAAAAAATTTTTAAGATCATATCATAACCTACGGTAAAATCTGACTCATTTTTACAGTCTGCTGAGTTTTTCATAAATCTGGACCTTAGTTCTCAAGTCAGTACCATCTTTTAAATTACCTTGCTTTTGAAATGTTTGTGTTTTCACATTTTATAAAAAATAACACATATGCATAGTCTTAAAAATCAGAGGGAAAGTACTGAAAAGCAGAAGTTCTTATTCTAGTCCTTTTCTCCCTAGTTCAAATCCCCAGGCATCACTAACTCTTCTTGTGTTTGCCAGTGTATTTCTAGATGATATACTTTTTTTTTAATCTACCATTTACCAAATGCTTTACTATTTACCAAAAATGTTCATAAAAATAGTGCCCCAATGAAAGATATATGCAGTGTTTATTTTTCTGACTTCCCGAACACACCAAGCCCGTCTTTCAGCACGCACACGCACACACACCCATTCACTTAAAACACTGCTAGTTAGATGATATACTTTTTATTATCATTATTTACTTAGCAAATTTAGGGATCCCCTTACCTGTATTCTCCTCCTGCCCCCAATGTAGTTATATCACCTATTTATCTCTCTGCTAATTACCTTAACGTCAGATAGTAGAGTTAAATTTCTCTTTCTTAGAACATCAGAACATCAGTCTAGAACATTATCTGTCAACACTTCAGGTTGTAATATAAGCATACAGCCTTCCTATCACATCCTCTTCGCACTCCTCACCCCTTTGTCATAAGCACTTTTACACGCTTTGTATGCTATTTGGAACAAAAATTAATTGCTCTCCTCTTTGTCTGTAGGTGGATTTTTAAGGTCTTCCATATCAATAAAATAATGACATTGTTATCTGTGTGGAGACTGTTCACTGCAAAGCTAGTGTGTTACGATCACGTGGGTCTCCTTGACAGCTTTTACTTTATGGACTATCTAGTGTTTCCTCCCTTCATCACGTTCTTGAGTTCATCCCGCCTCTCAGTAGTTCTGTAAGCCATATGGACCTCCTTTTCCCCAggagagctccccgctggagttgtccgtcttcctgcagcaagctggactggtttttctctaaacctgctttgttctgtcaactctggaacccttactgttcagctgaggaggagactttgtttactgtctcatttggctgggacacgagggcttcctaagaagcagtatacagcacgtgagaaataaaatgtctgcatcctggcacagttaatagtttgtttactggctcttcagacttgattgacagtgtggcttgtatagcatcctaggttccgaatcacttactctcagcacttacaaggcactgatccttttgattccaacatctggtattgcttgacacccatcttactctccctcctgtaggagtcctgtggttttcttcatctttcagattggcccttttttgttctgttaaatttcacatggctgtgtctaagcgtcagaggttcttatgtgttgctttatgtcttgttttttatttatcatgctagacgtagaataggaccttttaattataacattgaagtctctctatctctctggggaattttgtaatggaaaattgtttctttgataacttctcctctccaatttccatattatccatggaagccccaatcattggatgctgcactgaatggtttcatttatatgaaattctgggaaaagcaaaactgtggtgacagaaagcagatcagtgtccgtcccgggcccctggtaggccaacgcgcttgtctacaggaggcgcaagagaacattgagatcaaagcgttctgtgtgataaggattgtggtggtagtttcataaatgcatacatttatcaaagctcatccagttgtaacgcttgaCCATTGTACCTCAAAGAAAATAATTTTTTTTTAAGTTCCTGAATCAAAACAGAGTAAAAAGCATAATGAGATCTATAGTCAGATTTATCTGCATGAATTAAAAGTAGCCACAgcatatctgtacaattacatgtttcagccataaacagaaaagaagcctggacaccatgctacaacatgagtgatccttggtttcagtgatgctgaaagaagccagacacaaaaggccacacactgtatgattcagttaacatgaaatattcagaataggctcattcatagaggcggaaagcagacttatggtttccagggcctgggggagaagggagtggagtcgatggatgggtgtagggtttccctgtgcggtgatgaatatgttctagaatttggtagtagtgatgcttgcacgccctgcagagtgaactaaatgccgctacatcatacactttaacatggttaaaatggtgcattatatgttatgtgtatcttcccacaaAAAAGTTCACGTATACTTTTCTGCTTGCAGCACTGATAGAGTAACTTGTATTAAACCCAACTTTCTACCAAGAAAACTATAAAAACAAAACTGAGGGGTGGGGGAAAGCTTTTGAATCTGGTCATCAAAAATTGGCCAGggcaggcaggccatgatagtggactctcagatggtccccagctatggagtctatgcctctgtgcaatccctttctcttgagtgcaggtgtgacttctaagtggtctgtaaccagcgttatcacaaaagtgccaggctgtcactctgtgattccacgacgtgagactgtaaggtccacctggctagcaagctctcccagtgtgtagcttctcagcgtgtagatgctgatggagcgggcagccgcaggggagtagctcatggggtgggaacagagggactgtggccagaagctggctgggaacggccctcagccctgcagcccacaagtatgactcctgagtgtacctgggagcggaaccttccctggtctcgccttgagaggcgatcctgcctctagtggacacagaggacccagctaagctgtgtctggattcctgaccctaagaacttgtgaaataaagtgtgtcgttttaagcatctacgtttatgtataatttgttgcacagcccaagaaaattaataTTGAAGAGCTAAGAGCCCAAAGTTAATAACGACAATATTCTGGGGTGGGCTGACCTTTCTTGGTCCCCTTTACCCTCAAGGAAAGGCTCATTTTCTGTGCAGGAGGTTGAGACCGGGCAGAGAATAGTTGCCTAGAGATTTTTCAAGTTTGGAGGCAGAAGTGAATGCACagttagcaaggcagccagggcttgaggtgccaaggtcgtaaagtaaagggaaatgcagaaaagtgagccccaacgatctgtactactgtgtgttgcgtttgtcctcaaggaatttgccacaccatagatgagcctgggtctcgaagccaagaaagtaagcagaaaatagttgctaagaggctgcctgattaaacagcctgaacagtctaacagagctgaggaggtaaaactgcacatcagggtgtggcaggaaacaagggccctgatgaacagttcaggtttttagcctgagatcctgcagtgccaagccccagatataaggacagcccttagaaagcctgaagtttccctcaaatcacctcaaatcctgattggatcaagttttttgccccgagtctgttgtctagagggaaatgaaatcatgtctggggaagCTGGAAATAGAAAATAAAGAGAAAATTAGAGAAAGTCAGTGAAATCAACATCCAGTTCTTTGAATAAACTACAGTACATCTGTGTGGTGGAATACTACACCGTCATGAGAGCAAACACACACACATTCGTGGTTTTGTATTTATTTGTTGACCTTAAGCATCTTCCCGATGAAAGAATCAAGTAACAAACCCATTTATACCATATGATCCCAACTTTGTGATCAGACATGAAGTGGTGTTTTGCACGATATGtgtgaatggcggttgttttcaggtgcacgtattacatgtgccttttatcttcttcagacggttttattctttatatattctgcattgtgcttttaataatgaacatacgcctttataatcagaaacaaTTACAAGATGTTTCTTATTTATAAAAACGAAAAGCAACGTATCTCTGAAGTTAGAGCCTCAGGAGCAAAATAGCCTTTCGTAGCGTAACTGGGAGCCACCCCAGAAGAGCAGGAGGAAGGTGTTCTCGCATTTAAGGTTGGCAGAAATCCTTAAAACAAACGGAGCGGGACACACAACGTCAGACCGTGGGCCTCTCTTCCCAGGAGTGAACAGCAGCGCCCTCCCGGCACTGTTATCCGAGTCATGTGAGGGGACGTCTCAGAGGGCCTGCGTGTCTAGAGCTCAGTCCTTGCTGTGCTGTGGAGGGTCcccaggccacacctgtagtcaccgactctgcagggacggagcctgagcatctgcattttttaaagccactcaagaaatcctgacgATCCTTGAGAGGTGAGGACTTAAAGCTCTTAAGTTGAAGAAGCCTGAAAATGAACCCATTAACTAACTAGAGGAAGGCATTCTTCAGTTCTGCAGTCAAGGGATTCAGAGCACCAGATGAAACAAAACAAAAAAAATTTATTCAAGAAAAAGAGAAACCTTCCCTTTCCTCACTAGAAACCTCGTAAACTTCCTGAATTTCTGAAACATTTGGGAAAATGTTTGGGGCAAACTGTTCGGTCATGGCTTTCTTTTTGCACCCTCCATCCGCGTCCCAGGCCAAGCCACTTGCTTAGTGGGGAGGATGAAAGGTTGGGTGTAATGGATCATTTTCCTTCAAAGTCCCATCTGGAGATGGTGAAAGCCAAGAATTAGGAGAACAGCCCGACCTCCTCTCCACGGGGACTCACTCATACAGACTTGAACGGTTCAATGCTTGCCTCCCACTTCCTTGCTCCTTAGGTCAGAGGTGAGGGGAGTACGGTGTTTTGCTGTGCCCCCTCCCCCTCGGCCACCGGGCACAGGAAGCCATCAGCAGGCACAGGAAGCTATCGTCTCCTCATTTCTCTCAGCTGGGTTAGTTTAGCGTGATGACGAGTGAGTCCCAGGACTAGAAGGAAACGCGAGTGTGCTCACCACTGACCCCTCACAGATGGGGACCGGCAGGGGCCCCTGGTCCATACCAAGGAAGCATATTCATTTTCTTGCATTAAAATAGCCTTCCTTCATAATATCAGAGGGCAGATAAATACTCTAATCTGAAATCTTGGAATATATATATAtgtgtgtgtgtgtgtgtgtgtgtgtgtATAAAATACATAATCTCATTAGCAAAGACTCATCTACAAGTTAACACTGCATGCCTTAGGATGAGTTCGAGGAGCTTTATATGTATTTGCTTTTTTTCTAATTAATTAAATTAGCCCTGACTTCCACGTGAGTAAGTGAAagttgctcaattgtgtccgactctttgtgaccccatggactagcccaccaggctcctctgggattctccaagcaagtaggttgccttttcccttctccagggtatcttcctgacccagggatcgagcttgggtctccttcattgcaagtggattctttactgtctgagcatgagggaagccccatgTGAGGCTGTAGAGTGAAATGATTTGCAAGTGGatggcacccactccagtactcttgcctggaaaatcccatggatggaggagcctcgtaggctgcagtccctggggtcgctaagagtcggacacgactgagtgacttcactttcacttttcatgcattggagaaggaaatggcaacccactccagtgttcttgcctgaagaatcccggggagcctggtgggctgtcgtctatggggtcgcacagagtcggacacgactgaagtgacttagcagcagtagcAAGAGAATATAAAAACTTGTTTCCTTTACATTTCAAAGATCGGTCACTGAAATTTAAATACAAGCTTCTTGAGAGATTGTTGGAAGAAGAAGGGGAGGGACTACATATCTTTCCCCTTGTGTATGGTTTGAACTGATGTTTTCTGGCAAATGATGATAGCTCTAAGTAGACTCTTGAAACATTCTGCTAACTTTCTCTGATTGACTGACTGCCTTTCTTCATATCACTGGGGATGTAATATGACATTTCTGCATCTTAATCCCACGCAGATGAGTCAGTATGACTTTGTGCTTTAATGTCAGAATAAAACATTGCCATTAGTGTCTGAAGACAGAGAATATTTTTCATCTTTTTTAAAGTGCTTACCTCAAAAAACTGTTGTCAAATGCTGATACAAATTTCTAGGTTGTGTTTTCTTCATTTTATGAGTTTCTTGTTGGAATTACATTGGCTAACTGCACAAATGGCACGGTGGGATGGATTCAGTACACCTGTGCTGGGAAGTCATTTAAACCCCTGGAAAGGTCAGTATTGGTGGCTAAGGGAATCCTGCTTGGCAGCATCACAAAACTGTGAGCTAAGTTCTCTGGAGTAGCAGCTTTCAAACTGTAAGTAGTTTGGGATTTTTAACAGAATTCATTTCCAGACCTGCACTTGCATCCGTGCTCTGAACTCTGTACTTCAGGGCAGAGTTCTCACTtctcccttctcactctataatagaaaggcctgcactctactacccctaatctcactagaatacattgctctgggtagaaagccccctgctgctgctgctgctaaatcgcttcagtcgtgtccgattctgtgcgaccccatagacgacagcccactaggctcctccgtctctgggattctccaggcaagaattctggagtgggttgccatttccttctccaatgcatgaaagtgaaaagtgaaagtgaagtcgctcagtcgtgcctgactcttagtgaccccatggactgcagcccaccaggctcttccatccatgggattttccaggcaagagtactggagtgggttgccattgccttctccgagaaagccccctaggcacaaaataaaagatccattcaaaatcttggtatCAGCCATGGGAagtgaccagctagaaatctttatgtaaatcaggtggtttccagttctttgctgtcaacaaaattgaaggatgatgcaatggagttattagctgacagatcactaaacatcattttatatgaataaactacattgtaatttttggcgtgtaattcagaggatttcaaagaattaaatgacagtactataatattgataatatttccatttccatctacttactgaggtgcttacacattggattagcaaaattaaaataacaaaaagtaatattcatctttgaatatatagaaacattgtataaagctccactaatttcactgagctgagtttccaataaaatactttcttataatcaataactatcaaaacatctcatataaaactcttattttgacttattgtgctttcataataattatgataaatcaattgagactattttaacatctatatctttagagtcaaaggaaattttttaaaataatttatatatatatacatttttgccaagaagtatgataagattattaatgacttttgagaattgtgggcatggtttaaggaggaaaaacagtgacttaaccttcagcttgttaaaaatgagctcatttctctattttttaagagaatgatgataggtgttaaatcactgtggtatttggattcatttggatggatcaaaagggtgatttagcagtttaaaattttttacagtatactgcagttacatgttttatgactatttaaactgtcaaagcataactcaaaatgttaagaacataattaccatacaaacagatgaatcaacactttagttaacccattaaagaagggaccaacacgaGACAAAGTTTTTTTGTTGGCGGGGGTATATTGAGGGGGTGGTTTgcatgcaagatcttagttctccaagggttgaacccataccttctgcaatggaaataccgagttttaaccgctgtatggctagggaaggcccAGCCATTTTTTAAAAGTTATCAGACTCTGGGGTtttatgtagttagtaagagaaggaatgatgaaacaagactattaaattagaaacaaaagtggctaattcctatattgcattaaaatcatgacccttaaggttatctgctctagcagacagaaGAAAAATCAATGCACCTTATTGTTTTTATACAAGCTAACCTCTAATTTTACAGAAATGTAAAATTGTAAAATGACTGGACTCTAATCAAGTGTAAAACTAAGTCAAACTTCCATTCCCTGAAACAGTCAGATTGCCTTAAAACTAACTTGTTAAAAAATACTCTTAGCAAGATATTAAAAGTTCACAAAATCATCACTACCATCTTTCTAGATTTCATTATCCTTCCATTAAAAATTAATTTTTTTAAAAGTTCGTAGAATCATCTTTATCTTATTCTCCTTGGAaagcttatgatgagatagtttaaatgttaacttgaaaaggtaagaataatgtaatttttcaaaattcttttaagggctacatgaacaataatgctctaagTGTAAGTATGTGGTTTATGTTTAGCCATGTTTTAGAGgacgacaatggcaccccactccagcacccttgcctggaaaatcccatggacggagaagcctggtggactgcagtccatggggtcatgaagagttggacacttacctcaccttcacttttcactttcatgcactggagaaggaaatggcaactcactccagtgttcttgcctggagaatcccagggacagcagagcctggtgggagtcagacacgactgaagcgacttagcagcagAGGATTAGTAGGCTGTTTCTGCCCAGATTTATGTGTATTTTCTAAGAACAAGTACATAAAGAATAGCACAAGGATCAAACTCAGAAAATTTAACATAGGAGCTGATCCATAAATTTCATCATTTATTCTAGTCAAGTCCTTTATAAGCTGTTTTCCCTGACATCCAATATTtgaggctgtgtgatacttaccaaaagaattctctgatcattcccatttatatagatagaaaacagtctgtgtgggaatggatctcaagggcatgaaatcacagtggaaggaatgtaaaattggataaggctgagatgggcttgcaaagcacaattctgaatacaatgttttagctggaacagagaggaagagctctTTTTGGTGGATTGTCTGAAATATGGACTAACGATGGCATATGCCAGGACTGCCTTGGTGGACTGCAGAGAAAGGCATCCAAGATTGAGGGATGTTGGAATGTTAAAGTGGATTTATCATATAGACCCTGCTCTCCCACCTTGAGTGGGACCAGAGAGCACACTATTACTGTCAGTTCAGTTTATTCatctcccttggctcttgtcttgttgtaacaaagatttgaaacgacagacTAACCTACAACTAGAGCAGATGGGATTTCTCTGCTCTTGTCTCATCCTAGCAAGCATTTGAAACAACTAATTATAGCTCAAGTAGGCAGGATTTATTAAAGAGGCAGCAGACAGTGTACCCTCAAGTTTCTTGTCTCGACAGACTACTTACAGTTCCAGTAGGCAGCAGATAATGCACCGGGACTGACCCCATAGGAGTGGCTCCCTCTTGCTTCCCATCTTATAGGTTCTGTCTCTTCTCTCTGGAACCCGATTGGTTCAGCCTTATGCAAAATAGGGCTGTACCCACCACCAATCAGGGAAGGGAATGCCAAGGGGCATAGGCTTAAGGCCAATCAGAGGAGGGGAGCTGTTTGGGGCAtgtttatcctgtcagaggttctcagaccagtccttggcttcctctttcacagcctttttcttttgtttacccaatgagcggttcttctagccaccgtcttggactcgcttttctgttctaactaccttaacattaccatgatcgtggacgatggatttgggaggggccgcagcatccctgaactctgtgtggttgctcttcttgggcagaaattgcagtgggatccactaccagagagctggagtctctaaatgcagtgtgatttatggggtcccaggggtggcagaggccaggaggtggcacctaattgggaaaggtggAAAATATTTAAAGTGACCCCCACACCCCCAAAGACACCAGCATATTTTCTTTTTCCTCCAGCGTTCAGTAACACGGGCTTGTTCTTTGTATTTCTGTACTCGGTAGAGACTTCTCTTCTGAGGTGATTTTTGTGTGTGCTACAGCAACTAGCCACCCGATCTGCTCCCTTTTCTTTTCAGAGTCACCATGGGATTCTGGCTCCTCCATCTTCTGTAGAAGCAGTATCTCCAGGGAACGGTTCTGAGTTATCACAGTGTTTTTCTAACCTGTGCTCCCCCTCCCCACAGTTGGCTGTTACCAGTCGAGCCTTCCTAACTCTCTGTGGGCCTGTCTGATCTGACCTGAGGTACCACATGGCCCACAGATGCCTGGCAGTTTCCTCAGGGATTTGGTATTTGGTTCTCTGCTCCCTCAAAGTGCAAATAATAGAACTTAAATGCAATCATTTGAAAACAGTTGTAAGAAATAGAAACTTGAATGGTCCATTTTTAAGACAACATTGATGCCTGGACTCTTTAGATAAAGTTGAGGTTTGGGGAGGGAGATCAGACTGGATCCTGAAGAGACAGGACTCCACCTGTGGCCTGTGCCCTGGCAGTGAACTTGCCTGATGGCTTGTGGATGTGATGcagctcatgtgcctggagggtccctaagtaaacaggatgttggggaagggacaaactagcaagaaaatctttgttgaaaaatgaggatgtaagttgggaagggagaaagaacgatatcctgtaaggaaataatgaaacttaggtgacatctagaaagattatacatcccatagtactcgggcaatgaggaactggggggagggacctgcgtgttaggaaacaaattgcttgttgtaactgccctgagggtgcctgcccaccagacacccgaacttgcaagaccatcattgaaagtgtcatttctgctgtgctttgtgtctctaagtccatcccttggttttgggctggtgagcgtgtttctcaGTTACTTTTCTTCTTTTGAACTCCCAGGTTTCCTGCCAGAAAAACACATTCGTAAGTCTCATAGTGAGGGCTCGTGTCATTCATGGCACACAATGCAAAAGCGGAACTTTTCTTGTTAAGTTGTGCTTTTCAGAATATCCCTGTTTAAATCCATCTTTCACTCTTAGTGGGAATTGCAGTTGAAATCATCTCTTGGAATAGAATTCCCCATGAAAGTGGCAATGAACTCAATTTTTGCAAAGGCTTCTAAAACTGTTTGTTGGAAGTCTATTTAAATTTAGCTATGATTTCATCCATAAGGTCATTTCCCTTACCTGTAGTTCCTAAAGAGCCACTGTGGAAATTTTCTAAATTAGCTAGTGCTGAGCATCTTAAGGGCCAATCCAGAGACCTTATCCTTGGAAACAGTAAGAAACAGTAGCATAATAAAAGAGGCTGGCTTCCAGCCATCACCAGGCGGTTCTCACGTCACCCTGTTGCCAGCATTTCTCTGAGGTGCTCCACCTTCCGTAACAAAATGTGAGAACACCAGGAGGTGATGATCGTGTGCAAACTGACATGATGAGCTGTTACAGAAATGTCAGGGGGCCTCTTGTCTGTAGGTTCCACGTGTCCTGTGTGATGACAGGGAGAAGTGTGTTCAGCTGTAAACTAAAAACAGTTTTAGGACAATGTCAGTTGCATTCGAGTTGTACAAAAACGCATGCAGAGTTGATTTGGCAGAGAAAGCATTTGTCACACACGTAGCGTCATCATCCACGGAGCCCAAGGTAGCACAGAACAGAAACACACCCAAGTAAATCTGACTTCAAGGAAGAACAGAGCCTCAAATGGtgtggtggacagaaaccacggtccccagaaatgcccacatcctcatccctcagggcctgtgaacacgtcacctcaggtggcaaaaggtgtgcagatgtgatgaaggtaaagactttgagacggggagggtatcatgggctttccagtgattacactgggctttccagtgattacactggagagggaggcaggagggccagaggtggagagaggtttaaacatgatgacacgctgccatctttgaagatggaagcaggagccaggagccgaggggtgcaggtgcaggtggcatccgggggttgcagggaaatagatccctcgcttaaagggaaggagatgagtcccctgctgtaagctacaggaggaaagcagccctgatgacacttgatgagcctgtgagacccgttccaaacatctgacccccagaactctaagctaataactgatgttgttttaagccgctgagttgtggtcatttgttacagcagcagtaggaatctaatacaGATGGCAAATCCTCAGCTAGGTGAAAAGTTCCCGTGTTCTATCTCATATTCCTCCCAGTTGGAAGTTGAAACTTTGGGTATATAGTTTACAGAGTGCCCCAAAAGTCCAAGTATGTGTTTTATGGTATTATGTTTTCAGAGAGTATTATGATTCAGTTGCCTAATGCAAAAAGGAAATTGAATTTTTAATCCTTTGGGTCCTTGGAAAACCATGTGAAGTGAGCCGCATTACAACTCTTCCATACCAAAGGTATGTGCAGCTTTCCAAGCAAATAATTTGCACCTTTGTTAGAACTAGCAACCC
>chr13 66729482-66736949 (+-0 bp) directionality: bi:minus-plus
ACACTCCTCTTAGATCACAAAAACTTTTGATCATGAGGCCACTGCAAATATATTCCATCATAATTCTACCTCTATATTGGGCTTATGCTTGTTTGGGTTtctgcgatgattagcagaacgaacctgggcaacacaaccctcctggtcttgatacctggacagcaggattaatactccctgccctgtcgtgtcacagagctgttgtgagaagttaacgcaagaatgGTGGGGAAAATCTAATGATAGCTTACATTTTATTCTGTTCAGAGACAGACACTGTGTTTAGCGTCAagaccatctaattatccccgtctgagagaggaggaatctggggcccagagaTAAGCCTTGTGTGCACAATTGGCTCTGATGAAATAGCTGTGTCGCGGCAATACGGCAAAAAAGTAACCCACATTTCGGGCCggcagggtagagagattatggcttagactgagtctggctccaccattaaccgggcgaccttgggcttaacctctctgggattcagcttcctcatctgtgtaatggggatcacagaacatagtcaaagggttgtggagagaaccaagtaagacgacacatctaaagcgctgggcagcggtgtcttggcacacaAGTCATTCCGGCTTTTATCGTTATGGTATTTGCTTCTCAAATGGACTTAAGGGCAGTCTCAAGACGTCTGTGGCGCTGGTCTGAAGACCAGGGGACGACCTCTGAGTGGAgtgtgaccttggaaaagccactccttttccggacttgtttcccgcctcaaaataaatggagaaatgggatctataccctcccttccagcttcgcactcCTCGGCGCCCGCCAGGGCAGAGACCCTTCCCGGTGGGGAAACTCCCACCGCCCCACAgggtggggtaggggcggggcgggggtggggtCTGGCGAGCTCGGTCCCGCCGCCCCACCTGCCGCCGCTCACCTCTAGGCTGTAGTTGCCCCGGATGGCAGTGAAGTCGTCCAGGGCTTCGGCCGCGCTCCCCTCGTCCAGGTTCAGCTCCTGGCACAGGGCCTGCAGCGCTTCCCCGGCCGCGGCGACCACTGCCGCCCCCTCGGCGTGGGGATCGTCCTCGTCCATCCCCTCAGGCCCGGCGGGCGGCGCGGTCACAGCCCCCCGGCTCCTTTCTCCCTCCTGGGCGCGCTACCCACAACCACCCGCGCGAAAAGCGCGCGAAAATCGGGAGCTGCAGGACGACGTCTCTTCTATGGTCTGCATCCGCGTTTCTCCTCTAAAAAGTCCGTTTCTCCTCCAGGGCTCCCAGCCGGCCCTCTCCGGATATGTCATAAGAAGACCGACTTCGGGGCCTAAAACACCTGAACTTGGCCCTTGGGGGGCAGCGGTGGACACAGCCGGCGGGGCAAATTGGTAGCGGAGGGATCGGCAGTTCGCGCGCAGGGTCTGCCGGGAGTTGTAGTCTGTATCCAGCTTTGGCGCCAGCGGCGCATCCCTTTCTTGGTGGCTCTGGTTCAGGCAGGGCTACCAATTGCGAGGTGGCCCCGTTCATCTTAGGAAGAAACGTCTTCTGCCCCGCCAACCCATGGGCCTCCCTGCCCCAGGACTCCAATCACAGTTTGATCGAGACTTGCTCTCTGAGTTAGGAAACGGAGGAGGGAACTGAAAAAAGTGATCCCACAGCATCAAGGGCAGGGGAGGGCCTCGTCGGATACTCCTCAGAGTCTCCAGCGCCTATAGAGCGGTCTTTTAGAATCACTGAGGAGTTGATGAGGTAAAGATATTAGCAGACACCTGTCCATCTCTTTTTGATGGCTAAACGAGGCTTGACCTGGGCTGAAAGAGCTGAGAGTAAGGGGCACTTCCTCAGCTCCCTGGGCCCTAGGAACTGGGACCCTGGAACCCAGTAAAAACTTGTCATTCCAGATTTAGGAATGGCCTGAGCATAAGCCTGAAGGCATGGaactggtctgaaggcttacacttctgctccatcaaaaaccccttctccaggaagagccagaatcttttaaaaaggtaaatcagagctcctcagtccttcactcaagatccttcaatagattcctgttgctcttaaaataatttacaaacttctttccatggcctataaggccccatgtgatctggtcccacctcatctAGGGCATTGTCCCCTTTCTTAGGTATGTAATAAGTTCCAACCTGCTTTGTTTTGGAAccttggacatgccaaactgccaaactaattattacctcaaagcgtttctcacatgctggtcaaacaaccccaaatactctacatgggatctttgcttgtctggctccttctcatcatccaacaaaaagtcaccttgtcaagcttatccctgagcactgtatttaaaatagctaaccgcatctctcccccTGacacacacgcacgcacgcacgcgcacacacacacgcacgcacgcgcacacacacgcgcgcgcgcgcgcgcgcgcgcacgcacacacacacctgtatcattgtcttcatagcaccttattactatctgaaattatcttgtttatttgctggctcttcctattaaaacgtgagtcgcgtgacagcaggaaccttctttttatgttcagtgtattccagagtttatggattagtgactggcatatttggcactcagtaCTTAGTATGGTATGTTTAAAAATGACAAAGAGCCCATTGTTGCTTGGATGAGGGAAGGAGTCACCAGAGATGAAAACGAAGCAGGTCCAGTTAGGTTGCAAAGGATCTCAGAAGGGTAAAAAAGCATGGAGATTTTAATAAAAGGAGGTGAAGTCTGTGCAACCAGGTTCCTCTGGGTGTCACATATGGGTTAGTTGGGGGTAGAGAGCAGAGGTATGGAGATGGTGGGAGATGAGTCCAGCATAGATAGGAGCCCTTCTGCAGAGACAGCTCTGTCCTAGAGCTGAAAGGGGCCCTGCTGAAGAGGAGGAGTCTCCAATAACATAGGTTTCCCTTTGGGCTACGAAAGGTGATACTCTCAACTAGAACGGAGTATAACCAGACGGATAAGATCAGTTCTGGAACTGTTGTGTGTGGGATCCTAGAAGGTCGCCCCTCTCCCCTGAGCATTTTCCCAGTCTTCTACATTCCCCATACATAGGGAGGGCTGGGACTTGGGGACCAGCTGCAGTCTGGGTATCAAATGAGTAAAAACTCAAACTCCCTCCCCCAAACTCAAATGTGGTACTTCTAGCTCTGCTTTCTTCTAGCTGACTTCAGGACCATCTTATTATCTTCTGAAAGGGGTATTGGCATGTAGTGTCTGCATGGAGACTCACCTCCTATTAGATTTTTCAGCAAAGAAATGTCAGGATTAGTGGAGATGAAATGGATAAAGATTTTCCTGTACTGGATTtttttttttttttttgccgcagcacttggcattcagggtcttagttccccgaccagggatcaaaccACTGGACTGCCAGGTAAGTCCCTAGATCATTTGTTTTCTAATTAAGCTGCTGTGCATCTGTTTTTAAgagctccaggagtggaggcagcctggacatgaagatttgggaattttcaggcagtacctgaagttaagggatcagttttatatcactcagggagtgtgttggcacgagaagagactcaagggtagaccctctaggagtaccaacatttcagcaataggcaaaattttaggagtgaatgaaaagaggaaaaaaaaaactgttcaggaaggtataaggaggaggagcagtatttcagaggccgggaaagaagtactctatagagtccaacactacagagaattcagataggatgaggaattcaacgaagacctcctatattatctttcatatgatttcagtaaccttttccagaagcagctgtctttagcacagtgggagtggaagccagattactgtggttgagaggctgctggaaggaaggTCAAAAAGCTGGAATACAAAGTAAAAACTTGTCTTTACATAGTCTggtggaggagagccaaatggaagggtattttctaggattgggaaacacaagcatgtgaataatcagggacaggcagagactgaagataaagagaCCAGCGATGTAGCCAGGCCCTGGAGAAGGTGCCCAAGACGGGGATCTAGAGGCTGGTCTTCCTTTTCACAGCTCTTTTCTGGAAGGTTATCACTGCACATCTAGATTAAACAGACCTGAGAGGCACTCTGGTGAGTAGAAAATAGCAACATGCAATTGGGAGATGACAGTGGTAAAGGTTTGGATATTTCTTTGTTGAGAAGTATCCCTGGCTCTGTTAAACACAGACATCATGATTGGAATTTTTTGAAGAAAAGTGGAATAAAAATAAGACTACCCCATGGGGTCTTGGCTTTCATAGCTGGTCATGGACAAGATCATAAGAGCTGAGAGACCTCAAGTTTTTTGCCTTTGCCATAACTCATTAATCTCTTTTTTATCCAGATCTGAATTTCAGAGGGTCATTCTGGTCTTGAAAAGAAACCATTTTTATCCAGATCTGAATTTCAGAGGGTCATTCTGGTCTTGAAAAGAAACCAAGATAAAAGGAAACAGCTCTCAGGAATTATAAGCCAAAGAAAACCAGAGAGTCATTGCTGCATTTTTCATCTTTTTAGTCAGTAGTGGGGTTTCCAGTGAGTTGCGGTGTATGTACTATAAGGCCATTTCTTCTTTGCAGCTGAATGATTCTGATTTGTTTTTCTGCTTCATGCACACACACTAAGTCCTGAAAACCCTTCGtttcttcattccaaatatgtttactgaatgcctactatgtgcaagatactgattctTCTCTTGCTGTGACTTTCAGATCATCCAGGTTTGAACTGAGGGGCACTGCTGGCTTGAAAATGACCCAGAAACAAAAGACACACCTCTCTCAAAGGTCATCCACCAAACAAAAAATGAGAAACACTGCATGCTGGGTTTTTTTCCTCCTCCGGAGTGAGTCTGTGCTCTAACTTTGGATTTTCAATACGTTGTTATCCTGTCTATGTGAACCTCCCATTTTCCTCTCCTGTCTTTTGATTCATTTGATCTGTAACTCTTTACATTCAATTAACCGCTCACGTCTATGACGTTTCCTTTTGCCATGTGGTAATTCTCAGACTATCCTGAAATGAACTATTAGGAAGTACAAGCTTTGGAAATGAGGTCAAGATAAAAGGAAAAGGAAAATACTCTTGAGTTCCCTTCTTTCCCTTATGAAATAAAGCAGATTTAAACTGTACTCTCCCCCTACTCCCCTCTTTTGGACTGTTACCTGTGTCATTGGTTTTCAATAAACAGGACTGCCAAACTCACCAAAAAAAAAACCCAGCCCATGCTGTCCTTTTTGTTATCACTGACTCTCCTGCTCCTTCATCCCCTACACCTAATCACAAAATCTTGTGGATTCCTCCTCCACCAGATTTCTAGTTGTCTTTCAACATGTTATATTTTCTCTTCCAATCCATCTTATGTTTACTTACTAGTCCAGTCTTTCTCAAGCAGCATTTGTATCATGTCTCTTTCTCAAGACTCTTCAGGGCTTCACTATTACCAGTTGAATCAAATTTAGGTAGGTAAGCATTGATCCAGCCTCACCTTCATGTTTTTTTTTTTTTTCTCTCTTCCCTTTTGTCAATATGCTCTCCCTGCTTTTTTCTCAGGGTACATGTTGGTTCTTTTTTTTTCGTTATTATCCAATGGCCTGCTGTGTTAACACTCAATTGAGCTTCTTTGACTAGAAAATGAATTATGGGTGGTGAGATAGATTTACTCTCCATTTCTGATCCAGATACGTCATGAAGGTTGTTTATATTTTAATCCCATAGTACCTGTATGATTAGCAGCCTCCCAGTTGTGGATTTAAAATTTCAGAGTTCCCTGGAGCATGTGTCAagagcctgattcagacctttagaggctccaagactaaaaagattaggatctacaacctcccaaatataattcaaaatataaacaattctaaaccccaaaataagtgtaagaaagtacaacaaagttctgattattttccccaacatgaccatttcattttgtaattctttcccctccaaaatttttttgtcccccagctttgctctaagcaacagggatagtctgccCTAAGCAACTACTTAGTTGGCACATGCCCCTCTTAGGAAAATCTACTCACCTCCTAACCTTTTAACAGACAAAAAAAAGCAGTTAATAGTTGTGGGGGAGGGGCAAGGCCTGACCTTGTCATTCTTAACTGTTGTTCCTCAAAGAAAAAGCTAAATTGATGGTCCTTTAGCTGGATCCTTAGAGAGAAATTAGAGCCTGCCCTGCTCACAAGGACAATTTATGTTTTATCTACCTCTTTCAGACTTTAGATAAGGAAACTAAAAACTGAAAAGCCCAATTTAACTTAAAAATGTTCATTCTAAGGGTTTCTCCACCAAAACCTGTGTCCTGGGCACTCAGTTCAGTCATGAGAAGAAATTTCAGAACAGCATTTTCTTTTAAGTTTTCCTCTAAGAGACTGTCCTGACATTGACTTCATTCTgttgctgctgctaagtcgcttcagtcgtttccgactctgtgcaaccccacagaccacagcccaccggctcctggggttctccaggcaagaacactggagtgggttgccatttccttctccatgcatgaaagtgaaaagtgaagtgagtccctcagtcgcgtctgactctcagcgacccatggactgcaNNNNNNNNNNNNNNNNNNNNNNNNNNNNNNNNNNNNNNNNNNNNNNNNNNNNNNNNNNNNNNNNNNNNNNNNNNNNNNNNNNNNNNNNNNNNNNNNNNNNCTTTGGTAACTCCTGCTCCATTGCATTCCCAGAAAAGTTGGAAAACTGAACATTAGTGAAAACCCACCCCAGGTATAAGCCTTTTAAGGAGAAGGTCTTGTTGGAAAAATTAAGCCATATGAGAGAGATGTATGTTACACCCAGAGATGGCAATAGCAAATAGTCTCAGCAAGACTATCCCTATTGCTTTCTGCCTCGTTTCAATTTCCTCATTCGATTTAGGGAAGTTGATATTTTTCTTTCTTCTTCAAAACAGCTAAGGCTATTACCtatggagctactgaagaaagttcagagaattggaatcaagagtcttgagtctaagtcctagcactatcacctactgattttgtgctctctggctttaacctctctgagtctgtttcctcatctgtaaaatggcgataacaataatatctaaattacacaatcacttcaaggtaaaaaaaataacatgaaagttctATACAAAGAACAAGAATAACTACTGTTTCCTCGACTGCTTTTCTACTGCATCAGAAACAGGTGGATGCTTTACAATCAACTCTGATCCACTTTCTTTCCACATGCGTGTCATGTCTCGATCAGTATTACTGATTCTTAAATGTAGATTAACTGAGGTTGGG
>chr13 66749019-66755808 (+-0 bp) directionality: mono:plus
TCTCTCAAGTTTGTAAAGAGAAAGGATGCCATCTGGGGCCTCTCAGAGCCAGTGGCATGCCGCCATTGTGTTGCAAGGCTTACAACAGCACGTCAGCCCTTGCTTGGGCTGATGCTCTGATGGAGGGTAAAATAATTCACTATATCCAAAGAAAGGATTAAAGATCATTGCAAAGGCCAAACATAACCCCATTTCCATTCACCCCATAAGTAGTTTTTGAGTATGTACTATTACCCTGACTCTGCAGCCCCTAAGTCAGGTTAGTGGAGTTCCCAAGAGTTCACTAGGCTTTTTTGGTGAGGAAGGGTGGTAAGAGAAAATGAATTTTGATTCATTTGGGAGGAAACTACAGAAAAATGGATTCGTAGAACAAGATTGGTCATAGATATCAAGTGCTGATGTGAGAAGGATGGGAAATGTTTCCTTTATGTCATATTCCTTCATTAAAAACTATGTCTGAAAAAAAATAAGCATGTCAACATATTAAGGAGTTACCAAAGCCATTATTGCTCACATACAAAGAACTTGCAGATTGTTGCAACATCACTAGGGTTGATGAACCAGGGATCTTTGCAGTACACTGCTTGGGGCAGCTTCCACTTCAGGAACCGGGCACATATAGTTAGCACTTGCCTGCTCTCCTGTGAAAAGGATGATCAGAGATCAGCAttttcaaacatgttttagctgagattacctttcttcaaataaaatgctaaagtctaatatgataaactcaaaattatcttgtttgaagtgagggcaaggtgccTTCCTTCAACTTTCCCAAACAGTCTCTACAGAGAACCCATAAAATCTGCAGGGTTCTGGGGAAAATGGAGAAACCACTGGTCGAGGGCATAAGTGAGAGCTACTAACATCAAGTGTAATACCCAGATCAGAGATTTGGGCAGGAGTCCCACTACCCCATGCTTCTAGAGAGAGGGCTCCCATGCCTACTCGCTGCTCCTAGGTTATTCTCCTGTCACTACGCATAGGAAAGTAGCTCCCCATCTCACAGTCCTTGTAAATCTCTAGCTTGGAAGAAACTTTGGAAAGTATTGATCCTGTCTTGATCCTGATACTTGAGCAAAATTAGCAAGTGGTCTTCTTCTTTACACACTGCCCTCAGAAGGCCCCCATGCACCATATAACACCCCTGGTAAGTCTCCAAGCAAGTGTTTGGTCCCAGTTCCACTAGACATCTGGGCCATTAAAATTCCTCTGGGGACAGATggaatgcacattagttcagttactttgttatgaattgtaagtgtctagtaaaaagttaaagatacccagatatttcacttctgggttgatgccctcaggaaactctgagacatttacacaaagaagtttaccaaaatgctcactgcagcattataataaggaaaaaataaaagtaatctaaatgtctaggaataaaagaatgggataagttgcagttacaagacagaattctatatagcagtgataagtgaattagggctatataacatgaataaatcttctaaatatgttaaacaaagaaaaagcaaattgctgaaaggatttacaaatgatatgaacaaagttttttaaggtataaaacttttttcagataaagttttaaaacatgaaaaataatacCTCAGAAATGATAACAAAATTTGAGATTTTGCGTGATTTTTTCCAGTTTTATTTCTCAGCCTAGGTGGTAGGTGTATTGATGTTTTAAATTATGTCGTCAGTGCCAGTGATTCCTAACCTTAGGCTGGATCCCTCCCCTTTGCTGAGGCCACCTTCTGAGGAGCCTTGACAAGCTGGCTAGAAGGTGTTCAAAGTCTGAAGGAAAATAAGTCTTGACTGCTCTAGGCTTTGCCTGATCACCAAAAGCTGGCTGGGGTGCAGGGTGGGGGTCAGGGATCAGTACTGTCTGTCCCATGTCTGTGACCTCTATGGGGCACACTTTGCCATCACTTGGTTGGGAGGCTCTGACCTATACTTCACTGAGGTCTGAAGTATTTTGTATTTATGGCTACAAGGCCATAACACTTCCCCCATAACAAGGTGCCAAGGCCCACCGTAATCTTTAGTCCTGTTTCTGAATCTTTCTGTAAGGAAGACTATAGGTGGGTGGGAGCTCCAGCATTTTCCCAGACTCCTTGCAGCCTAAACCCACTTCTCTGGTTGGCTGTAACTGGTGGTCACAGGACCTTGAAAAAGACCAGCTTCTGAGGTATGGGAGAGTACTAAAGATGATGCCATCCCTCCCACAATTCTTATAGAGGAACCTCTGGGAGATTAAGGAGATTTCAAAGATATCTCCAGATTTCAGAGAAGCTTCTCTGTTCCTGATTTAGCCTCAACATTAGTCTATTTGTCTCAAGGCCACAAGGCTGTTCTTGAATTAAAAAGAAAAGACAACAGACTGTGATCATCATTAACAGAAAGAGTCTCTTGAATTGGGCAGTGTGTTGAGAGTTCTGGGCTAGGCTGAATATTGGAGGGGCTACAGAAAGGTATAATAATACATGATTTTCACCCACATAGGATCATGATTTGCTACACAGAAATAAGGAGTAAGATTTTTCACACAATTCACTTAGGTAAAATACTTGAAAGGAAGCCCgtgccagaggaaatggggaataaagatgataccacaaagtccatgccctcaaagaAATGAGGGCCTGTTTGCAGAGTTGACTCTGGATTTGAACTTATTCAGGGCTGAAAGAAGTTAACAGTAGGCATTACCGTAGCAATTGCATCATTCTCATCCTGAGAATACAGAAGAAGTGGGACCAAGCTGTCCAGGACTTGGCTCTCTACACCCTTCTTATCTGCGTATTTCACAGACTTTATGGAGGCTCCAAAGAGGGTCATGGAGAAACGATGAACATCCGGTCTTACCTATGAAGGATGTTCAAAGGGAAGCAACTCACTGAATGTGTTCATGCTTAACTTATAAGAGCTCTAGGTCGGCTGAAATGCCAGTCCTAACAGGAGGATATTTAGATGTTGGTAGCTGAGGGCAAGAAACCAAATATATGTGGAGACAGTCACACTTGCTGCTTTGCATGGCTCATTCTCTCACTCCAGGAATGAGTCCTCACCACTTGTATCTGCTCCTAGTATTAACCATCCACTCAGGCTgggcttcccaggtggtgctattggtaaaggacctgcctgccaatgcaggagatgtaagagatgctgctttgtctcagggttgggaagatccccccagaggagggcatggcaacccgctccagtattcttgcctggagaatcctatggacagaggagcctggctggctacagtccatggggtcacaaagagctggacacgactgaagtgacttagcacatacatatCACATGCTGTTTTGCTGAAATTAAAAATTCCAGCCTTGGCATATTTGACTCTTCAGAATGTGGTTCATTGGGCCACATTTATttctcttttatttttagctgggccacttagcatgcaggatcttagttccctgaccagggatgaaacccacgcctcctgcagtggaagcgtagggtcttaaccactagacagccagggaagtctcCCTGCGTATTTTTTTTAACAAATCTTTGGGATCTGGGATGGAGACATAAGTATAGTCCACTATCCTGACCCAGTCCTGATTGTTCCTTGAAAGAAAAGACAATGTCTTTTCTTATAGAAACTCCTTCTTCATCCCAGGAAGCAGGGGAGTaccttggcaagtctctatgcctcagtttttaatctgaaaaacagtaacaccagccctaccaacatcacagggttacctagaagggtcttaagagatttgaaagtgctcttaacaaaaaagtacaatctaaaatagagttattactatCCCAACCTCGGTTTGCTGTTATGCCAATTACCTTCCCCCTAGGAAAGTCTCTCCTCTCCCCTTATCTTACATCACCAAATAAGGAGAAGAGGGTCTTCATCATGGCAGTCAGGGTGGTGAAATCCATTGTCCTGACGAATTGCAGGAGTATCTGAATGGCTAACAAAACAATCTTCTCGTCGGATTCACATAAAAGGTCTAGGATGCACGGCAGCAGGCTCTTGATGTCTTCCCTCTGTGTGCCCAAAACAGTGAATCACCACCCCTCCCGATGGCACTTCCTTTGTTACCAGAGTAGGGCTTCCCACCTGTGCTCTGTCCCTGGTGTTTGTTGAGTTGTTGATTGTTCTGGCCagcccagaacagagaattaaagagggcctgatgccatctctcagtattggcaggactgataagtagagaaggcaaaagaacttatGTacatatgtatacctgtggctgattcatgttgatgtatggcagaaaccaatgcaatattgtgtagccattatccttccactaaaaataaataatttttaaaattaattaaaaaaatagaatTGGTGGTCTTACCATTTCCTCCTGTCTGGTAAGATAGCACAGTCCCCTCAGGGCAAGAATTTTAAAGGGATTATTTTCAAGAAGTAGCCAGTCTTTCAAGCGGGCAACACAGTATATGCTGGGAAATCTCCGAGCCACTGGACTCTGAAGAAGCTGAAAGAACCCAGAAAGTGGCCAAAGAAGTTACCTTTTAGCCCTTTTTCATGAGGGGAGCCAGCTTCCTACCAACTCCGAAACACCTATTTTCCTTTGAAACTTCTACTCTACAGCACATACATTACAGGATGATGCTTCCACTGCAGGGACCTAAGGAACACTGAATATGTGGACAGAGAACTTCAATAAGGTTAAATTTGGACCATTTCTATCCTATGTCTGAATCGGACCCTAGTTGGTCACTCAGTTGGACATGGCCTAGGAAGGCTGGTACAGCTCCCTTATAGGCTTCCTGAATACATACAGCCTCTGAAGAAGTCCTACCTCCACAAAAAAGCCTGCCGATGTGAGCTTATGTTTATCGTTCCCTCGGTTAAGAAAAGGCACTAACAGGTACATGACCTTATGTGCAAGGAGATGATTTCTCTCCAGCAATGCACTGCAAGACAGAACACAGAACATCTCTCAGAAATGCTCTTACTCAGAGAGCAATGTTCCCAGGGCAGGGATTGGGGGTGAGGGGGCTCTCAAGTTTTTCCTCAGCTTCAGGTGCACGAGAGGGTAAGTTCAGTTCAGTTCagtcactcagttgtgtccgactctttgcaaccccatggacagcagtatgccaggcttccctgtccatTaccaactcccagagtttactcaaactcatgtccatcgagtcggtgatgccatccaaccatttcatcctctgtcgcccccttctcctcccgAGGGTAAGGCAGGGCTGAAAAATTTGCTGGAATTATGGGCATTTGTCCATTCTGGGATGAGAAGGTTATTCAACTTTGGTGGCTCTGATAACTAAAAGGGGGGAAAAATTACCTTAAAACACAGCTGATTTAGAGCAGGGATGCATGGCAAGGAAGTCTTACTTGGCAAGGAGGGATACTCCCTGAAGATGGCAATCTTTTCCTTCCAGAAGGGTCCATCCTTTATTCTTTTCCATGATGTTGAATTCCTGCCAGCAGAATGTTCTGAGGAGTAGAGTCTTTGTAGCCTGTATGGCGAAGCTAATCCAAGAAAAATAGTACAAGTGAATATAGTACCGGTCCCTCCAACTGAAGAGCATAAAATCACCTGCTCTCACCGAGGAAGGCCATGTATTGATAGCTGCTGGACTCTAATTCTCTTCTTTCTAGATTTTCCTAAAGATTCTCAGTGCTCTAATACTTGAAAGGCCTTTCACACAAACTCTAAGCATAAAGAAATCCAATAAAATTGTGTTTCCCTGGGAGAATGGAAAGAAGTCTATGCTAAAACAAATGATGTAGGATGCTAAACTGAGATTCACTGCTTTTTCCTTTACAGCTTTATTTAGATAGAATTTATACCTCCCTTAAATTTACTCCATTGCTTTTGAAAACTACTTATCAAACTAGTATTTTGGAcataatatcagagaatcttgaagctggaaaggtccttggagaatacctagcctgagctcacttacagataagaaaacaggcacagaacaacagaaagattcgcccagagtacagagttatttaaaggaatgagaatcaggacttccctcgtggtccagtagttaagactccgcctgccaatgcagaggacacggatttgatccctgctccaggaagccttcacatgcagcagggcaactaagcctgtgcatcacaaccatggagccttgcactcgggctaccacaactactgagcccatgcacctagagcccatgttgcacagtgagaagccacggcaaggagaagcaactagagagtagcccccaacttgctgcaacaaaagaaagactgcgtgcggcaacaaagacccagcagaacctaaaataaatacttaaacaaaaaatgaatgagaatcagaactcaagttcttctgcctcttagtcAGGCATTCTTAAATATTCCATATTAGAGCACTTCCTCAGAAAGAAATCCATGTGCCCCAGAAATACTGAGAAATTTCTATTGAGACCCTAAAGGAGAATTTAAAAATACCTCCCTATACATGAAGCAGAAATAAGAAAATGCTCAGCTTCGGATCAGCATGGTCTTAGAGGTAGGTTTAAGGCTGTCTCGCTTGTCTCTGTCGCTACCTGATTTATCAAGAAAGGGCTGGCATGCTGTCATCCATTATTTTGCAGGGCATATGAACTCAGATAGCCAAATTTGCCTTGACACCAATAAGa
>chr13 70529295-70535032 (+-0 bp) directionality: mono:minus
CCTCGTCGGGGAACAAAAGGTCTGTGCTGAAGACCAGCCCGTGAGTGGGCAGCAGAAAACCAGCTACCAGGGAGGCAGATGGACCCTGCCGCCTCTGGCAACCTCCAGCCTGGCACAGAGGCTGCGCTCAGTGCACTTTCAGTCAGCTGCGCGGACAGGGGTGAGGGTGTCTCTCTCCAACAACGATGGCACAGCCTGGCCCCCTGGACACACTGAACGAAGCGGTGCTGGGGAGTGGGCGGGAACCCACTGCTCAGGGGCGACCCCCCTCCCCTCAGCATCACCCCACGGCCTGCGACCAGGCCACATCCACCCAGGGGGGCGCTGGCTCTCCAGGCCACAGGGGCAGCGAACCGGACGGGATAGCTGGCGGTGCAGGACCCAGGGCGAGTGACAGCGTCCCCAAACACGAATCGCAGGACGAGCAGGTGCCCTGAGAGGCTCCTGGCTGTGAAGGACCAGACCATGGGCCTGCACCTTCCTGTCCTCCGTAACTCCTAGATGGTCCACCTCCCACTCCAGTCACACGGGGGCCTTCAGACCGTCCCCTCACCAAGGGGAGGGATGGACGTCATAAATTAGCCTCAGCTGAGAGACGCTCCTCACCTCTCCCCCCAGGGAGCAGAGCGGACTCCTGGAGGAAGACGCACGCTCCAGGTAAACGCCCAGACTCCCCGTAAGAGCCCGCCTGCTCTGAGAGGACAGCAGGAGACACAGGCAGAGGGGCTTGGCCGGGCTGAGGACAGCAGGGATGGAGCAGCACTGATGCCCCGTGTCCTGCAAACCCAGGTAGGACTTCAGCACCTGGAGGAGCGGGAGCCGGCCCTACCCTCACCCGCAGAGCCGGCAGCGCCTGGCACCCACCCGCTCTGGTCTCCATCCTGCGCGGGCTCCCACTGTCGGGCTTGTCTGGTGCTGGCCAGAGCCTCTGTGCAGAGGAAGCCAGGTTTGCACGCCGGTCACAGGTTCTTCGATTGAAGAACCAAAGAGCAGGCAGCCTGTCCTCTCCAGGCCAGCGCTCCGCCTGCTCCTCCTCCCACCCAGATGCCGGGTCAGCCCTGACGGGGAGCTGCATCCGCCCTCACCTCCCTGCCCCCAAGTGTGACCAGAGCTGGGGACACAGATTCCAGCAGAAACGAATTGCACACGAGGCCCATGGGTTCACCTAGACCCAGAGCCGGGCAGCAAGCTCCATGCTACACAATCACCACTTCACCTTCCACTCTGCATCCGTTCTGTCTGTCGCGAGGGCGCCTGTAGccaccccagcccacgtcacccagcccagcTGTTATGAATGGAGCCAGGACACAGCACAGGGCGGGGATGCCAGACTGAAACCCTGCTTGGGGAGGGGACTGTAGAGAGAGGGGGCCCCACTCGCCCCACGTTTTCCGGTGTTGGCGCTTCTGTGCACGCAGATGCCCTCTAGCCCCCAGGCCTGGGCAGGCAGGTGGGGAGGGTCTATGCTCCCGGGAAAGGGAGCAAAGGCAGTGGGTGCGGGGGCACAGGAGGGGGGACCAGTGGCTGAGAAGACACAGCCCACGACTCTCCTGACCAGGGCAGCTGCTGGCTTCGGCCTGCAAGGGCTGCCCGCATCCAGAGGCCTTTTCTCCAGCACACAGCTGAGCCTTGGACAGTTTAGTCGTCACACAAAAGGTGAGTCAGACCGGCACCCCACCCCAGGGAGAGTCTAAGAATAGAAAAGGGGGGAAGGAGCTTTAGGAGGAGCCCATACTCCAGGTTTTATGATTTTTTCCTTGGCTGGCTCTTCTCTCCTGCAAAGTGCCTTTATCCACATGGGCTGCAGTCTTTGAATGGACAAAAGCTGCTCCAGCTGGAGGAATTTGGTCCGAGAAGAGGACAGGAAGACAAGAGGCAGCAGGGCCCAGGACAGGGCAGCAGAAGCAGGGAGCTCTCAGCAAAGATGTACACAGAACAGCTGATGCTGTGCCTCTGTGGAAGGCAGCCTGGCACCCAGGGAGGGGACACAGGACCTGTCAAGAGACCACAGACTGAGGCGGACAGAGCCCACAGCATCTGTGTCTCGACTTGGAGAACACGCGAGACTTCAGGTAGTAAGGCCTCCCAGGCCTGTGAGTGCCTACAGGTGCCACCTACCCTCGCCCACCTCCCACCTGTGCTCCCCACAGCAGGGTGGGCAGTCAGCCTTGAAAGGAGCTTGAGTCACACAGGGCCACCCTCCCCAGGTGCTGCGAGTCCCCCAGCCTGGCTTTCCACTTCAGGACCTAAGGGCTCCTGACAAAGAGAGCCCACTTTCCAAATCAAAAAGCTCCTCAACAGTCAAGAATTAAAATATGTAATCAAAGTATGAAAGTATACGTAGCACAAATCCAGGTTTCCTGTATCAGAATGGTGATCTGGTCTCACCTGTTCAAACTGGATCTACAACCCCATGTAAAAAATACAATAAACCAAACATGTACAAGACAGGCAACAAGAAACACTGACATGGTTCACCATCTCTGACGAGTCCAAGTGCAGACAGAGAAGAAGGGAGAGATTAGTCACCTTACAGAAACAGGCTTTTCTTCAGGAGAGACTAGCGCCAGCCTACTTCCCTCAACTTTGCAGCCCACAGACTGCCTCCTACCAGAGGCAACATCACAGTCTACCCTCTGCTGGGGTGCAAGCCCGCGGGGACCCGCCTGGCCATGGGGCCCTCCCACTGCACCCTGCCGCACCCCGGCTCTGGCTGCGTCTCTGCCCAGTGGGCAGTGTTCCTGCTTTCGCCTCCAGGGCCCCAGGTATCTTTAGACACCCGTTTGATGACCCAGCCATCTCTGTCTCCTTCAAGCATGCGGCCCAAGCCCCCACCTAAGTCACTCAGATCCAAGAGCAGAGGAAAGAGAGTCTGGCCAGCTTGGGTGGTCTCACTGCTTGGGGGGTGGTGGGGGGCGGCGCACCCTGGCTGTCAGGCAGGGCCCCCGTCTGTGAGAAGACCTGCCCGCAGGCCGCGCTGTGAGTTTCCCACCTTTTAAGGACCAGCTGGTGCTGAGGCGGGGTCACTGTGTCTTCCATGAACTTGTCCACCATGTAATTTATTTTCTCTGCTTTGCTGTTTGGGTTGTTAATGACATGTGAATACAAAAGAAAAGAAAATCCTCTCAGAAGAGACAGCCCTTGGCTGGGGCACACAGGACTCTGGGACACAGCCACTGGAGTTGGCTTCACGCGGCGGCCCCGCCCACCCGCAGCATCCACGTGCCACCACGGTCTCGTGTACACGTGAGGCGTACACGTCACCAGTAAAGTGTCAACTGAGTATCTACTGCATATGGATATATATAAGTTAATCTGCACGTACATAAACACTACAGGAAAAGTTCCAGGCGTCTGTTCTCTGATAGAAGGCAACCCCAATCGCCATTCTTGGCAATTCTCCACAGAGGCTTTGGGGCTAAGTAGCTTCACACCCAACATGGAAATGACACAAAAACAGGCTGCAGAGCACGCCGAGTCCTCACATGCCACCTGTTTATCAAAGGAGAGGTGGTCCCTCATGGGACGGGCAAGCGGGAAGAGACACTTGGGAGGAACAGTGGCTCTGGGGCTTTTGGTTTCCACAGAAAAGTCTCTCCTGGAGGCAGAAGGGGCGACCACCACCTCCATGCTGGGAGCCAAGCCCGTGCGGTGCCTGCCTGGTCTGGTTCTGGGGGCGGGTGGGGAGGAGGGCCGTGGCTACCCCACTCCCTAGTATTTCTCACTACAGCCCCTGCCCTCCCTCTGGGGTCTCCTGAAGCTGCCCACCGGCCTCGGCCCAGGAGGAGCACCCAGGCCTTGGTGCTCTGGGCAGCAGGGGGTTTCTGGGAGCTTCACTCTTTACCTGCTGCTTGCAGAGTGGCTGGTCTTGGGGATACAGTGATTTACCGCTGAGCACAGCTTTGTAGGCAAGTTTCTCAGTGTTACAAAGGCACCTCTTCCTGTGGCTTTTCTCAATTAAAAAAGCAGATATATGACAGTTCAGCTAACATAAAGATCGTGTTTTCAAGTTCGGGGATATAAATACAGAACTTTAAAACCTCACAAGGACCTGTCCAGCAAAGTCCAGCACACCAGCCAGGCCCCAGGCGTGGGGCCAGGACTCGAACTTTATCGGGAACCCCACACGCAGGTCTCTGTGCTGAGGACCACCCTGGCTCTGATGGTTCCAAGAGGTCCCCGAGCCACTCAGTTCTTGCTCTGACAGGTTGAGCCTGGGTCTTCCTTCCCAAACCAGAGGCAGCTGTGGAGTGAGTGTCAACAGAGGGCTGTGGAAGCCCCCCAGCGGCTGTGGCCTTCACTCCCATCGCCCATCCCTGTTTCTCTTGTCAATTTTCCTCTCTAAACATGTCTAGACTGAAAAAAAAAAGCGGCACACAGGTCAGGACATTGGGCTTGACAGGTGTCTCTTTAGTCTATCTGATCACTGAAGAGTTCTGTCCATGAGTCAGACTCTGTGAAAAAGCAGAGCTGCTGTAACAGCTTACGAGATTGAGAGCATCAGACACTAACCACATACCGGCTCTGTTTTTTAAACCGCCGGGAACACGGGCTCCGCAGTGATCATCCCAGGAGGCGAGGCGAGGCGAGCCCACTGTGCAGTTTGCCGGTCACCGCTGAAAGGGCCCAGGTCTCTTCAAAGGCGCTGCCTTCCTCGAGGACTGCAAAGGAGGCCCGCGGTTGCAGGTGTGGTGACCCCAGCCTGACCGTGGAAGGTGTAGGCAGGCGCGGCCCAGCGATCTTCAGAGAACAGACACAGGGCGTTTCCAGAGATGATGTAAGAGACCATGGACTGCTAACCAGAGTTTCTATGTAATAAAAGTGTCTGCAATCTGACATTTTACTAAACGTGTATAGGCAAGTTTATATGTTAAAAACTTGATTCTGTGTCTATGAATATGAAATCTGAACTATTTATTCACTGGAAGGCAAAGGAGAGGTCCTACATTATGGGCAGGAGAACTGGCAGACGCGTCTCCCCGCTCGCGAGCGGTGGCAGGTTGGATGGCGGCGGGCTTGGCCGCGTGGAGGCCTGTGCGGGCCGGGGGCTGGTGCGGCCTCGGCCTGTGGCAGCAGAGAGGGGCTGGGCCCTTCCAAGCGGCAGCGGCCTCCCAAGGCTGGCCGGTCCTTCATAGCCATCAGTTCCCATTCAGTCTGTTTCTGAGGAGGAAACACAGGCCCGTCACCTCCATGCGCATCACCAGGATGGCCCACCCTCCCACGTCAGGGACTTCATCCAGAAGCTCGGCCTTCCCACCAGCCTCCCTGCCCTCCAGCCCGAAGGAAGGTGGGGCAGGCCGTGGGGGCAGAGGACGGGATGCTGGCCGCACCTAGCAGGGCCTGGAGCCTCCCCTCAGCAAACCTAGGCCTGAGGCCGGGCTGGGAGCCTGACTTCTGGGCGATAAACCCTTGCCACACACCGCCTCCCCTTCCAGCTCCTCAGAACACACGGTGCTCGTTCGGCAGGTCTGCTTCCTGACGTGTGTCCCACTGATGCCTTCATCTGTTGTGGGGGAGGGGGTGGCTGTTGAGAGAGACCCTCATCCAGGATGCTTGCGGGGGGTGGAGGGGGCGGTGTTGAGGCTGGCTCAGAGGAACCAGCTCCAGAGGCCAGCCCTCCCTGTCCCCCTGGATACCTGTCTCGGCCAGAAGAGGACAATGCTATGAAGGCACGGCCAGCCTGGCCACCCCTGCTCTGTCCCACCCAGGACACCAGCTCTTCACTCACAGTTGGA
>chr14 4168554-4174738 (+-0 bp) directionality: mono:plus
TATCAAGAGAGTTCTGGAGCCCTGACCACCCCTTGTGGTTCTCAGTGCTGAAGTGCAGGAGTATGCGGTTGACTCTGAGTGCCCGCGGCCCGCCCCTGAGTGCTGAGTGCCCAGCCTGGACCCTCCGGGGGCCTGGGTGTGCTCCCAGCAGTCGctccccctcccccacctcctccccctccccccGTGTGTCACTCAGCCGATTAAGCACAAATGGAATGTATGTGTCCTTCCACTCCCGGAACGAGTCCGTGCAGCAGCGTGCACCTCTCTGGGTGTGGTTTGTTAGCCAAGCGTCATAGGATCTATGCACTGAAACTAGAGAAGGCTGTTGGCGGTGGCCCTCTGCCGGACACGAGGCCAGTGGTCTGTGCAGGAGCGCTGCCCTCCGGGGGTGGCGGGAGAGGCAGGCCCTTCTGCTAGGATTTGCGTCCTGGCCCCAGACGTGGTTTCGCCAATCGAGAGCCGTCGCACTAAGAGTAGTGTTGTGGGCGGCTCGACGAGCTCCGCTGCGCTAAGTTGGCTTTCTGTCCTCGCAGGCAGCTGTCACAGAAACCAAATCCACGATCAGTACAGAGTCCAAGGAGACGAGCCTTCCCCTAGCGCTGCGTCCTGTCTATAGGTTTCCTCGGGCCCTGCGATGGCCCCGTCCATCCAGGCCTGACACTGACCTCTGGCGCTGGGGTGTCTCCTGCTGGGCTGAGCGCCTGCCTCCGTCTTGTGCAGGGGCTCTGAGGGGCCAGGAGGGGTGGGGACACGCCGTGGGGGACGCTTGGCCTGGATTTTGGGGGCAGCGACAAAGGGATGACTATTTGTATCAGTATAGCTCAGAgtggtgtgtgtgtgtgtgcgtgAACGCACACGTGTGTGCACATGTGGGTGTCTTATTAATGGCATTAGTCTCTTCTTGCTGTATCTTTTTTTTTTCTTTTTAAATGACAGAAGCCTCTGCTTAAAGAAATGTTGCAATTCCCTGTCATTTTATTATCAAGTGGCACTTTCTCCTATTCCGAGGGACACCAGTAAAGTACACTCTTGACTTAAATTACTGGGAGCTTTCAAGCAAAGGAGGGTATCTTTTCACTAAAATATTTTTAAAGTCTTCAATGAGGTTAGTTTTCAGCCATGTTCAGTATCATGTAGAACTGTGTCTCTCCAAGGTATGTTTTACCACTTGCAACAGGATCTCGGGAGGTCGGGGCGGCGGTGGTAAAAAAAAAACTCAGTTTCCCGCGCTCGCTGCCGAGTCAGAGCCTCCAGGGCGGGTGGCTGGGCATTGAGTTTGTCACCATCAGCTAGGGGCTTGGGCTGCCTGGAGTCTGAGAACTTCTGATCTAGAACCTTCTGGAGAGGAAGCTCTCCCAGGCACCCCTTCTGGCAGTGCAGGAAGACGTCTTCCTGAGCTAATGCGTTGGGGAACACTACAGGCTGGCAGAAAATGAGACCTAAATTCTTAAAAAAAAAAAATCATTTTGAAGAAAAGTTTTCTTTCTAGAGGGCCAAAGTACTTTGAGAAGGGTACTTTTTACAGCCCTAGGCTTGTTTTATGAAGTTTTTACTAAAGAGCATTCGTAAACCAGACGTCTCCAGCTGGGGTAGCTATATACCTTGGTGCATGTCTGATGGCTCAGAATTCAAATGGCTGTAGTTACAGTTTCTCAGGTAAAGAACTGTTTCCCCAAATTCCTACCAATCCTCCCATTATTAAGATAAGTTCTGAGTCAGCGTGAAACCTCAGAGTACAGTAGAGTGAGTTCAAGCCCTGCTCACATGGAAGCCGAGAGGGGCCCCTGCCTGCCTGAGCAGGTCATGCCCACCCAACCCAGAGTGACCTCGAGGCCGCCCCGAGAGGGGCTCCGGGCACCTCCGGGCTCCGCCCATGTTTGAAGGGTTTCCTGAGGTCCGTGCAGGTTGCAGAGGTGTCCGCTCGCTGGCTTTGCCCCACCCCACTGTTAAGGAAGGTGTGCCTTGCTTTAAGCAGACTGAATGTGAAAATTGTGATGTAGAAATCTGGATTCATTTGCAAGGAAAACTGGGATTTATCTCATCTCTTTAGAAGAGGTGTCTGAATTAGATTCTTATCCTGGTACTCTTCCTAATGTATTTGGTAACATTCACCTGAAGAAAAGTTAATGTAGTCCCCTCCCTTCACCACTTCCTAGTCTGTTCGACGGGCTCTCGCCCTGATTGCTAAGTGATGAAAGAAACCCAGGGAGCGATGTGGGTCGCCATGAGGAGAGCCCTCTGGCCCTGCTGAGATGCCATCCTGCTGCTGGTGTACTTCCTTTGATAAGCTCAGATGTCCCCGGTTCAGATAGATTTTGTAAAAACTGGGCATACCTGTACCTTTAGAAAGGGATTGTTTGGGTTTTGGTTTTCTGTTTCAAAAAGTCTTCACAGATACACTTGATACTACATTTTAGGGTCTGCCTCTTCTTTTCAAGATTGTGTTGCTTTTCGGTAGCATTCTCACACTCCGTGCATGGGTGTTTGCACCCTGGAACCACGAGACATCCCTGGCCACTTTGTGGCCTTCCCCGGGAGGGCCTGGTCAGAGGTCGAGTGATCTCTGTGTGCTGTGTGAAGTTGGCTGCAGTCAGTGCTGTGATTGATGTTTACCCCAGCGTGTGCTCCTTAAAAGAGACAATTCAAGTTCAGTTACTACAGCAGGGTTGTGGGGGGTGGGTATTGATATATATTGTACGTTACTGTTATTGTTGTTAAATGCAAATGTTGCTATTTATTTTTTTTTTCCTTTCTGCTCTGGTTTGATTTGCCTGATAATGGATATTCCCGTGCATGTGGTACCTGGTGAATATGATAGAAATTATTTCCCCTAACTTTTATAAATTACCTGATGTTTACCTTCGAGTTTGCTGGATGATTTATTTTTGAAAGCCACAAATGTAATTTTTCTGGATGAATTGTTTTTCTTATATATGCAGCAGTGTAGTTTTGCATTGATCTGCAGGGTGATTTAAATTTTATTTTTACAAGGCAGTTTTTCAGGCAGATTATATATTTGATACAATACGTTAAGGGTAGGCCAGCCAAGCGTCCTGCAGCGGGGAGACCAGACTGCCTCGAGGAGGCCTCTGGAGGCCGGGGCGGCTTCTCTCGGCCGCTCGGTGCCAGGCAAGCGCTCGGCTTGCTTCATGGAGCCGTCCCTCGGGATCTGACGGAATCCTTGAGTGGGACTTTGATCTGTTGGACAGTTCAAAGGATTTTTTCATGGGCATTTTCCTACACCTAAGGCAGTTCCATTAGGAGGAGCTTTAGAAGCTGACATAATCCAGACAGTGGACAATCCCAGTGGCCCGGACAAGCCATAGAATTTCCCTGTGACCTCTAACTCATCTCTCACGCTCATGAGAAAAGGAATGTACAAATAAATAGAAACTTCCTCAGTGCTCATACACCTCACTTTCAGAATGCAGATACCTTATTTATATTTAAAGCCCTCCCCCAAAGCAACCAAGACTATTCTCTCCAGCTGCCGTGCCAGCAGTCGCGGCTGCAGTGACGTTTCTCAGTGTAGACACCGTGCACGTGTGACTATGTAATAGGGCTGTCCGTGTTACACACACATGCTGACTTTTTGTAAGGAAAATTTTCAACTCAAAATAATTGCACTGATTTTTTGACAGCTTCCTTTTTATTATGTCCAACTTTGCATCTGCTGTACTTGTTTGAAATGATTGTAAATAGACTTAGGATAGCAGAAATGGTGTGAGACAACGCGTTGCTTTGTTCAGTGACTCTGCCATGTTTTCCAGTGTTACGTGTTAGAGCTGTGTGGGCTGCCCGCTGCCCTGCCCCCTCTGCAGCCGTGTCTTtgtgtgcgtgtgtgtgtgcgtgtgtgtgtgtgtgtgCGCACATACGTGTTGACCATTCATGAAGGACAAGTTAGCCTCTTCGCCGTCTTTTTCTGGAAGGAAGTTTGTGGTCTATCGGAAGGAGAGTGGGCTCCCTCCTTGCGGTCTGAAGATTTAATTCTAAGAGGATTAGTTGTAAATCCCTTGAATACTTCTGGTCTGTTTAATTCCTTGTTATTTGCCATGACTCCCTAAAGCATTTGCTTCTACCTCCGTCCAGCATTTGACAGCTTGGAGAGGAAGTGTCTGAACGGCCAATGTTATTAGCGAGTCACAGTCCCCTTGCTTCTCTTTGGTCAGCCGTCATTTGAAAGCCATGAGGTCGCTGTTGTGTCAGAACTGTCATCTGTGGCTTAATCTGTAGATGCCAGGCAGACCTGGACCCCAGTGCTGTCCGTTGCTCCAGGCCTCCTGCGTTGGCCAGGTGAGAAGTGTGGGCTCTAGCCCAGCATGTGATTCTACTTGTGGGCGGGCTCCCCAGTAGCAGACACACAGAGGAGCTTTCACACCCACGCAGCCAGTCACCTGAGTGTGTGTTCCCGTCACGTTGACGCCATCTCGGTGCCCTCATTTAACGCTTTTTTTTGGATGTTTTGCCATTTTGTTGTCTAAAGTGAATGTATTGGCTTAGCCATATCACTACAGAAGGTGGTTTCTCATAAGTACCTTTTAGTATAAAAATAAGTAAATTAACGCAGATAAAGGCTACCTCTGAATTCTTAACAGGTTCATGTTTGCTTTTAAGCTTAGCTGTCCACACTGAAAATAGCCAAAATGTTGCCTGAAAAAACAGAATCGTGAACACCTCTCTGTTCAGTTCTGGCTTGAACATTGCGTGCCATACTGTGACCCCCGGGCAGTCCCCTCCCCGCACCCGGCTGTCCGGGTGGACCAGGGACTCCTCAGGGCTGCCCGGCTCCGACGTGCTGGGACTCTCGGTGGCCGGCAGGAAGGAAGCGAGAGGGCCCTTCTGCGTCGCCCTCGGGTGCAGGGCCGTGGACGGCGGGACCTGGAAGGGACCCGCTGTCCTGGCATTTCCCTGTCCTATCTGATGTAAGGAAGCACTTTTTCTTTCCTGCTTTATTTATGAATGGGTTGAAAGTGGCTCCTTCTCTCTTCTCCCTTTTTGTACACTCTATAAAATCACAAAGGTGCTTAAACACCAACTCTCGTGCAAATAGTTCTTTTACAGTAGCTGCATGGTTTCAAAATGCAGTGCAGGTGTCAGTGACCTCTGACTTGGGAACCCTTGAGTGCTGTCACTCCATACTTTAAAATGAGCCAAGGTTCAAAAGCAAAATGTTCTGTTCAAATCCAAGGCTGTTTGTTGAGAGGAGCACAGGGGCCAGGGCAGCAGCATCCTGAATGGGCGGCGGTTCCCGCTGCCGGTGCCCCGGACCGGACGCCCCCTGCGGGGCGGCTGGCCTGGGAGAGCTTGACATCCCGTGTGATTTACCACTTTGCCGTCAGAAATGTGCTGTGCCCACACGCTGCTGTGGGATTATCAGGCTCACCCTCTGCTCCTTTGCATCTTTTCTTTAGGTTCCTCGTGTTCTCATCTTCAGAAGGTGAGCATTTGCTCCTAAGTCTGGAGGGACAGGCGTCTGGGTGGGAGGGGGCGGCTCCGAGCTCCTCTGGATGCACCTCAACCTTGACTTTGCCCCAGAGAGGTTCCAGGGGCACCATTAGGAGGAAGCCCTTGCCTTTAACGCCACATGCTGTGCTATAATTCCCAGAGCGCCAAGTGCCCTTTGCAGTCTTAAGAATGTGCAGTTCTGCAGTCGCGCTGTCCTACAGGCAGACCACCCCAAGGGGCATGGGCGTGGGGGGTGCCTATGGGGGTGCCCGCCGCGTCCACTGACCCACTTGAGCCCAGTGGTTGCTGGGCTCTTCAGTGACTCGGTTTGCAGCCAGAATCGCAGGCAGGGTTTTCCAGTGGCCCCCTGGGGTCCCAGCATGGGTCTGCTCCCTCCTCACCACTTTTGCGCTCATGAAAGGTCACTAAAGATGAGGGAACTGAAGGAGATTATTGGTGCTTTTGTTCACATGTTTCTGTCTTACTGGTTGATGTGAGAAATGCAGTGTGTTAGACCTTAGATGGCCCTGGTGGTGTGACTGAGGGTTGAGTCCTCACCTTCAGACAGTCAGAGGAGGCTAGTTACAACTTGCTTGGAACTAGTTACAACTTTCTAGTTACAACTTCCTTGGATGTGAGTAGTTCAGAGTTAAAGCTAAAACACCAAATACTGACTACCCCCCCCCCCCGCCAACCATGTGTCTCTGGGAACTTCGTTCGTGTTCAGGCCAACC
>chr14 15169007-15194870 (+-0 bp) directionality: mono:minus
TGTCCAGGCCCTAATTCTCTCTGAATCCCTAGAACAGAAATAGTTATCTGGCACGTGGCCTGGGCTAACTATTTGTTACTTGCTGATGGAATCAATGAACGCCTTTTACAATAGTTATGGTGGCAAACAGTGTCCTTTTTAGGTCAACAATAATCGCCTTTAAGgggcttcccaggtggagccagtggtagagaatacacctaccaatgccagggacacagacacatgggtttgagctctgggtagggaagatccctgcagaaggaaatggaaagctgctccagtattcttcctgaaaatgtccatggacaaaggagcctggtggactaccatgggctataggccacggggctgcaaagagtcggacacgactgaaCAAATACAGACAAGAGCCTTTAACATTGAAGAAAGCAGCTCACCTACATGCTGCTCTGCCTCTCATCCGTGCAATCCACATGCAACTGAGAGAACCCACACGGGGCCATGTCAAAGGACATCTGAAACGCCAGGCTCACCTCACCTACTCTTTGGAAACAATTGCCGAAAACATTCTGTGAGCATGCTTTcacaaacacacactcacacacacTTTTCCCACAGAAATAGTGAGCACCTTAACTACAAATTCATCCTCAGATTAGGAGGAGGCATTTAGTTTCCCAAAGAGGAATAGTCTTAGAAGTATTCTGATCTGGTTCTGGGANNNNNNNNNNNNNNNNNNNNNNNNNNNNNNNNNNNNNNNNNNNNNNNNNNNNNNNNNNNNNNNNNNNNNNNNNNNNNNNNNNNNNNNNNNNNNNNNNNNNTTGCAGTCAATGAACACTGTGTAAGCGATGGGCTAGAGAATTAAGTATAACCTACCACACTGCAGTGCAACAGCCTTTCGCCTAAATACACTTCCCCAACTAAACTCAAAACCTTGGTGGTCCCATATGACTAATGTCCAGGCCCTAATTCTCTCTGAATCCCTAGAACAGAAATAGTTATCTGGCACGTGGCCTGGGCTAACTATTTGTTACTTGCTGATGGAATCAATGAACGCCTTTTACAATAGTTATGGTGGCAAACAGTGTCCTTTTTAGGTCAACAATAATCGCCTTTAAGgggcttcccaggtggagccagtggtagagaatacacctaccaatgccagggacacagacacatgggtttgagctctgggtagggaagatccctgcagaaggaaatggaaagctgctccagtattcttcctgaaaatgtccatggacaaaggagcctggtggactaccatgggctataggccacggggctgcaaagagtcggacacgactgaaCAAATACAGACAAGAGCCTTTAACATTGAAGAAAGCAGCTCACCTACATGCTGCTCTGCCTCTCATCCGTGCAATCCACATGCAACTGAGAGAACCCACACGGGGCCATGTCAAAGGACATCTGAAACGCCAGGCTCACCTCACCTACTCTTTGGAAACAATTGCCGAAAACATTCTGTGAGCATGCTTTcacaaacacacactcacacacacTTTTCCCACAGAAATAGTGAGCACCTTAACTACAAATTCATCCTCAGGATTAGGAGGAGGCATTTAGTTTCCCAAAGAGGAATAGTCTTAGAAGTATTCTGATCTGGTTCTGGGAATCATACATTAATGCAAAGATTTAAATCGTGATTTTCTAAGTAATATTCCAGTAATGATAACTATTTAAAAGGTaatgaaaagaataatgtgttagtcacttagtcatgcccaactctttgcaacccaatggactgtagcccaacaggctcctctgtccatggANNNNNNNNNNNNNNNNNNNNNNNNNNNNNNNNNNNNNNNNNNNNNNNNNNNNNNNNNNNNNNNNNNNNNNNNNNNNNNNNNNNNNNNNNNNNNNNNNNNNATGCCAGGGACACAgacacatgggttgagctctggtagggaagatccctgcagaaggaaatggaaagctgctccagtattcttcctgaaaatgtccatggacaaaggagcctggtggactaccatgggctataggccacggggctgcaaagagtcggacacgactgagcaaATACAGACAAGAGCCTTTAACATTGAAGAAAGCAGCTCACCTACATGCTGCTCTGCCTCTCATCCGTGCAATCCACATGCAACTGAGAGAACCCACACGGGGCCATGTCAAAGGACATCTGAAACGCCAGGCTCACCTCACCTACTCTTTGGAAACAACTGCCGAAAACATTCTGTGAGCATGCTTTcacaaacacacactcacacacacTTTTCCCACAGAAATAGTGAGCACCTTAACTACAAATTCATCCTCAGGATTAGGAGGAGGCATTTAGTTTCCCAAAGAGGAATAGTCTTAGAAGTATTCTGATCTGGTTCTGGGAATCATATATTAATGCAAAGATTTAAATCGTGATTTTCTAATATTCCAGTAATGATAACTATTTAAAATTAATGAAAAGAATAAtgtgttagtcactcagccatgcccaactctttgcaacccaatggactgtagcccaacaggctcctctgtccatggaattccccaggtaagaatactggagtgggtttctattcccttctccaggggatcttcacacccatggatcaaatcaaggtttcctgcattgcaggcaaattccttaccatctgagccaccaggggccctTTCTGACTGGCTCATGCTTGCTCACAGACTCCCCTTACTTGGCATTTACTCTGAACATATAAAAATATACAGATTCCCAATCCTTATCTCTTGACATCATCCTAAATCTGTCCCAGTAAGTCTACGCCCTGGGTTTCTCTATTTTTATAAACTTCAGAGTGATTCNNNNNNNNNNNNNNNNNNNNNNNNNNNNNNNNNNNNNNNNNNNNNNNNNNNNNNNNNNNNNNNNNNNNNNNNNNNNNNNNNNNNNNNNNNNNNNNNNNNNTTTCTGACTGGCTCATGCTTGCTCACAGACTCCCCTTACTTGGCATTTACTCTGAACATATAAAAATATACAGATTCCCAATCCTTATCTCTTGACATCATCCTAAATCTGTCCCAGTAAGTCTACGCCCTGGGTTTCTCTATTTTTATAAACTTCAGAGTGATTCCAGTTCCAGGGATGAGAACCATTCACTTGAATCACCTCACCCCTTTCCATTCCTAACAGTCAATGAGTGAGAAGCTGTGACAGGTGAGAAGGCTGTAACAATCTATCAGCCCACAGATCTTGAGGGGCCTGGTGTGACTCCTGGAAAGTTGCACCACCCGCCAAACCCTTAAATGTCCATGTGAAAGCTGCAAGCCAGGTATGAGAGGATACCCATCCCAGCTATATGTCAGCTCCTCAGTCAAGAGTATACTTTACTGGGATCCCCTGAACAGACTTCACAGATTTTCTCAGGCTCCTTGCATGAGTCTGATGAGACCACCTGTCAGTCACAATCCATGCTCCGTGTTTCTCCAGTCCCTGGAGCTAAGCCAATCATCTAGAGGCATCAGCTCATCGTAGAAGATTCTACCCCTTGTTCCCAGGTTCTTTCCTTATTGAAACCTCAAACGCCATTTCATCTAGACCCATGATCTGAACCTTCCCCTTTGCAAAAAGTCCAGAACCACGAAATGACATTGAAACTTTGTCACCTGGGTGTGTGTAAGGACCTGGGGTAAGTACCACTACAAGATGAACCAATCACCCTGTAATCTTCTTTAGCACCCCACATCAATAGGAGTCAATCATTATttttattttattttattttatttttttctaattttattttattttTAAACTTTACATAATTGTATTAGGAGTCAATCATTATTTGTGCAACTTTTCTCTGATAGCACCTAACACCACTGTAATCTGACAAACACTTGTATGTGTGgcctggtgcgctgcagtcaatggggtcacagagttggacacgactgagcgactGAACTGAACCGTGTAATTTCTTACCCAATAAGcctcctccagaaaactagcgttattatcatagagacttggacttgttttgctcactcacatccccagcacctagcacagagcctagcacacagtgctcagGGAAGTCGCACTCATTAATACAGGAGAATGGGTGTTCTTATGGTTGCACAGGATGCTACTTTCCTGCCCACTAAGAAATTTCTCTTTCAGAATCAGTTTGTGACAATGTTGCTCATACCAACCATGGGGATTCTGAATTCCCTCAAGAGGTTCAGAGGATTAAGTAAACATAAGATGCACAAGGAAGCTCAGGAANNNNNNNNNNNNNNNNNNNNNNNNNNNNNNNNNNNNNNNNNNNNNNNNNNNNNNNNNNNNNNNNNNNNNNNNNNNNNNNNNNNNNNNNNNNNNNNNNNNNCTTACCATCTGAGCCACCAGGGGCCCTTTCTGACTGGCTCATGCTTGCTCACTGACTCCCCTTACTTGGCATTTACTCTGAACATATAAAAATATACAGATTCCCAATCCTTATCTCTTGACATCATCCTAAATCTGTCCCAGTAAGTCTACGCCCTGGGTTTCTCTATTTTTATAAACTTCAGAGTGATTCCAGTTCCAGGGATGAGAACCATTCACTTGAATCACCTCACCCCTTTCCATTCCTAACAGTCAATGAGTGAGAAGCTGTGACAGGTGAGAAGGCTGTAACAATCTATCAGCCCACAGATCTTGAGGGGCCTGGTGTGACTCCTGGAAAGTTGCACCACCCGCCAACCCCTTAAATGTCCATGTGAAAGCTGCAAGCCAGGTATGAGAGGATACCCATCCCAGCTATATGTCAGCTCCTCAGTCAAGAGTATACTTTACTGGGATCCCCTGAACAGACTTCACAGATTTTCTCAGGCTCCTTGCATGAGTCTGATGAGACCACATGTCAGTCACAATCCATGCTCCGTGTTTCTCCAGTCCCTGGAGCTAAGCCAATCATCTAGAGGCATCAGCTCATCGTAGAAGATTCTACCCCTTGTTCCCAGGTTCTTTCCTTATTGAAACCTCAAACGCCATTTCATCTAGACCTATGATCTGAACCTTCCCCTTTGCAAAAAGTCCAGAGCCACGAAATGACATTGAAACTTTGTCACCTGGGTGTGTGTAAGGACCTGGGGTAAGTACCACTACAAGATGAACCAATCACCCTGTAATCTTCTTTAGCACCCCACATCAATAGGAGTCAATCATTATTTGTGCAACTTTTCTCTGATAGCACCTAACACCACTGTAATCTGACAAACACTTGTATGTGTGgcctggtgcgctgcagtcaatggggtcacagagttggacacgactgagcgactGAACTGAACCGTGTAATTTCTTACCCAATAAGcctcctccagaaaactagcgttattatcatagagacttggacttgttttgctcactcacatccccagcacctagcacagagcctagcacacagtgctcagGGAAGTCGCACTCATTAATACAGGAGAATGGGTCTTCTTATGGTTGCACAGGATGCTACTTTCCTGCCCACTAAGAAATTTCTCTTTCAGAATCAGTTTGTGACTATATTGCTCATACCAACCATGGGGATTCTGAATTCCCTCACGAGGTTCAGAGGATTAAGTAACCATAAGATGCACAAGGAAGCTCAGGAAGTTGTAGGTATCCTGCCATGTTGAAGTCTCAAGTCAACAACCAACAGACACAGGCTGTCTATACTAGTTGAGGAGAAGGGTGATGGACAACTCTACAAGACCCCTGTTCTGCTCCTCTGATACCTACCACCCTAGATACCGCAGGCAAGTACGCACTGCAGATTAAATGCCCTGCTTCTGACAGAGAAGAGGCATCAGAAGCCTGTATTCTGAAGGGTATTGACTGGGACTTGAGGAAATAGCAGAGGAAGGGACATACAGCGGAATGGGTAAAAGGAGAGAAAAATCTTAAGGGAGAAAGACAAGTGAGTCCAAATGTGTTTAACCAGTCAGTCAAGGTATATTTTTATCCTGACTTACGAAGTACTCCTTCTACCAATAAGCTGAAGCATCTTTCTTAAACCCTCACCTAATATTTGAGCAACATAATGGGGATTAAATCAATTTTTCATATTTTATAGAGCCAAAGAAGCNNNNNNNNNNNNNNNNNNNNNNNNNNNNNNNNNNNNNNNNNNNNNNNNNNNNNNNNNNNNNNNNNNNNNNNNNNNNNNNNNNNNNNNNNNNNNNNNNNNNGTAATTTCTTACCCAATAAGcctcctccagaaaactagcgttattatcatagagacttggacttgttttgctcactcacatccccagcacctagcacagagcctagcacacagtgctcagGGAAGTCGCACTCATTAATACAGGAGAATGGGTCTTCTTATGGTTGCACAGGATGCTACTTTCCTGCCCACTAAGAAATTTCTCTTTCAGAATCAGTTTGTGACTATATTGCTCATACCAACCATGGGGATTCTGAATTCCCTCACGAGGTTCAGAGGATTAAGTAACCATAAGATGCACAAGGAAGCTCAGGAAGTTGTAGGTATCCTGCCATGTTGAAGTCTCAAGTCAACAACCAACAGACACAGGCTGTCTATACTAGTTGAGGAGAAGGGTGATGGACAACTCTACAAGACCCCTGTTCTGCTCCTCTGATACCTACCACCCTAGATACCGCAGGCAAGTACGCACTGCAGATTAAATGCCCTGCTTCTGACAGAGAAGAGGCATCAGAAGCCTGTATTCTGAAGGGTATTGACTGGGACTTGAGGAAATAGCAGAGGAAGGGACATACAGCGGAATGGGTAAAAGGAGAGAAAAATCTTAAGGGAGAAAGACAAGTGAGTCCAAATGTGTTTAACCAGTCAGTCAAGGTATATTTTTATCCTGACTTACGAAGTACTCCTTCTACCAATAAGCTGAAGCATCTTTCTTAAACCCTCACCTAATATTTGAGCAACATAATGGGGATTAAATCAATTTTTCATATTTTATAGAGCCAAAGAAGCTACAATGAGTTTGTAAGAATCCAGAATGATTCAAATTATCAGAGGTTTTGGAGATGGGATGGATCTTCCAGAAATCTTCCCATTCAAATGCTTGACTTTGGATAACGCTTAATTTCCCCCATTTTATAGATAACACAAGCTAGTTCTAGGACTGAGATTCGGTGAGAAAGGTGTGAAGGGCCTCAAAAGAGCATAACCTGGTCCATTATACACAGCATTTGGCAAAACTATGCTTATGACTCAGATAAGCTAGGACCTTATCCAAGTAACCCAGAGATTCCCAGACTCATCAAAATTTATTTCAAAAACTTTTTAATAACTGATTTCTATAAGCCAGTTTCTGTTCAAAAACCtttaatcctcacaacaagctggtgaagtaaatacaatcagtattttgattttactagcaaaaaaaaaaaaagtacagagaggtcaagtatgtttcttgaaattgcacaactaaaaagcagccaaccaattcttaaaattggcaataaaaaagataatccaggagatctccctcatatggaaggaggctttaccaacagccctcctccaaactcacattgctccgagagaacaggttggttttagcccctatgagatattgtatcagagaccatttgtttatttcaatgacctctttttagatccagagacccaaacccttagaacttacactatggtcattgggtaattccaataagaaatgtgattgtggggtgtcaaccacgacccaaaggaatctgacggacctccactgtatacccctacctactaattaaggtttggaaagatgctttcccaaaagttcaactccagcccacacggaagggcccttaccccgtaatactctcgccctccacagcacccaagttaccaaggcatggctcctggattcaccactctcaagttaagttgtggaataaaataggagaagatacctgatatatctgcgagcctctggaagacttctggtatctattcaggactacagataagtgtcaNNNNNNNNNNNNNNNNNNNNNNNNNNNNNNNNNNNNNNNNNNNNNNNNNNNNNNNNNNNNNNNNNNNNNNNNNNNNNNNNNNNNNNNNNNNNNNNNNNNNaaagttcaactccagcccacacggaagggcccttaccccgtaatactctcgccctccacagcacccaagttaccaaggcatggctcctggattcaccactctcaagtaaagttgtggaataaaataggagaagatacctgatatatctgcgagcctctggaagacttctggtatctattcaggactacagataagtgtcattctgatgaatatccaaaaagttaagctcctggggataagctttcttgggaCGGTGCCTGTGTTCAGTCTGAGCTACTTCATTGTCTCTCTCTTGGTTTGTGTTAGTCAGGGAGATCCTTTGCATGTCTGTTATCGGTTCCCATAAGACCATACTCAGGACACCCCGATGTGGTTCATGTACCTCTGGTGCTGTTACTCTTATATATACTCCTTAGGTCTAGCCACCACAGAAATCATGAACATGCTCAATAAGACTAGCTGTGGTATGTTCTAACCCAAGTCTTAAAAAGCTGACTTATATCAATAGGTCAGGACTGAGCACCCAAAACTTATTCAACACTAATCAAATCCTGGACAAGGTCACCACAGCAACCTGGTTTCAGTCAATAAGGATACAGTCCTACCGTGCTTCGGGCCTAAAATTCTGTTTGCTCCCTCTTTCCTCAACTTACTTAATTTACTTCTTCTCAGGTGAAcaatggagaaggacacggcaacccagtccagtattcttgcctggagaatcccagggacagaggagcctggtgggctgccgtctgtggggtcgcacagaatcagacacgactgacgtgacttagcagcagcagcAGCAGGTCAACAAAATACAGGCTCAATTTCTGATACAACAGGGATATCAACCCCTGACTCCTCTGACGACTTCCTCAAGCCACTCCCCCTTGGATAGACATCAGCAGCCCTTACTGGCCCTCCTCattgacagctagcaagtgatggacaccccaaggcccctcactgctccaactcagcaggaagtagccagaatgaatgacacccatttccccaatgaattggggtccatacacttgaggggggaCTGTTACGTAGGAAGTTAAACATGAGCAACTTGAAGGGAGGCCTGGCTGAAAGGGATGTAAACTCATCTCTAAACTCCATCCCAGACACACCCTGGAGAGCGCACAGATATATTACAAAATAACCACAGAGACTTTTCAACTCCTGCACATGCGCCTAGGCACACCGTGGAGACAAAAAGACCACAGGGGCTTCTCCTAGTAACCTTAGGCAGTTAGGAGACCATTAAGGACTCATGAATATTCTACATCTAACAGACAGAATTATGGGAAGNNNNNNNNNNNNNNNNNNNNNNNNNNNNNNNNNNNNNNNNNNNNNNNNNNNNNNNNNNNNNNNNNNNNNNNNNNNNNNNNNNNNNNNNNNNNNNNNNNNNCACAGAAATCATGAACATGCTCAATAAGACTAGCTGTGGTATGTTCTAACCCAAGTCTTAAAAAGCTGACTTATATCAATAGGTCAGGACTGAGCACCCAAAACTTATTCAACACTAATCAAATCCTGGACAAGGTCACCACAGCAACCTGGTTTCAGTCAATAAGGATACAGTCCTACCGTGCTTTGGGCCTAAAATTCTGTTTGCTCCCTCTTTCCTCAACTTACTTAATTTACTTCTTCTCAGGTGAAcaatggagaaggacatggcaacccagtccagtattcttgcctggagaatcccagggacagaggagcctggtgggctgccgtctgtggggtcgcacagagtcagacacgactgacgtgacttagcagcagcagcAGCAGGTCAACAAAATACAGGCTCAACTTCTGATACAACAGGGATATCAACCCCTGACCCCTCTGACGACTTCCTCAAGCCACTCCCCCTTGGATAGACATCAGCAGCCCTTACTGGCCCTCCTCattgacagctagcaagtgatggacaccccaaggcccctcactgccccaactcagcaggaagtagccagaatgaatgacacccatttccccaatgaattggggtccatacacttgaggggggaCTGTTACGTAGGAAGTTAAACATGAGCAACTTGAAGGGAGGCCTGGCTGAAAGGGATGTAAACTCATCTCTAAACTCCATCCCAGACACACCCTGGAGAGCGCACAGATATATTACAAAATAACCACAGAGACTTTTCAACTCCTGCACATGCGCCTAGGCACACCGTGGAGACAAAAAGACCACAGGGGCTTCTCCTAGTAACCTTAGGCAGTTAGGAGACCATTAAGGACTCATGAATATTCTACATCTAACAGACAGAATTATGGGAAGACAGAAACAACACAGCCAGCTGCTAGACAACTTATAATTGTCAATCAGCCTTGAGCATATGCCCATTTGCATTCCCTTTCATTGACTGGTGCTGGGTACAAGCCCTATTTGACCTGGGCATAAGCAAAAGGAAATGTAAAAAGGGGAAGCCAAGAGGGATCAACGGGGTGAGGAGGACTCCTCTGGGAGCGCTGGACTAGGAAAAGATCTGTCTGCTTGAGCTGAACTGAGCTGTGACTTGTCTGCTGTTCCACACCTTTTGGTCCATCACTCCACAATTTTGTTGCGACAAAACAGGAAACGAGGAAGAGAAATAAACCAACCTGACAGCTCTAGTGTTGTTAGCATCCTCGTCACTGTTAGCACACTTAGCACGCTTAGTGAGGGCTGGTAGTAGAGTTAGGGATGCAGGACCTCATGGCCATCTCCATTAGGAAGGTGGCTCATATTGAGAACCATGAGATCCTTGACACAATTGGTGAAGGCCAATTCGCCAAAGTGAAGTTGGCCCAGCATGTTCTGACCAAGGANNNNNNNNNNNNNNNNNNNNNNNNNNNNNNNNNNNNNNNNNNNNNNNNNNNNNNNNNNNNNNNNNNNNNNNNNNNNNNNNNNNNNNNNNNNNNNNNNNNNCGTGGAGACAAAAAGACCACAGCGGGCTTCTCCTAGTAACCTTAGGCAGTTAGGAGACCATTAAGGACTCATGAATATTCTACATCTAACAGATAGAATTATGGGAAGACAGAAACAACACAGCCAGCTGCTAGACAACTTATAATTGTCAATCAGCCTTGAGCATATGCCCATTTGCATTCCCTTTCATTGACTGGTGCTGGGTACAAGCCCTATTTGACCTGGGCATAAGCAAAAGGAAATGTAAAAAGGGGAAGCCAAGAGGGATCAACGGGGTGAGGAGGACTCCTTTGGGAGCGCTGGACTAGGAAAAGATCTGTCTGCTTGAGCTGAACTGAGCTGTGACTTGTCTGCTGTTCCACACCTTTTGGTCCATCACTCCACAATTTTGTTGCGACAAAACAGGAAACGAGGAAGAGAAATAAACCAACCTGACAGCTCTACAGTGTTGTTAGCATCCTCGCCACTGTTAGCACACTTAGCACGCTTAGTGAGGGCTGGTAGTAGAGTTAGGGATGCAGGACCTCATGGCCATCTCCATTAGGAAGGTGGCTCATATTGAGAACCATGAGATCCTTGACACAATTGGTGAAGGCCAATTCGCCAAAGTGAAGTTGGCCCGGCATGTTCTGACCAAGGAGGTGGTAGCCATTAAGGTCATTCAAAAGACCAATCAGAGCTCCTCCGGCCTCAAGGAATGGAATCAAGAGATTAATAGCCTAAAAACAATAAGCCACCCAAATATTGTAAAACTACTGGAAGTTATTGATACTGAGGAGGCTCTATTTATAGTAATGGAGTACGTCAGTGGAGGAGACTTGTTCACCTACTTGGAGGCCAAAGGCCGCTTGACGGAGGGGGAGGCCCGAGGCCTGTTCCGCCAGCGGGTCTCGGCTCTGCAGCACTGCCACCAGTGGGGCGTGGTGCACCGGGATTTGAAGCTGGGCAACCTCCTCCTCGATGCCAACAACAACGCCAAGATCTCCGACTTCAGCCTTAGCAACCAGTGGCACCCACAAAAGAAGCTAGACACTTTCTGTGGCAGCCCCACGTTCATGGCCCCAGAACTCTTCCTGGGGAGGCCTTATACAGGCCTAGAGGAGGATGTGTGGAGCCTCGGTGGCATCCTGTACACCATAGTAACTGGATCCCTCCCCTTCAGGGGACAAGATTTCTGGGAGCTGTGGCAGCGTGTGCTTAGGGGGCACTACCATATGCCCAAATATTCATCTAACAAGATAACAGACTTACTAGACTGTATGGTAACACTGAACACTACCAAAAGAGGTACTTTAGAAGATGTTTGGCAGCATCCATGGGTGAACAGGGGCCAGGAGGAGCCACTCCCGCCAGCCTGTGAAGAGCACCCTGGGGTGACAGTGGAGACAATACTGGGCTGGTGCAGAGACCAAATACCGGGCTTAGACATAAGCAGCGGCAGTGACATGAATGAACCCAAGTGAGGGCCCGCACCATCACTGTGAGACTGGCCGTTTCCTCCACCTCAGCAGCCAAGACATAAGCCTACTCCCAGCCCTGAGATGTCATGCTTATTCCTGCCTGGCTTTGGGAGACCATTCNNNNNNNNNNNNNNNNNNNNNNNNNNNNNNNNNNNNNNNNNNNNNNNNNNNNNNNNNNNNNNNNNNNNNNNNNNNNNNNNNNNNNNNNNNNNNNNNNNNNAAACTCATCTCTAAACTCCATCCCAGACACACCCTGGAGAGCGCACAGATATATTACAAAATAACCACAGAGACTTTTCAACTCCTGCACATGCGCCTAGGCACACCGTGGAGACAAAAAGACCACAGGGGCTTCTCCTAGTAACCTTAGGCAGTTAGGAGACCATTAAGGACTCATGAATATTCTACATCTAACAGACAGAATTATGGGAAGACAGAAACAACACAGCCAGCTGCTAGACAACTTATAATTGTCAATCAGCCTTGAGCATATGCCCATTTGCATTCCCTTTCATTGACTGGTGCTGGGTACAAGCCCTATTTGACCTGGGCATAAGCAAAAGGAAATGTAAAAAGGGGAAGCCAAGAGGGATCAACGGGGTGAGGAGGACTCCTCTGGGAGCGCTGGACTAGGAAAAGATCTGTCTGCTTGAGCTGAACTGAGCTGTGACTTGTCTGCTGTTCCACACCTTTTGGTCCATCACTCCACAATTTTGTTGCGACAAAACAGGAAACGAGGAAGAGAAATAAACCAACCTGACAGCTCTAGTGTTGTTAGCATCCTCGTCACTGTTAGCACACTTAGCACGCTTAGTGAGGGCTGGTAGTAGAGTTAGGGATGCAGGACCTCATGGCCATCTCCATTAGGAAGGTGGCTCATATTGAGAACCATGAGATCCTTGACACAATTGGTGAAGGCCAATTCGCCAAAGTGAAGTTGGCCCAGCATGTTCTGACCAAGGAGGTGGTAGCCATTAAGGTCATTCAAAAGACCAATCAGAGCTCCTCCGGCCTCAAGGAATGGAATCCAGAGATTAATAGCCTAAAAACAATAAGCCACCCAAATATTGTGTCATCGGGTCATCATTGAAGTCATTCAAAAGACCAATCAGAGCTCCTCCAGTCTCAGGAAGAAATCAAGAGGTTAATAGCCTAAAAACCATAAACCACCCAAATATTGTGTCATCGGGTCATCATTGAAGTCATTCAAAAGACCAATCAGAGCTCCTCCAGTCTCAGGAAGAAATCAAGAGGTTAATAGCCTAAAAACCATAAACCACCCAAATATTGTGTCATCGGGTCATCATTGAAGTCATTCAAAAGACCAATCAGAGCTCCTCCAGTCTCAGGAAGAAATCAAGAGGTTAATAGCCTAAAAACCATAAACCACCCAAATATTGTGTCATCGGGTCATCATTGAAGTCATTCAAAAGACCAATCAGAGCTCCTCCGGCCTCAAGGAATGGAATCAAGAGATTAATAGCCTAAAAACAATAAGCCACCCAAATATTGTAAAACTACTGGAAGTTATTGATACTGAGGAGGCTCTATTTATAGTAATGGAGTACGTCAGTGGAGGAGACTTGTCCACCTACTTGGAGGCCAAAGGCCGCTTGACGGAGGGGGAGGCCCGAGGCCTGTTCCGCCAGCTGGTCTCGGCTCTGCAGCACTGCCACCAGCGGGGCGTGGTGCACCGGGATTTGAAGCTGGGCAACCTTCTCCTCGATGCCAACAACAACGCCAAGATCTCCGACTTCAGCCTTAGCAACCAGTGGCACCCACAAAAGAAGCTAGACACTTTCTGTGGCAGCCCCACGTTCATGGCCCCAGAACTCTTCCTGGGGAGGCCTTATACAGGCCTAGAGGAGGATGTGTGGAGCCTCGGTGGCATCCTGTACACCATAGTAACTGGATCCCTCCCCTTCAGGGGACAAGATTTCTGGGAGCTGTGGCAGCGTGTGCTTAGGGGGCACTACCATATGCCCAAATATTCATCTAACAAGATAACAGACTTACTAGACTGTATGGTAACACTGAACACTACCAAAAGAGGTACTTTAGAAGATGTTTGGCAGCATCCATGGGTGAACAGGGGCCAGGAGGAGCCACTCCCGCCAGCCTGTGAAGAGCACCCTGGGGTGACAGTGGAGACAATACTGGGCTGGTGCAGAGACCAAATACCGGGCTTAGACATAAGCAGCGGCAGTGACATGAATGAACCTAAGGTGAGGACCCGCACCATCACTGTGAGACTGGCCGTTTCCTCCAACCTCAGCAGCCAAGAACATAAGCCTACTNNNNNNNNNNNNNNNNNNNNNNNNNNNNNNNNNNNNNNNNNNNNNNNNNNNNNNNNNNNNNNNNNNNNNNNNNNNNNNNNNNNNNNNNNNNNNNNNNNNNCAGTTAGGAGACCATTAAGGACTCATGAATATTCTACATCTAACAGACAGAATTATGGGAAGACAGAAACAACACAGCCAGCTGCTAGACAACTTATAATTGTCAATCAGCCTTGAGCATATGCCCATTTGCATTCCCTTTCATTGACTGGTGCTGGGTACAAGCCCTATTTGACCTGGGCATAATCAAAAGGAAATGTAAAAAGGGGAAGCCAAGAGGGATCAACGGGGTGAGGAGGACTCCTCTGGGAGCGCTGGACTAGGAAAAGATCTGTCTGCTTGAGCTGAACTGAGCTGTGACTTGTCTGCTGTTCCACACCTTTTGGTCCATCACTCCACAATTTTGTTGCGACAAAACAGGAAACGAGGAAGAGAAATAAACCAACCTGACAGCTCTACAGTGTTGTTAGCATCCTCGTCACTGTTAGCACACTTAGCACGCTTAGTGAGGGCTGGTAGTAGAGTTAGGGATGCAGGACCTCATGGCCATCTCCATTAGGAAGGTGGCTCATATTGAGAACCATGAGATCCTTGACACAATTGGTGAAGGCCATTTCACCAAAGTGAAGTTGGCCCGGCATGTTCAGACCAAGGAGGTGGCAGCCATATTGGTCATCGGGAGTCACTGAAGTCATTCAAAAGACCAATCAGAGCTCCTCCAGTCTCAGGAAGAAATCAAGAGGTTAATAGCCTAAAAACCATAAACCACCCAAATATTGTGTCATCGGGTCATCACTGAAGTCATTCAAAAGACCAATCAGAGCTCCTCCAGTCTCAGGAAGAAATCAAGAGGTTAATAGCCTAAAAACAATAAGCCACCCAAATATTGTAAAACTACTGGAAGTTATTGATACTGAGGAGGCTCTATTTATAGTAATGGAGTACGTCAGTGGAGGAGACTTGTCCACCTACTTGGAGGCCAAAGGCCGCTTGACGGAGGGGGAAGCCTGAAGCCCATTCTGCCAGCGGGTCTCGGCTCTGCAGCACTGCCACCAGCGGGGCGTGGTGCACCGGGATTTGAAGCTGGGCAACCTTCTCCTCGATGCCAACAACAACGCCAAGATCTCCGACTTCAGCCTTAGCAACCAGTGGCACCCACAAAAGAAGCTAGACACTTTCTGTGGCAGCCCCACGTTCATGGCCCCAGAACTCTTCCTGGGGAGGCCTTATACAGGCCTAGAGGAGGATGTGTGGAGCCTCGGTGGCATCCTGTACACCATAGTAACTGGATCCCTCCCCTTCAGGGGACAAGATTTCTGGGGAGCTGTGGCAGCGTGTGCTTAGGGGGCACTACCATATGCCCAAATATTCATCTAACAAGATAACAGACTTACTAGACTGTATGGTAATGCTGAACACTACCAAAAGAGGTACTTTAGAAGATGTTTGGCAGCATCCATGGGTGAACAGGGGCCAGGAGGAGCCACTCCCGCCAGCCTGTGAAGAGCACCCTGGGGTGACAGTGGAGACAATACTGGGCTGGTGCAGAGACCAAATACCGGGCTTAGACATAAGCAGCGGCAGTGACATGAATGNNNNNNNNNNNNNNNNNNNNNNNNNNNNNNNNNNNNNNNNNNNNNNNNNNNNNNNNNNNNNNNNNNNNNNNNNNNNNNNNNNNNNNNNNNNNNNNNNNNNATAGCCTAAAACAATAAGCCACCCAAATATTGTAAAACTACTGGAAGTTATTGATACTGAGGAGGCTCTATTTATAGTAATGGAGTACGTCAGTGGAGGAGACTTGTCCACCTACTTGGAGGCCAAAGGCCGCTTGACGGAGGGGGAGGCCCGAGGCCTGTTCCGCCAGCTGGTCTCGGCTCTGCAGCACTGCCACCAGCGGGGCGTGGTGCACCGGGATTTGAAGCTGGGCAACCTTCTCCTCGATGCCAACAACAACGCCAAGATCTCCGACTTCAGCCTTAGCAACCAGTGGCACCCACAAAAGAAGCTAGACACTTTCTGTGGCAGCCCCACGTTCATGGCCCCAGAACTCTTCCTGGGGAGGCCTTATACAGGCCTAGAGGAGGATGTGTGGAGCCTCGGTGGCATCCTGTACACCATAGTAACTGGATCCCTCCCCTTCAGGGGACAAGATTTCTGGGAGCTGTGGCAGCGTGTGCTTAGGGGGCACTACCATATGCCCAAATATTCATCTAACAAGATAACAGACTTACTAGACTGTATGGTAACACTGAACACTACCAAAAGAGGTACTTTAGAAGATGTTTGGCAGCATCCATGGGTGAACAGGGGCCAGGAGGAGCCACTCCCGCCAGCCTGTGAAGAGCACCCTGGGGTGACAGTGGAGACAATACTGGGCTGGTGCAGAGACCAAATACCGGGCTTAGACATAAGCAGCGGCAGTGACATGAATGAACCCAAGGTGAGGACCCGCACCATCACTGTGAGACTGGCCGTTTCCTCCAACCTCAGCAGCCAAGAACATAAGCCTACTCCCAGCCCTGAGATGTCCATGCTTATTCCTGCCTGGCTTTGGGAGACCATTCAGCAGCAGGAGAACCAGGAGTCAACGGAAAAGACCAGAGAGCCTGCCACTCCCCTACCCTGCCCGGAGGCGAGGACCATCACCCCCAGCCCAGCCCCCTCCACTTGCAACACACGCGATGCCAGCAGCCCCTGAGCCACCGATCATGCCGGTGAACACCACAACACGTGCAGGACCGGGCTCACCTGCGACACCTGCGACAGGCGTGACAGCAGCCACACCCGTGATACCAGCGTTACCCGAGGCACCAGGGACACCCGTGACACCATCAGCACCTGCGACACCATCAGCACCTGCGACAGCTGTGATACCAGAGGTACCAGCCTCACCTATGACGCCCTAAGCACCCCGGCCACTACTGAGCCGTGCAACGTATATGACACCCGTGGCACCTGCGATACCTGTGACACCAGTGTCACCAGTGACCGCTGCCTCACCCGTGACACCAGAGNNNNNNNNNNNNNNNNNNNNNNNNNNNNNNNNNNNNNNNNNNNNNNNNNNNNNNNNNNNNNNNNNNNNNNNNNNNNNNNNNNNNNNNNNNNNNNNNNNNNCATATGCCCAAATATTCATCTAACAAGATAACAGACTTACTAGACTGTATGGTAACACTGAACACTACCAAAAGAGGTACTTTAGAAGATGTTTGGCAGCATCCATGGGTGAACAGGGGCCAGGAGGAGCCACTCCCGCCAGCCTGTGAAGAGCACCCTGGGGTGACAGTGGAGACAATACTGGGCTGGTGCAGAGACCAAATACCGGGCTTAGACATAAGCAGCGGCAGTGACATGAATGAACCCAAGGTGAGGACCCGCACCATCACTGTGAGACTGGCCGTTTCCTCCAACCTCAGCAGCCAAGAACATAAGCCTACTCCCAGCCCTGAGATGTCCATGCTTATTCCTGCCTGGCTTTGGGAGACCATTCAGCAGCAGGAGAACCAGGAGTCAACGGAAAAGACCAGAGAGCCTGCCACTCCCCTACCCTGCCCGGAGGCGAGGACCATCACCCCCAGCCCAGCCCCCTCCACTTGCAACACACGCGATGCCAGCAGCCCCTGAGCCACCGATCATGCCGGTGAACACCACAACACGTGCAGGACCGGGCTCACCTGCGACACCTGCGACAGGCATGACAGCAGCCACACCCGTGATACCAGCGTTACCCGAGGCACCAGGGACACCCGTGACACCATCAGCACCTGCGACACCATCAGCACCTGCGACAGCTGTGATACCAGAGGTACCAGCCTCACCTATGACGCCCTAAGCACCCCGGCCACTACTGAGCCGTGCAACGTATATGACACCCGTGGCACCTGCGATACCTGTGACACCAGTGTCACCAGTGACCGCTGCCTCACCCGTGACACCAGAGGCACCCATGACACCAGTGTCACCCGCGGACCCGCATCGCCCACAACACTCACAGAACCCATGGCACACAGGACAACCACATCCCCTGTGACACCTGCAACACCAATGGCACCCATGACATCAGCGGAAAGTCCCTGAAGAACCACCTGCCTCCCGGATGNNNNNNNNNNNNNNNNNNNNNNNNNNNNNNNNNNNNNNNNNNNNNNNNNNNNNNNNNNNNNNNNNNNNNNNNNNNNNNNNNNNNNNNNNNNNNNNNNNNNGGAGCTGTGGCAGCGTGTGCTTAGGGGCACTACCATATGCCCAAATATTCATCTAACAAGATAACAGACTTACTAGACTGTATGGTAATGCTGAACACTACCAAAAGAGGTACTTTAGAAGATGTTTGGCAGCATCCATGGGTGAACAGGGGCCAGGAGGAGCCACTCCCGCCAGCCTGTGAAGAGCACCCTGGGGTGACAGTGGAGACAATACTGGGCTGGTGCAGAGACCAAATACCGGGCTTAGACATAAGCAGCGGCAGTGACATGAATGAACCCAAGGTGAGGACCCGCACCATCACTGTGAGACTGGCCGTTTCCTCCAACCTCAGCAGCCAAGAACATAAGCCTACTCCCAGCCCTGAGATGTCCATGCTTATTCCTGCCTGGCTTTGGGAGACCATTCAGCAGCAGGAGAACCAGGAGTCAACGGAGAAGACCAGAGAGCCTGCCACTCCCCTACCCTGCCCGGAGGCGAGGACCGTCACCCCCAGCCCAGCCCCCTCCACTTGCAACACACGCGATGCCAGCAACCCCTGAGCCACCGATCATGCAGGTGAACACCACAACACGTGCAGGACCGGGCTCACCTGCGACACCTGCAACAGGCGTGACAGCAGCCACACCCGTGATACCAGCGTTACCCGAGGCACCAGGGACACCCGTGACACCATCAGCACCTGCGACACCATCAGCACCTGCGACAGCTGTGATACCAGAGGTACCAGCCTCACCTATGACGCCCTAAGCACCCCGGCCACTACTGAGCCGTGCAACGTATATGACACCCGTGGCACCTGCGATACCTGTGACACCAGTGTCACCAGTGACCGCTGCCTCACCCGTGACACCAGTGTCACCCGCGGACCCGCATCGCCCACAACACTCACAGAACCCATGGCACACAGGACAACCACATCCCCTGTGACACCTGCAACACCAATGGCACCCATGACATCAGCGGAAAGTCCCTGAAGGAACCACCTGCCTCCCGGATGTGCTGATGCGCAAAGCTCCACCCTTGTTGGGTAACCCGAGAATATGTCCCAGTCACTCCCTCTGGCCTCACCCACAAAAAGAAGGGGGTGGCTGGAAAAATCTTGAGATGGCTCTCTAAATATATTTGCTATGGCCTGCCCATAAAGAGGGCTAATATTAAAGTGATAAAAGAAACAGCCAAAGGATGACCTGCAAAGCTCCCGATGACCTGGTCATGTTCCCACCTGGATGATGGGATTCAAATCCAGCACCTCCACCACCTTCAGGAAAGCCTCCTATCCAAAATCCTGGCCAGCTCTGAGGATGCTATGGAGTGGTCTGGGTGACCAGAAGAGGCACCACCCTGGCCTGGCTGCCCCTCCTCCCCTGCTGGGTGAAACTTCAGAGACTGGACTGTGCCCTGGGGCATGTCCTCCATCCCCCACACTTCTGTCTTTCATGTTGCTGGGGAGGGGATAATGCTTGTCATCTCCTTGGTTCTTCATAGTCTTAATNNNNNNNNNNNNNNNNNNNNNNNNNNNNNNNNNNNNNNNNNNNNNNNNNNNNNNNNNNNNNNNNNNNNNNNNNNNNNNNNNNNNNNNNNNNNNNNNNNNNCACTCCCGCCAGCCTGTGAAGAGCACGTGGGTGACAGTGGAGACAATACTGGGCTGGTGCAGAGACCAAATACCGGGCTTAGACATAAGCAGCGGCAGTGACATGAATGAACCTAAGGTGAGGACCCGCACCATCACTGTGAGACTGGCCGTTTCCTCCAACCTCAGCAGCCAAGAACATAAGCCTACTCCCAGCCCTGAGATGTCCATGCTTATTCCTGCCTGGCTTTGGGAGACCATTCAGCAGCAGGAGAACCAGGAGTCAACGGAAAAGACCAGAGAGCCTGCCACTCCCCTACCCTGCCCGGAGGCGAGGACCATCACCCCCAGCCCAGCCCCCTCCACTTGCAACACACGCGATGCCAGCAGCCCCTGAGCCACCGATCATGCCGGTGAACACCACAACACGTGCAGGACCGGGCTCACCTGCGACACCTGCGACAGGCGTGACAGCAGCCACACCCGTGATACCAGCGTTACCCGAGGCACCAGGGACACCCGTGACACCATCAGCACCTGCGACACCATCAGCACCTGCGACAGCTGTGATACCAGAGGTACCAGCCTCACCTATGACGCCCTAAGCACCCCGGCCACTACTGAGCCGTGCAACGTATATGACACCCGTGGCACCTGCGATACCTGTGACACCAGTGTCACCAGTGACCGCTGCCTCACCCGTGACACCAGAGGCACCCATGACACCAGTGTCACCCGCGGACCCGCATCGCCCACAACACTCACAGAACCCATGGCACACAGGACAACCACATCCCCTGTGACACCTGCAACACCAATGGCACCCATGACATCAGCGGAAAGTCCCTGAAGGAACCACCTGCCTCCCGGATGTGCCTGATGCGCAAAGCTCCACCCTTGTTGGGTAACCCGAGAATATGTCCCAGTCACTCCCTCTGGCCTCACCCAGAAAAAGAAGGGGGTGGCTGGGAGAATCTTGAGATGGCTCTCTAAATATATTTGCTATGGCCTGCCCATAAAGAGGGCTAATATTAAAGTGATAAAAGAAACAGCCAAAGGATGACCTGCAAAGCTCCCGATGACCTGGTCATGTTCCCACCTGGATGATGGGATTCAAATCCAGCACCTCCACCACCTTCAGGAAAGCCTCCTATCCAAAATCCTGGCCAGCTCTGAGGATGCTATGGAGTGGTCTGGGTGACCAGAAGAGGCACCACCCTGGCCTGGCTGCCCCTCCTCCCCTGCTGGGTGAAACTTCAGAGACTGGACTGTGCCCTGGGGCATGTCCTCCATCCCCCACACTTCTGTCTTTCATGTTGCTGGGGAGGGGATAATGCTTGTCATCTCCTTGGTTCTTCATAGTCTTAATAAACTTTATGCTCCAGAAAGATGCATCACACTCTGTTTTGCCTTCTCTCTGGTTAGAGAAGTGTGCAGTCATGTAGTACTTGGCGTTAATGACCTAAGAATTAGCACAATCATTCCCAAGAGCNNNNNNNNNNNNNNNNNNNNNNNNNNNNNNNNNNNNNNNNNNNNNNNNNNNNNNNNNNNNNNNNNNNNNNNNNNNNNNNNNNNNNNNNNNNNNNNNNNNNCTTGAGATGGCTCTCTAAATATATTTGCTATGGCCTGCCCATAAAGAGGGCTAATATTAAAGTGATAAAAGAAACAGCCAAAGGATGACCTGTAAAGCTCCCGATGACCTGGTCATGTTCCCACCTGGATGATGGGATTCAAATCCAGCACCTCCACCACCTTCAGGAAAGCCTCCTATCCAAAATCCTGGCCAGCTCTGAGGATGCTATGGAGTGGTCTGGGTGACCAGAAGAGGCACCACCCTGGCCTGGCTGCCCCTCCTCCCCTGCTGGGTGAAACTTCAGAGACTGGACTGTGCCCTGGGGCATGTCCTCCATCCCCCACACTTCTGTCTTTCATGTTGCTGGGGAGGGGATAATGCTTGTCATCTCCTTGGTTCTTCATAGTCTTAATAAACTTTATGCTCCAGAAAGATGCATCACACTCTGTTTTGCCTTCTCTCTGGTTAGAGAAGTGTGCAGTCATGTAGTACTTGGCGTTAATGACCTAAGAATTAGCACAATCATTCCCAAGAGCAACAATTGCTGCACTCCAGGGCAGAAAGATTATTATCCCCCTGCACTGACATTACCTAATATTTTCAGAAGGGTCAAAGGCAACTTTTGATCCCTGCAGCCTGTGTTAAAGGGACCAGGACGTCTGGGATAGGCTAATAAGTCCTGTGAACCAGCCGGTGTGTGGTGTGGTCAGGTCCCCATGCAGATGACTTTCTTGAATATCCTGCAGGAGTTGGGTTCTCTCCTTCTCCCATGGGGAAGGGCCCTGATGTGTGAGATGTTTAAAAAttttctgatgtggatcatttttaaagtctattaaactcgttacaatattgcttctgttttatattctggtttttcgacctggaagcttgtggaatctttgctccccaaccaggttgaacctgcaaccccctgtgctggagggtgaagtcttaactactggaccaccagggaagtccctcTTTTATCTTAATTTTTTTTTACTGTGTGGGTTTGACTACAGGGACTGGCTGACTATCAAAAATATTAGATCTGTCAGCGTTCCCTGGTTCCCTGGTTCAAGGAGCCACTGAACACAGGGGTGACTGGAACAGGGTCTTCTTCCCAGAGGCCTGGCTCTGGGGGCGCACGCTCTGGGGGCACACCCTCTCAGAGGCATCAGCTGCACCGTTCTGTGGGCTCTTGTGTGCTTACATGTCACTTGCTGACTGCGCATTTCTTCACCTCCACACGCAGAGCATTCTGGCCGCTCGCCCGCGAGCCACCTCCTGGCGCAGTCACAAAATGGTCTACAAGATTCTAAGACAATCAGGCTCTTTCTGTTTTTCTTCTCAGCTCTTAGCTCTTTGTTTTCTATATCAACAGAGTCACTGACtttttttttttttttcttttttcttCTCTTCACCTGGATTCTGTAGCAAGGATTCTGGGATCCTAGGAACTGGCCCAGTATACAAGGATCCTTCCCCTTTCTTCTCATTTCTTCATTACTGTCTCTCAGGTCTGCATCAGAAAAAAAAAACCCATGTGCCAAGTNNNNNNNNNNNNNNNNNNNNNNNNNNNNNNNNNNNNNNNNNNNNNNNNNNNNNNNNNNNNNNNNNNNNNNNNNNNNNNNNNNNNNNNNNNNNNNNNNNNNTCTCCTTCTCCCATGGGGAAGGGCCCTGATGTGTGAGATGTTTAAAAAttttctgatgtggatcatttttaaagtctattaaactcgttacaatattgcttctgttttatattctggtttttcgacctggaagcttgtggaatctttgctccccaaccaggttgaacctgcaaccccctgtgctggagggtgaagtcttaactactggaccaccagggaagtccctcTTTTATCTTAATTTTTTTTTACTGTGTGGGTTTGACTACAGGGACTGGCTGACTATCAAAAATATTAGATCTGTCAGCGTTCCCTGGTTCCCTGGTTCAAGGAGCCACTGAACACAGGGGTGACTGGAACAGGGTCTTCTTCCCAGAGGCCTGGCTCTGGGGGCGCACGCTCTGGGGGCACACCCTCTCAGAGGCATCAGCTGCACCGTTCTGTGGGCTCTTGTGTGCTTACATGTCACTTGCTGACTGCGCATTTCTTCACCTCCACACGCAGAGCATTCTGGCCGCTCGCCCGCGAGCCACCTCCTGGCGCAGTCACAAAATGGTCTACAAGATTCTAAGACAATCAGGCTCTTTCTGTTTTTCTTCTCAGCTCTTAGCTCTTTGTTTTCTATATCAACAGAGTCACTGACttttttttttttttcttttttcttctcttcACCTGGATTCTGTAGCAAGGATTCTGGGATCCTAGGAACTGGCCCAGTATACAAGGATCCTtcccctttcttctcatttcttcattactgtctctcagttctgcatcagaaaaaaaaaacccatgtgccaagttagtgaaaacagatctctcactgcagagggggagaaagagagacactgacagaccaaacaataattatgttaattggatgggaaggagaggaagactTGAATGGATTCTTCCTCTACTATAAAACAAAGGTAATCAGAGAGCAACGAACTCTGGATACATGGTACATCCTAATGGCAGTCAGGAAGGAATAAAGCAATCTGATGTGAGGAGATGGGCTGGACTGCTGGTCATCCCACATCTGAGATGACATTCTCAGCTGGCTTTTAGGTGAACCCTTCTGTCTCAAATGAGGGATTTCAATTCGTTCACAGGATAACCACTTTCAGCCATCAATTTCTCTGATAAACATCATTCATATGCACAGAGTGAAATGTGTTCATTTTGGATATTTCCTGAAATCCAACTCACTAattcacaaagccttgggagtatctccctacaagatgcttattaattacaaaagggtgaactttaaatctacattggagNNNNNNNNNNNNNNNNNNNNNNNNNNNNNNNNNNNNNNNNNNNNNNNNNNNNNNNNNNNNNNNNNNNNNNNNNNNNNNNNNNNNNNNNNNNNNNNNNNNNGATTCTAAGACAATCAGGCTCTTTCTGTTTTTCTTCTCAGCTCTTAGCTCCTTTAATTTCTATATCAACAGAGTCACTGACttttttttttttttctttttcttCTCTTCACCTGGATTCTGTAGCAAGGATTCTGGGATCCTAGGAACTGGCCCAGTATACAAGGATCCTtcccctttcttctcatttcttcattactgtctctcagttctgcatcagaaaaaaaaaacccatgtgccaagttagtgaaaacagatctctcactgcagagggggagaaagagagacactgacagaccaaacaataattatgttaattggatgggaaggagaggaagactTGAATGGATTCTTCCTCTACTATAAAACAAAGGTAATCAGAGAGCAACGAACTCTGGATACATGGTACATCCTAATGGCAGTCAGGAAGGAATAAAGCAATCTGATGTGAGGAGATGGGCTGGACTGCTGGTCATCCCACATCTGAGATGACATTCTCAGCTGGCTTTTAGGTGAACCCTTCTGTCTCAAATGAGGGATTTCAATTCGTTCACAGGATAACCACTTTCAGCCATCAATTTCTCTGATAAACATCATTCA
>chr14 15241069-15250149 (+-0 bp) directionality: mono:plus
TGTCTGAGACAGATAATTCTTCCACACTTTCAAACATCAGATTCCACTTGTGCCTGGGTGCATGTGCTAACTAACGTTAGTTCAGTTCAGTTCAGATCagtcgctcagtcgtgtcgactctttgcgaccccatgaattgcagcacgccaggcctccctgtccatcaccaacacccggagttcactcaaactcacatccaccgagttggtgatgccatccagccacctcaccctctgtcgtctgcattccagccatctcatcctctgtcgtccccttctcctactgcccccaatccctcccagcatcagtcttttccaatgagtAACGTTAGACACCCTTCAAACATCACTTGCTGCGGGACACATGCGCTGACGTTAGATACCTCCTCAGACAGCACTTGCGGTTGGGCGCATGCGCTGACGTTAGACAGCCTTCAGGATTCCTGGCCGTTGGGCATCACTGGCTGTTGGGTGCATGCGCTGCCGTTAGACACCCTTCAGGAGTCTTGGCCCTGGGGAATGACggcggtggggggggtgggggggcggggTTGGGCGCATGCGCTGACGTTACACACAGCCTCAAACGTCACTTGCAGTTTGGCCAATGCGCTGACCTTAGACACCCTTAAGGATCACGGGCGGGCGGTTGGGCATCACTAGCGGTTGGGCATCACTAGTGGCTGGGCATCACTAGCGGTTGGGCACATGCACTGGAGTTAGACACCCTTCAAGGATGAATAGCATTCAAGGAGAGTTTTCAGGGAGGAACACATTTCAGCAGGAGACAAGAGCCAGGTTCCAGAAAGTAGAGAGCATTGGAATTTAAGAAAAATGCTTTCCCAGGAGGGCAGGCTCTGCAAAGGGGATTAATGGGACTGAAGATAAAAGCAAACAGGCTTAGAAAAGAAAAATGTACCtattttttttttatttattccatattattttatttATCCCCTACNNNNNNNNNNNNNNNNNNNNNNNNNNNNNNNNNNNNNNNNNNNNNNNNNNNNNNNNNNNNNNNNNNNNNNNNNNNNNNNNNNNNNNNNNNNNNNNNNNNNATAGGGACgggggatgatttgggagaatggcattgaaacatgtataatatcatataggaaacgaatcgccagtccaggttagatgcaggatgcaggaggcttggggctggtgcactgggatgacccagagggatggtatggggagggagctgggaggggggtttaggatggggaacacacgtacacccatggcggatgcatgttgatgtatggcaaaaccaatacaatattataaagtaaaaataaataaaagaaccaaacaaatttaaaaaaagaagaaaaaaaaaaGGAAAAACAATTATAGGGATATTTTTAAAAATGTAAAGATGAATTAAGTTCCTCCTGAAAAGATTGAGCACTTACTTGGTAAAGAGAACAGATGTCTGCTTTTAACTGTCAACAGAGCTTTTACTTTTTTTCTTCCTTTTCATCCTTCAAAAGACTAAAAATACAAAGGCTAGAATTAATAGCTAAAATATATTCCTCCCCGTCCTCTTCCTCTCCAGTCAGTAACGCTAAATTCTTCAGGCACTAGAACATGATGTTGAACAGTTTGCTCTGGGAGCTAACCTGATGACTTTTGTCTGTTACCGGCTCCATAGATCTGTTAACACTGATTATCTAGTGTGGATTTGTTACTGCACTAGACAttctctggtggctccgacagtaaagagtctgcctgtggtgcaggagaccagggttcaatccctgggtcgggaagctgccctggagaaggaaatggtgacccactccagtattcttgcctggaaaaccccatgggtggaggagtttggcaggctacagaccatggggtcacaaagagtcagacacgactgacttcactttcactttagacattcaCAAGGAGGGAGGGAgggaccgacaggaaagactctgatctataccctgccctcaggaaactcacagtttagtgaagagacaagatgagagcacatacaatccaaagccacgaacaacggggtGCATGCATGTCTGAGACAGATAATTCTTCCACACTTTCAAACATCAGATTCCACTTGTGCCTGGCTGCATGTGCTAACTAACGTTAGTTCAGTTCAGTTCAGTTCagtcgctcagtcgtgtcgactctttgcgaccccatgaattacagcacgccaggcctccctgtccatcaccaacacccggagttcactcaaactcacatccaccgagtcggtgatgccatccagccatctcaccctctgtcgtccgcattccagccatctcatcctctgtcgtccccttctcctactgcccccaatccctcccagcatcagtcttttccagtgagtAATGTTAGACACCCTTTAAACATCACTTGCTGTGGCACATATGCGCTGACGTTAGATACCTCCTCCGACAGCACTTGTGGTTTGGCGCATGCGCTGCCGTTAGACACCCTTCAGGAGTCTTGGCCGTTGGGAATGACGGTTTGGGGCGGGGAGGTTGGGCGCATGCGCTGACGGTACACACCTCCTCAAACGTCGCTTGAAGTTTGGTGCATGCGCTGATCTTAGACACCCTTAAGGATCACTGGCGGGCGGTTGGGCATCACTAGCGGTTGGGCATCACTAGCGGTTGGGCACATGCGCTGGAGTTAGACACCCTTCAAGGATGAATAGCATTCAAGGAGAGTTTTCAGGGAGGAACACATTTCAGCAGAAGCGAAGAACCAGGTTCCAAAAAGCAGAGAGCATTGGAGTGTAAGAAAAACGCTTTCCCAGGAGGGCAGGCTCTGCAAAGGGGCCTAATGGGACTGAAGATAAAAGCAAACAGGCTTAGAAAAGAGAAATCTACCTGTTttttgtttttttttaatttattccatattattttatttATCCCCTAGGCAGATGGGAACTGCTCAACATTTTGGAGCAGTAAGGGATACTAACTGAGAAATGTGCTTTCCAGACGGTTCTTTGGCAACTCTAGGAAGAACAGATGAGTCGATTGGTTCAGGGCAGGGAAGAGACTAAAAGCAGAGTGAAGCTCTTCAACTAAGACCAGTTCATTTTCTCCTTGGTTTGAATtagaagtagggtctgatgtttggaaggggtcttaaaggtcacttggtgcaaccttggaccctgtgccagaCAGTAATGGGAGGGTCACTGGGACACAGAAATGACCCAAGGGGTTAGTGAAGAGCTCAGCTCCACAGCAGACAGAGAGGTGCAGGCCTGGGCACCCATCCCTCCTGCCCAGTGAGCAGAGCAACCTCAGGCAACCTGAGGCAGGCTACTACCCTCTGGGTCTTGGTGCCCTTCTTTGTGAATATTAACTTTCAACGGACAGAGACGTAGTGATAACAAAATTATATCTCCTACCCACTGTAGCCTgggctacctaaggtggtgctggtagtaaagaacccacctgccaacacacgagacataggagacacagatttgatccttcagtcaggaagatatcctagagtagagcacggcaaccccctctagtgttcttgcctagagaatcccatggacagaggagctaggaaggctgcagtctgtaggactgcacagactcagacacaactaaaatgacagcaCACGCCCCACTGTGGCCTAGCACGGGAGACACACACCACCTCTTGGTTGCagccaaaatcttcctgcttttttcactcatccataggaccaaatttcatctcctaaaaacacacagggcatgtttgataccaatttcctaagacaaatactagaagatagaaaccatgttgccacaagtcttacctttgctaaagaacattaaatatcaccctcctcagataacatattttccaaaGCACTTATCTTTGCAATTCCTAATACATGTACTGTGATGCCTAAAATGGTCTTTAAAATAAAACCATATTCCTGTGTATCGTGAGGGTTAGGCTCTCACTAATGCAGTTCTGAGTATTTTACTCCTACAGAGTGAGTTCATTTGGCTAAGAGGAAGAGAGGGGCTCTGTTGCTGACCTCTAGAGACTTCTGAACCCTTTTGCATTCCTCCACACTCTAGTCTGACAAATTCTCAAGTGTACTCTAGGACAAGGCATTGGGAGAAAAAAAAATGAGAACCACTGGTTTAAGACACATGTATCAGTGTTTGGCTGACTACCCAAAATAAATTACGATTAACAAGATTAAAATAACTTCAACACTTCATGTTAAAGAGGCAGGGATAAGCTCTCTCTAAGGCAGTGCATAAAAGAGCAGAGCAGTTTTCAGTACAAGCAGCCTGGTTTGGGGACCCTTGGCCTCCCATAGGAGGAAAGAAAGAAAACACGAGGGAGCGCATCATGCCTGTCCCATCAGTGTGGAGAACAGACTTCTTCTGCTTTTGAAAATGGGAGTCTCTCTTCCCTGACCCCACGGCCCACAGCAAACAcactcagcaacatgcattattgacccctcactctggaccaggttctgtgtgaggtcttacagatggtaaggtgattaaaccatcactgttgctctcaagcagttggaagtctgactgaggagactgttagagaacaagaaagattaaggcaatataaCCTGGTACNNNNNNNNNNNNNNNNNNNNNNNNNNNNNNNNNNNNNNNNNNNNNNNNNNNNNNNNNNNNNNNNNNNNNNNNNNNNNNNNNNNNNNNNNNNNNNNNNNNNCGGGCGGGCAGTTGGGCATCACTAGTGGTTGGGCACATGCGCTGGAGTTAGACACCCTTCAAGGATGAATAGCATTCAAGGAGAGTTTTCAGGGAGGAACACATTTCAGCAGGAGACAAGAGCCAGGTTCCAGAAAGTAGAGAGCATTGGAATTTAAGAAAAATGCTTTCCCAGGAGGGCAGGCTCTGCAAAGGGGCCTAATGGGACTGAAGATAAAAGCAAACGGGCTTAGAAAAGAGAAATGTACCtattttgttttttttttaatttattccatattattttatttatCCCCTACGCAGATGAGAACTGCTCAAGATTTTGGAGCAGTAAGGGATACAAACTGAGAAATGTGCTTTCCAGACGGTTCTTTGGCAACTCTAGGAAGAATAGATGAGTCGATTGGTTCAGGGCAGGGAAGAGACTAAAAGCAGAGTGAAGCTAACTAAGACCAGTTCATTTTCTCCTTGGTTTGAATTAAAAGTAGGTCTGATGTttggaaggggtcttaaaggtcacttggtgcagccttggaccctgtgccagaCAGTAATGGGAGACACAGAAATGACCCAAGGGGTTAGTGAAGAGCTCAGCTCCACAGCAGACAGAGAGGTGCAGGGGAAAGACCTCAGGCCTGGGCACCCGTCCCTCCTGCCCAGTGAGCAGAGCAACCTCAGGCAGGATACTTTCTGGGTCTTGGTGCCTTTCTCTGTGAATATTAACTTTCAACGGACAGAGATGTAGTGATAACAAAATTATATCTCCTACCTACTGTAGCCTgggctacctaagtggcgctggtagtaaagaacccgcctgccaacacacgagacatagaagacacggatttgatctttcagtcaggaagagaccctcgagtagggcatggcaaccccctctagcgttcttgcctggagaatcccatggacagaggagctaggaaggctgcagtctacaggattgcacagactcagacacaactgaagtgacagcacacaCACCCACAGTGTGGCCTAGCACGGGGTACACACACCACCTCTTGGTTGCAGCCAAAATNNNNNNNNNNNNNNNNNNNNNNNNNNNNNNNNNNNNNNNNNNNNNNNNNNNNNNNNNNNNNNNNNNNNNNNNNNNNNNNNNNNNNNNNNNNNNNNNNNNNTCAGGGCAGGGAAGAGACTAAAAGCAGAGTGAAGCTAACTAAGACCAGTTCATTTTCTCCTTGGTTTGAATTAAAAGTAGGGTCTGATGTttgaaaggggtcttaaaggtcacttggtgcagccttggaccctgtgccagaCAGTAATGGGAGACACAGAAATGACCCAAGGGGTTAGTGAAGAGCTCAGCTCCACAGCAgacagagaggtgcaggggaaagacctcaggcctgggcacccgtccttcctgcccagtgagctgagcaacctcaggcaggatactttctgggtcttggtgcctttctctgtgaatattaactttcaacggacagagatgtagtgataacaaaattatatCTCCTACCCACTGTAGCCTgggctacctaagtggcgctggtagtaaagaacccgcctgccaacacacgagacatagaagacacggatttgatctttcagtcaggaagagaccctagagtagggcatggcaaccccctctagcgttcttgcctggagaatcccatggacagaggagctaggaaggctgcagtctacaggattgcacagactcagacacaactgaagtgacagcacacaCACCCACTGTGGCCTAGCATGGGGTACACACACCACCTCTTGGTTGCagccaaaatcttcctccttttttcactcatccataggaccaaatttcatctcctaaaaacacacagggcgtgtttgataccaatttcctaagacaaatactagaagatagaaaccatgttgccacaagtcttacctttgctaaagaacattaaatatcaccctcctcagataacatattttccaaaGCACTTATCTTTGCAATTCCTAATACATGCACTGTGATGCCTAAAATGGTCTTTAAAATAAAACCATATTCCTGTGTATGGTGAGGGTTAGGCTCTCACTAATGCAGTTCTGAGTATTTTACTCCTACAGAGTGAGTTCATTTGGCTAAGAGGAAGAGAGGGGCTCTGTTGCTGACCTCTAGAGACTTCTGAACCCTTTTGCATTCCTCCACATGCTAGTCTGACAAATTCTCAGGAGTGTACTCTAGGACAAGGCATTAGGAGAAAAAAAAATGAGAACCACTGNNNNNNNNNNNNNNNNNNNNNNNNNNNNNNNNNNNNNNNNNNNNNNNNNNNNNNNNNNNNNNNNNNNNNNNNNNNNNNNNNNNNNNNNNNNNNNNNNNNNCTGCCCAGTGAGCTGAGCAACTCAGGCAGGATACTTTCTGGGTCTTGGTGCCTTTCTCTGTGAATATTAACTTTCAACAGACAGAGATGTAGTGATAACAAAATTATATCTCCTACCCACTGTAGCCTgggctacctaagtggcgctggtagtaaagaacccgcctgccaacacacgagacatagaagacacggatttgatctttcagtcaggaagagaccctagagtagggcatggcaaccccctctagcgttcttgcctggagaatcccatggacagaggagctaggaaggctgcagtctacaggattgcacagactcagacacaactgaagtgacagcacacaCACCCCCTGTGGCCTAGCACAGGGTACACACACCACCTCTTGGTTGCagccaaaatcttcctccttttttcactcatccataggaccaaatttcatctcctaaaaacacacagggcatgtttgataccaatttcctaagacaaatactagaagatagaaaccatgttgccacaagtcttacctttgctaaagaacattaaatatcaccctcctcagataacatattttccaaaGCACTTATCTTTGCAATTCCTAATACATGCACTGTGATGCCTAAAATGGTCTTTAAAATAAAACCATATTCCTGTGTATGGTGAGGGTTAGGCTCTCACTAATGCAGTTCTGAGTATTTTACTCCTACAGAGTGAGTTCATTTGGCTAAGAGGAAGAGAGGGGCTCTGTTGCTGACCTCTAGAGACTTCTGAACCCTTTTGCATTCCTCCACATGCTAGTCTGACAAATTCTCAAGTGTACTCTAGGACAAGGCATTAGGAGAAAAAAAAAATGAGAACCACTGGTTTAAGACACATGTATCAGTGTTTGGCTGACTACCCAAAATAAATTACGATTAACAAGATTAAAATAACTTCAACACTTCATGTTAAAGAGGCAGGGATAAGCTCTCTCTAAGGCAGTGCATAAAAGGGCAGAGCAGTTTGCAGTACAAGCAGCCTGGTCTTGGGACCCTTGGCCTCCCATAGCTGGAAAGAAAAGAGGAGGGAGCACGTCATGCCTGTCCCATCAGTGTGGAGAACAGACTTCTGCTTTTGAAAACGGGAGTCTCTCTTCCCTGACTCCACGGCCCACAGCAAACAcactcagcaacatgcattattgacccctcactctggaccaggttctgtgtgaggtcttacagatggtaaggtgattaaaccatcactgttgctctcaagcagctggaagtctgactgaggagactgttagagaacaagtaagactaaggcaatataacctagtacatgtaacaaggataagCAGAACCTAGATTTTGTACTTAAGGTCTAAGCAGGGGCCAGAACAGCTGTTAAGAGCTAGGNNNNNNNNNNNNNNNNNNNNNNNNNNNNNNNNNNNNNNNNNNNNNNNNNNNNNNNNNNNNNNNNNNNNNNNNNNNNNNNNNNNNNNNNNNNNNNNNNNNNATACATGTACTGTGATGCCTAAATGTCTTAAATAAACCATATTCCTGTGTATCGTGAGGGTTAGGCTCTCACTAATGCAGTTCTGAGTATTTTACTCCTACAGAGTGAGTTCATTTGGCTAAGAGGAAGAGAGGGGCTCTGTTGCTGACCTCTAGAGACTTCTGAACCCTTTTGCATTCCTCCACACTCTAGTCTGACAAATTCTCAAGTGTACTCTAGGACAAGGCATTGGGAGAAAAAAAAATGAGAACCACTGGTTTAAGACACATGTATCAGTGTTTGGCTGACTACCCAAAATAAATTACGATTAACAAGATTAAAATAACTTCAACACTTCATGTTAAAGAGGCAGGGATAAGCTCTCTCTAAGGCAGTGCATAAAAGAGCAGAGCAGTTTTCAGTACAAGCAGCCTGGTTTGGGGACCCTTGGCCTCCCATAGGAGGAAAGAAAGAAAACACGAGGGAGC
>chr14 15258224-15267594 (+-0 bp) directionality: mono:plus
GAAGCTGATTTTGGTGACCTGATGGCTGGACCTACAGTTAGCGAGCTTTTGTCCGTGATTTTGTGATTTTGTTGATTTTTTCCTTTTACTCTCTTTTTTCTTTTTCTTTTTTTCCTTTGTTATTTTCTCATTTTTTAAATTTGTGTCTGATCATTTTTTTCTTTCAGTTTTAGTTTCTCATTTTTTTTGTTTTTTTCCCATTTTTCCCCTTAGTTCTTTTTCTCATTTTATCTTATTTTTTTTAGTTAGTGTAGCTAGTATTAGTAGAGAGAGTATCATTGATATAGTTAGAATATTTGGCATAGATAATATTGTTAGCATAGATAGTATAGTTAGTGTTAGCACTGTTAGTACCATTGGTATACTTAGCAAAAGTTTGTATAGTTAATACTTTATTAGCATAGTTAGTGTTAGCACTGTTAGCACAGTAGTGAGCATTAATATAGTTGTATAGCACTGTTTGCATATGCAGTATTGCTAGAACAGTTAGGATTCTTAGTGAGGGCTTAGTGGTAGTAAGTATACTTAGTGgtatagttagcatagttaggtaattagtatagcttagtggtagttagtatagttagGGACGCAGGACCTCATGGCCATCTCTGCTAACAAGATTGCTCATATTAATTATTATGACATATTTCAGAAAATTGGTGAAGGCCACATTGCCAAAGTGAAGTTGGCCCAGCATGTTCTGACCAGGGGAGAGGTATCTATCAAGGCCATTAACAAGACAAATCAGAGCTTCTCCAGCCTAATGGAACTGTTTTCAGAGGTTAACAGCATGAGAATCTTAAACCACGAAAATATTGTCAAACTCCTGGAAGTGATTGATACTGAGGAGACTCTGTTTATACTATAGGAGTACCTCAGCGGGGGAGACGTGTTCACCCACTTGGAGGCCAAAGGCCGCGAGACGGATGGGGAGGTCCGAGGCCTATTCCACCAGGTGGTCTCGGCTCTGCAGCACTGCCACAAGGGGGCGAGGTGCACTGGGACTTGAAGCTGGGCAACCTCCTCCTCGATGCCAAAAACAACGTCAAGATCTCCGACTTTGGCTTTAGCGACCAGTGGCCCCCAGGAAAGAAGCCAGACACTTTCTGCGGCAGCCCTGCGTTCACAGCCCCAGAACTCTTCCTGGGGAGGCCTTACACAGGCCCAGAGCAGGATGTGTGGAGCCTTGGCGGCATCCTATACACCATGGTAACTGGATCCCTCCCCTTCAGGCGACAAGATTTCTGGGAGCTGCGGCAGCGTGTGCTTAGGGGGCAGTACCATGTGCCCAAACATATAATGAGATAATAGACTTCTAGAAATAATGCTAACACACTAAATCTATCAACAGAGGTACTTTAGATGATGTTTGGCAGCATCCATGGCTGAACGTGGGCCAGGAGCCACTCCCAACAGCCTGTGAAGAGCACCCTGGGATGACAGTGGAGACGATACTGGGCTGGTGCAGGGACCAACTCCAGGGCTTAGACATAAGCAGCGGCAGTGACATGAATGAACCCAAGGTGAGGGCCCGCACCATCACTGTGAGGCCGGCCATGACCTCCAACCTCAGCAGCCAAGAACATAAGCCTACCCCCAGCCCTGAGATGTCCATGCTTATTCCTGCCTGGCTTTGGGAGACCATTCAGCAGCAAGAGAACCAGGAGTCAAGGGAGAAGACCAGAGAGCCTGCCACTCCCCCACCCTGCCCAAAGGTGCGGACCGTCACCTGCAGCCCAGCCCCTCCACTCTCAGTGCTCACGATGACAGCAGCGCCCTAGCCACTGACCACACTGTTGACTGCCACGACACGTGCAGGACCAGGCTCACCTGCGACACCTGCGGCAGGTGTGACAGCAGCCACACCCGTGATACCAGCGTTACCCAGGGCACCAGAGATGCCTGTGACACCATCAGCACCTGCGACAGCTGCAATACCAGAGGTACCAGCCTCACCTGTGATGCCTGCAGCACCCGCGAAACCTGCCACACCTGGGATACCAGCCTCACCTATGACGCCCTAAGCACCCAGGCCACAACTGGGGTCTGCAACATATATGACACCCGTGGCACCATTGATACCCGCATCACCAGTGACACCTGCCTAACCCGTGACACCAGATTCATCCATGACTTCAATTGATGCTCGTGACGTCAGTGAACCCATGATAGCTATGATACCAGCAGCACCAGCCTCACCCATGATGCCGGTGGCACCCATGACACAAGGGGCACCCGTGACACCAGCCACACCTGTGACATCAGCCTCACCTCTGACACCCTGAGCACCCAGGACACCACTGGGGCCTGCAACATACATGACACCCATGGCAACGGAGATACCTGTGACACCAGTGTCATGAGTGACACCTGCCTCACCCATGACACCAGAGGCACCTGTGACACCAGTGGTGACCATGGCACCCATGATACTCATGCTACCAACATGACCCATGACACCAGGGGCACCCATGAGACCAGTGTCACCCATGGCACCCGGGTCACCCACAACACTCACAGAACCCATGGCACACAGGACAACCACATCACCTGTGACACCTGCAACACCAATGGCACCCATGACATCAGCAGTAAAGTCCCAGAAGGAACCCACTGCCTCCTGGATGTGCCTGATGCGGGAAGCTCCACCCTTGTTGGGCAACCCGAGAATATGTCCCCAGTCACTCCCTCTGGCCTCACCCAGAAAAAGAAGGGGGTGGCTGGGAGACTTTGGAGACGTATATTTAAATATATTTTCTATGGGCTGCCCAGCAAGAGGGCTAATAATAAAGTGACACCAGAAACAGACAGTGGATGACCTGCCAAGCTCCCTGGGACCTGGTCATGTTCCCACCTGGATGATGGGATTCAAATCCAGAACCTCCACCACCTTCAGGAAAGCCTCCTATCCAAAACCCTGGCCAGCTCAGAAGATGCTCTGGAGTGGTCTGGGCGACGAGAAGAGGCACCACCCTGGCCAGGCTGCCCCTCCTCCCCTGCTGGGTGAAACTTCAGAGACTGGACTGTGCCCTGGGGCATGTCCCCCATTCCCCACACTTCTGTCTTTCATGTTGGTGGGGGTGGGTATAGTTATTGCCAACTCCTTGGTTCTTCTCTTGGTTCAGTCTTAAGTTGGTATAGTTAATAGTTTATTAGCATAGTTAGTGTAAGCACTATTAGCATAGTTGTGAGCAGTAGAATAGTTAGCAGCAACAGCATCATAGCACTGTGAGCATACCCAGTATTGTTAGAACACTTAGCATTCTTTTTGAGGGCTTAGCGGTACTTAGTATAGTTACTGGTATAGTTAGTATAGTTAGGTAATTAGTATAGCTTACTGGTAGTTACTATAGTTAGGGATGTAGGACCTAATGGCCATCTTTGCTAAAAAGGTGGCTCATATTGAAAATTATGAGATGCTTCACACAATTGGTGAAGTCCACTTTGCCAAAGTAAAGTTGGCCAGGCATGTTCTGACCATGGTAGTGGTAGCCATCAAGCCCATTAACAAGACAAATCAGAGCTTCTCCAGGCTCCAGGAACTGTTTTGAGAGGTTAATAGGCTAAGAATCGTAAACTACCCAAATATTGTGAAACTTCTTGAACTGATTGATACTGAGGAGACTCTGTTTATAGAAATGGAGTACCTCAGCGGGGGAGACGAGTTCACCCACATGGAGGCCAAAGGCCGCGAGACGGATGGGGAGGCCTGAGGCCCGTTCTGCCAGCTGGTCTCGGCTCTGCAGCACTGCCACCAGCGGGGCGTGGTACACGGGGACTTGAAGCTGGGCAACCTCCTCCTCGATGCCAACAATGAACCAAGATCTCCGACTTTAGCCTTAGCGACCAGAGGCCCCCAGAAAAGAAGCCAGACACTTTCTTCAGTAGCCCTGCGTTCATGGCCCCAGAACTCTTCCTGGGGAGGCCTTACACAGGCCCAGAGCTGGATGTGTGGAGCCTTGGCGGCATCCTATACACCATGGTAACTGGATCCCTCCCCTTCAGGGGACAAGATTTCTGGGAGCTGCGGCAGCGTGTATATAGGGGGCAGTACCATGTGCCCAAATATCTAATGAGATAATAGACTTCTAGAAATAATGCTAACACTCACCTACAAACAGAGGTACTTTAGATGATGTTTGGCAGCATCCATGGGTGAACGTGGGCCAGAAGGAGCCACTCCCACCAGCCTGAGAAGAGCACCCTGGGGTGACAGTGGAGACAATACTGGGCTGGTGCAGGGACCAAATCCATGGCTTTGACATAAGCAGTGGCAGTGACATGAATGAACCCAAGGTGAGGGCCTGCACCATCACTGTGAGTCTGGCCGTTTCCTCTGACCTCAGCAGTCAAGAACATACGTCTACACCCAGCCCTGACATGTTCATGTATTCCCGCCTGGCTTTGGGAGACTATTCAGCAGCAGGAAAACAGGAGTCAAGGAAGAAGACCAGAGAGCCTGCCATGCCCCAACCCTGCCCAGAAGCGAGGACAGTGACCCCCAGCTCAGCCCCTCCAGCTGTGACACCCGCGATGCCAGCAGCACGTGAGCTGCTGATGATGCGGGTGACCACCACGACACGTGCAGGACCAGGCCTCACCTGCGACACCTGTGGCAGGCGTGACAGCAGCCACACTCGTGATACCAGTGTTCCCGTGACACCAGAGATGCCTGCGACACCATCAGCACCTGCGACAGCTGCAATACCAGAGGTACCAGCCTCACCTGTGACGCCTGCAGAACCCGTGACACCAGCCACACCTGGGATACCAGCCTCACCTATGACGCCCTAAGCACACAGGACACCACTGGGGCCTGCAACAGAGATgacaaaagacaaaagagacaaaagacaagacaaaagaGAGCCTCTCCAGGTGCCAGAAACTGTTTTGAGGGGTTAACAGCCTGAGAATTTGGAACCACCCGAATACTGTGAAACTACTGCAGCAATTGATATTGAGGAGACTCTACTTATAGTAAAGGAGTACCTCAGCGGGAGAGACTTCTTCACCCACTTGGAGGCTAAACGCAGATGCTGAGGCCTGAGGCTCTTTCAGCGAATACTACAAGGGGAGTGGAAGCCATGAAGGTCATTAACAAGACAAACGGAGCAACTCCAGCCTCTAGGAACTGTTTTGAGAGTTTAAGAGCATGAGAATGTTCAAACACCCGAATATTGTGAAACTACTGGAACTGTTGCTTATAGTAATGGAGTACCTCAGCGGGGGAGATTTCTTTACCCACTTGGAGGCAAAAGACAGAGGCAGAGGCCCGAGGCCCGTTTCGCCAGCTGGTCTCGGCTCTGCAGCACTGCCACCAGCGGGGCATGGTGCTCAGGGACTTGAAGCTGGGCAACCTCTTCCTCGATGCCAACAACAACGTCAAGATCTCCAACTTCGTCTTTAACAACCAGTGGCCCCCAGGAAAGAAGATAGACACTTTCTGCGGCAGTCCCGTGTTCATGGCCCCAGAACTCCTCCTGGGGATGCCTTACACAGGCCCAGAGGTGGATGCATGTAGCCTCGGCGGTGTCCTGTACACCATGGTAAGTAGATCCCTCCCCTTCCACGGACAAGATTTCTGGAAGCTCCAGCAGCGTGTGCTTAGAGGGCAGTAACACGTGCCCAAATACCTATCCAATGACATAACAGACTTCCTAGAAAGAATGCTAACGCTCAACCTACCAAGAGAGGTACGTTAGATGGTGTTGGGCATTCATGGGTGAACATGGGCCAGGAGGAGCAACTCCCACCAGCCTGTGAACAGCACTCCCACCCAGGACAACTCCTGGGCTCGGGCCTCCTCCTCCGTTACATCGTTTTTGGCCTCCAACAGGGTAGACAGGTCTTCCCATCTAATATATTCAATTACCAGAAAGAGTGAGATGATACTGAGCTGGTGGAGGGACCAGATCCAGGCCATAGACGTACTCAGTGGTAGTACCGCGTGCACGTGAATGAACCCTACAAGGGGGCCCGCACCATCATTGTGAGGCCGGCTGTTTCCTCCAACCTCCGTATCCAAGAACATACACTTCCCGCCAGCCCTTAGCTGTCCATGCTTATTCCCGACTGATTTTGTCATACCATTCAGCAGCAGGAAACCAGGAGTCAAGGGAGAAGACCAGAGAGCCTGCCATGCCCCGACCCTGCCCAGAGGCGAGGACCGTCACCCCTAGCCTAGCCCCCTCCAGCCGCAACACCCGCGATGCCAGCAGTGCGTGAGGTACCGATCACCCTGGGAAACGCCAGAACACATGTGGGACCAGGCTCACCTGCCACACCTGTGGCAGGCGCGACAGCAGCCACACCCATGATACCAGCATTCCTGTGACACCAGAAATGCCTGCGACACCATCAGCACCTGCGACAGCTGCGATACCAGAGGTACCAGCCTCACCTGTGATGCCTGCAGCACCCGTGACACCAGCCACACCTGGGATACCAGCCTCATCTATGACGCCCTAAGCACCCAGGCCACCGCCAGCGCTTGCAACAATGATGACACCCGTGGCACCCACGATACCTGTTACACCAGTGACACCGGCCTCATCCATGACACCAGAGGCACCCGTGACACCAGAGGCACCTGCGACAGCTGCAGTACCAGTGGTACCAGCCTCACCTGTGATGCCTGCAACACCTGGGACCACAGGCACTCATGACACCAGTGGCCCCCGTGACACCAGGGGCTGCGTTGTCACCAGCCACACCCGTGACACCAACCTCACCTGCGATGCTCTAATCACCTGGGACACCGCAGATGCCTGCAGCACAAATGGCATTCATGGCACCCACAATACCCGTGACACCTGCCTCACCTGTGACACCAGCATCATCCATGACTTCAATGATGCCTGTGACGCCAGTGAACCCATGATAGCTATGATACCAGCAGCACCAGCCTCACCCATGACGCCTGTGGCCCCCAGGACACAAGGGGCACCCATGACACCAGCCACACCTGTGACATCAGCCACACCTATGACGCCCTGAGCACCCAAGACACGACTGGGGCCTGCAACATACATGACACCGATGGCAACCGAGATACCTGTGACACCAGTGTCACCAGTGACACCTGCTTCACGCATGACACCAGAGGCACCCGTGACACCAGTGGTGACTATGGCACCCATGATAGTCTTGCTAGTAACGTCACCGTGACACCAGGGGCATTCACAACACAATGGCACCCATGGCAACTGTGATACATGGAACACCAGGGGCAACCGTGACACCAGTGTCACCCGTGGCACCCGCGTCGCTCACAACACTCACAGAACCCATGGCACACAGGACAACCACATCACCTGTTACACCTACAACAACAATGGCACCCATGACATCAGCAGTAAAGTCCCAGAAGGAACCCACTGCCACCCGGAGGTGCCTGATGTGGGAAGCTCCACCTTTGTTGGGCAGCCTGAGAATGTGTCCCCAGTCACTCCCTCTGGCCTCACCCAGAAAAAGAAGGGGGTGGCTGGGAGAATTTGGAGATGTATATTTAAATATCTTTGCTATGGGCTTCCCAGCAAGAGGGCTAATACTAAAGTGATAAAAGAAACAGCCAATGGATGACCTGCCAAGCTCCCTGGGACCTGGTCATGTTCCCACCTGGATGACGGGATTCAAATCCAGCACCTCCACCACCTTCAGGAAAGCCTCCTATCCAAAACCCTGGCCAGCTCAGAGGATGCTCTGGAGTGGTCTGGGCGACCAGAAGAGGCACCACCCTGGCCTGGCTGCCTCTCCTCCCCTGCTAGGTGAAACTTCAGAGACTGGACTGTGCCCTGGGGCATGTCCCCCATCCCCCACACTTCTGTCTTTCATGTTGGTGGGGGAGGAGATAATGCTTGTCATCTCCTTGGTTCTTCATAGTCTTAATAAACTTTATGCTCCAGAAAGATGCATCACACTCTGTTTTGCCTTCTCTCTGGTTAGAGAAGTATGCAGTCATGTAGTACTTGGCGTTAATGACATTACAATTAGCACAATCATTCCCAAGAGCAACAACTGCTGCACTCCAGGGCAGACATGCAGAAAGAGTATTATCCCCCTGCACTGACATTACCTAATATTTTCAGAAGGGTTAAAGGGAACTTTTGATCCCTGCAGCCTGTGTTAAAGGGACAGGGATGTCTGGGATAGGCTAATAAGTCCTGTGAACCAGCCGGTGTGTGGTGTGGTCAGGTCCCCATGCAGATGAGTTTCTTGAATGTCCTGCAGGAGTTGGGTTCTCTCCTTCTCCCATGGGGAAGGGCCCTGATGTGTGAGGTGATTAAAAAttttttgatatagatcacttttaaagtctactgaacttgctacaatattgcttctgttttatattctggtttttcggcctggaagcatgtggaatctttgctccccaaccaggcattgaacctgcaacccgctgcgcaggaaggtgaagtcttaactactggaccaccagggaagtccctcTTTTATCTTAATATTTTTGCTGTGTGGGTTTGACTACAAGGACTGGCTGACTATCAGAAATACTAGATTTGTCAGCGTTCCCTGGTTCCCTGGTTCAAGGAGCCACTGAACACAGGGGTGACTGGAACAGGGTCTTCTTCCCAGAGGCCTGGCTCTGGGGGCACACACTCTGGGGGCACACCCTCTCAGAGGCATCAGCTGCACCGTTCCGTGGGCTCTTGTGTGCTTACATGTCACTTGCTGAGTGCGCATTTCTTCACCACCAGCATGCAGAGCACTGGCCACTCGCCCGCGAGCCACCTCCTGGTACAGTCACAAAATGACCTACAAGATTCTAAGTCAATCAGGCTCTTTCTGCTTTTCTTCTCAGCTCTTAGCTCTTTGTTTTGTATATCAACAGTGTCACTGACTTTCTTTTCTTCTCTTCACCTGGATTCTGTAGCAAACGGGAGCCTAGGAACTGGCCCAGTATACAAGGATACTTCCCCTTTCTTCTCATTTCTTCATTACTGTCTCTCATTACTGTCTAACTTGACCCATGGGCCAAGTTAGTGAAAACAGATCTCTCACTGCAGAGGGGGAGAAAAACAGACATCGACACACCAAACTACAATTATGTTAATTGGATGGGAAGGAGAGGAAGACTTGAATGGATTCTTCCTCTACTCTAACACAAATGTAATCAGAGAGCAATGAACTCTGGATACATGGTACATCCTAATGGCAGTCAGGAAGAAATAAAGCAATCTGAGGTGAGGAGACGGGCTGGGCTGCTGGTCATCCCACATCTGAGATGATATTCTCAGCTGGCTTTTAGGTGAACCCTTCTATCTCAAATGAGGGACTTTAAGATTCGTTCACAGGATAACCACTTTCAGCCATCAATTTCTCTGATA
>chr14 16776112-16810189 (+-0 bp) directionality: bi:minus-plus
AATCAGAATTCTATCAATAATCATAGCAAATACTAAACCTTCGTTTCTTCCATTTTTTATTCGCTTATTTATAGGGTTTTTTTTTTTAACATACAGGTTTTTATATATTGTtgttgagtcactgagttgtgtctcactcttttgtgaccccatggactgtgtagcccgccactctcctctgtccatgggatttcccaggcaagaatattggagcaggttgccattttcttcaccaggggatcttcccaacccagggattgaacccatgtctcctgcactggcaggtggattcttcaccactgagccgcaagggaagcccAGGTTTTTATATAGTTGTAGACAAAACTGTATAGGGAAAGTTGTGTTCTGTGTTGAGAATGTATTACACTTGACTACAggcagatttgttccctgggagacatgtggcatgtgtgtctctgttggttttcaaaacaaggcaggagggcatgctttaggcccactggtacaggccggggatgctgctaaacacgctgcaatgcacaggacaAAACCACGTCCCCGCCCCCAAGCGCTCTCCGATACAAATGTTGAGAAACTCTCTTATACTTTATCAGATCAGATCagtcgctcagtcgggtccgactctttgcaaccccatgaatcgcagcacgccaggcttccctgtccatcaccaacccccggagttcaccgagactcacgtccatcgagtcTACTGTAATACAGTGTTCAATATTACTACATTGTCTCTGAACTAATTTAGCCTATGTGTTAGGTTTTTGGCACATTGTGGGTACTGAATGAAACAttaatgaatgagtaatattccattgagttaatatgaagaaatttccataactatccccctattattggacattaaggttaagaaatcttgctactaaaaacttatactgcaatgaatattatgcaaatatcttaagttgaaatacattttttagattaattctcagttgtgaaatcaAAGGTTGATTTGTACAAGAGGAGACTGGTAATGTTTTGTGATCAATAGTACATGCTTtaggttcctgaaagcagaaacttgccttatttaatgttttatgatccataaaacttaatgcagtgccttgcatacacaatatctcagtaagtgttcatttaatattaatttTTATCATGTTAAGGAAGCATTCCTCAAGATACAGTTTACTAAGaaatgttttttttaattaggagatcatattttcttctttgatctataaaacattaacattaaccaattccagtgctatgttacccttgtattcttgaaattaatcctactgggtcataagtattagtccgtttacatactgattgagttgagctgttggtatttcatctcagttttactccaagagagactggtttataatcttattttTGTGCTATCTTTTCTTAGACATGTACAAAGGGAGAGGAATGGTGGCAAAATGTCCACACAGAATGGGGAAGTTACAGAAGGAAGCAGATGAGGAAATCACATGGAGAGACAAATGTACTGTGGAGAAAAGAATAAATCATATCTTAAATGCATGCCTCACTTTTTGGTGTCTTTAAGCTCCTTTAAAAGGGTCTTTTAAAGAGAGCATACAGCTATATTAAAAAAAAAAAAAAGCATTATGCCAAACTACCATAAATCTCTCTAAGTAAATAAATGGATGAATAAACAGTCTTTCATCCTGGAAGAATTTATTCAACGTACTCCCATGCATCAATTATTCAATAAATGAGAGGCACCTAATGTACCCACCATTGTGTTAGATGCTATGGCTATCATGGGGAGTACGTCATTCTGTCTAGCGGATGCCGCCACATCTTGGGATGTTCACTAGGTAATGCTACTCTTAACCTAAAGTGCTAGGGGGGAATAAGTGGTTTCTTTAATTACAAAATTAATATATGCTTAATGCAAAAGAGAGAGAAACATCAAGAAATTTACATACATCATGGTTCCATCACCATTCAAAAGTAACTACTGTTCTTGTTATATAAAAATGTGTAACAggcttccttggtggctcagtggtgaaggatctccctgacaatgcatgggacaggggttcaattcctggtctgggacgatcccacatgccacaggacaactaagcctcagcgccacaactactgagacctgcgagcctagagcctgcgctccgcaggagaaacactgcaatgagaagcccgcgtatgcaacctcctcctcgtcacgaccagagaaggcctgcaacagcagcaaaaacccagcacagcaaagaataaataaaCCTTTTAAAAAAATCTATAACAAATCTACAACGCAGTGGCTAAAACAATTTATCATTATTTCTCGAGTTCTGGGCCTGAAGGGCTCAGTGCGGCAGTTCTTGGTGTGCCTCAGATACTGGTGGTCAAAGGACATCTTttccttcctgatccttccatgtgactagcttgggtttcctcacagcatggtggtttcagggtcctcgcacttcttacacggcagatggcttctctatgagcaagcactctgagagacacaagcagaggcggcaaggctccttgggacctagcctcagaactcacacaacctgacttcagtagaattctgttaatcagtgcagtcataagtcaggccacgtgagggggcagtggaacagactgcaactctGGCTCGTGTGTAGAGGGGAGAAGGAAACCATGGTGCTCAGCCGTGTTGGAGACAAGCCACCGTAATCACCTCTCCTTGTCAGGATGACTTTAGTAattttctacataaccaaaatataggtgtttaaatcaggacattaacatttgatgatggcagctatctaattctcagaactctactcaagtcatgccagtgatgtcaacaaaagaacccagttcagaatcacatgctacatttagctgAGACCCATAGATgaggaggggttccaaggagaagcactggccagcgcaaagctcctgccacggacagacttggaggtgttcaaagcacagctagaggatcagactgggctggagcacaggatgaagaggacagtagaaaagatgagggtggagagatggagtccagcccaaatcatgaaaggccaggaggcacaggtaaaggagcacagagcttgctctaagcacagggaatccaggggagagtttccagcaggaggagtaagagatatgaatgttGAAATCCCAGGGTTGGAGTCAGGCCAGGAGAGACTATAGGTGAGCCCCAGCTTCAGAGCTGAGTCCTATTCCAATGGGGCTTCCAGTCCACATTTGCGAGGGAGCCAGGAGCGAATGACAAGGAGTCACGTCCATTAGGAATCTGTGGGATTTTTAAGGTCCCTATGCTTGCTGTTTTTGCAACCTCCATAAAATCCTAAGACTCATGGATTTCTCTTTGGAGAATGAGGCAATAAGGTGGAGCTGGAGATAAGATATGTTGAGGAATGGAGTAGCAGGCAGCTAGCCAAGGGGAGGAAAAGCAGCTAAGGTCCCAGAGTCTGCAGTCaaaaaaaaaaaaaaaaaaaGGAAACACCAGAACCAGCAGGTTTGAGCTTGAGAAACAGAAAGGCAAGGAGACCAAAAGGGAACTTTTATATCTAATTACACCCACTCAGTTGTATAGGCAGCCCTTTTGTCAGAGCACCTTAGCCAAGCTCTTCCAATAGTATCTGATCACACTGTCAAATTAACACTTCTACATCACTTACTCACATTTGACTCACTCTTTGCTTGATTTTGGCAGCAGGATCTGACAGGGACAGCGGGTTTTATTGGTGACAGGGAACCAACTTGAGGTACTTAAAATGCAGTGCTGAAAACCGGAGTGGAGAATGATTTTATCCTAATAGGCTGTGGAGATTTCTGAATGCAGAGGGACCAACTGAAAAGTGGGTCGAGCAAGCCAGGCCCCCAGTCGCTGATGACTTGGGTCAGTTGGTATAAAAAGGAAACCAAGCTGAATGCAAGGGAAAGAGCAAGGTTCGAGTCTTCTTAATTTTCCTACTGGTTTTTCTGCCTGGATTGTGAATATTACTCCCTGTCCTCTGAAGGCACATTTTGTTTTCATCTCCAAGTTCATGAATGCTATGCTCAGCATGTGAAACTTACTCAGCGGAGGTTATGAAATAATTCTTCAGGAAAGAAATAGACCAGAGAATTAAGTGGGTGAACAAAAATAGGTCATGGCATGATGATGGAAGGGCTGCTAGCCAAAGCTCTGGCGCCCGAGGGCAGCCATCTGCTGGGGCACCAGGCAGTGCCCACCTCCACCGTCCAGGCTCACTCCCACTTCTGGCCACGAGCCTGTCCTAGAACGATGGTGCAGAAACAGCCACTGCCTCTCATCGCCTTGGGAAAGCAGGATCTTTCTGTTGTTTAGCCACCTTACAGGGTGGAATTCCACCTCAGCAttcaaatcctggcttgctagttctgtgacactgtgacactgaattttttttttttttttttgagtctcagctttcttctctgtaaaacagaaggtgataattcttacctaggattttgagagTAGGTACTCAATTGACAATGTATTTTGCACACAGAAAAATAGTGATAGCATGTGACAcccgctttgccactctgcaaccatctgggcaagctatttaaaacaccgtgtgcctccgtttccccactagccatgtaggggaatgatcaaataaaagctatctcacacagtgttaggagatttaaagggattaacatggggaaagtgctgagaatggtctggcacgtaTGTATCAGGTTTCTTCCTCCTGCACCCACTTTAACATCCATGTTGGCGACTTCCCCATGTTTATAAGAATGAAACCAACTGAAAATGTGCAGGTAGAAACAAGTCATGGAATTCCCATCCTGACAATTGCCTCTTGGATTTGTATTTCTGTTTCTTAGAAGAACATTGTCGTCATCAGAACTTCCAATGAAGTTCCTGAACATTTAAGTTGAATAAGCTTTATAAGAACAGTCTTGTGggaatttccctggtgttccagtggttaagacttcgtcttccaacgcaggggatgcaggttcgatccccagtcaggaaactgagatctcacagggcaactaagcccacatacctcaactaaagagagaagcctgtgcaccgcaatgaaagatcccatgtgctgcaactaagactcaacgctgtgtgcgctgtgcttagtcgctcagtcgtgtctgactctttatgaccccatggactgtagcccgccaggctcctctgcccataggattctccaggcaagaatatttgagtgggctgccattttctccctcagggaatctttccagggatcgaacccacatctcttacttacttacatctctcctgcattggcaggcaggttccttaccactagagccacctgggaagcccaagaaccaatgcagctaaaaataaaatatatagatatacttttttttaaaaaAAATAGACTTGTTTTAGGCCAGTGGTCATTACCTTCTATGCTTTCCTACTTTTCACCAGCCCATCCCCCCTGCCACTTGCTAACATGTGGCATGATTCCTCATGGCTTCCAGGGAGGGTGGTGGTCACTGGTGAGGCTTGAGCCTCTCCCTCATCCAGCTGCTAGAATGTCCGCCTGCAGTAGATGTAACAGGTGAGAGGGATCCGGAGAGACACCAGATCCAGTAGTGGGCAACCTCTGAGGGGCTTTGCATGAACAGCTTCCTCATACAACTCTGTGGAACCATCAAAGAAAAAAGGCAAAGTCTGAGGAACTTAATGCCAACTTTAGGTCAAGGTGTCAACCATGAGGAACACCTGGTCACTGTGCATTAGGGTGCATCGTCTTGTACACATTCTGTCAACAAGATTCCTCAGAGCAAAGGGGTGGATGAATGCACAGGTGTTGGCCATGACCTGGAACAATGCTCCAGAGGAGAAAAACATGCTGCAAATTGATCTTTTGCGGATGGGAAGGAAAAGAACTGGATGAATTGTTGCTTCTCCTTCCCCTGGGAACGGCAGAGTTGTCTGGGTTGTAATTTAGGAGGCAGGTGTCAGGGAAGAAAAGTTCCTTATGACTCTAAAGGACTTTGATAGGACTCTAAAGAACTACAATACAGCAGGTGACAGCTGACATATCCTGACAGCTTCAGGTCAGGTTTTTCATAGCAGATTCTGGAGAAATGCATTGGTCTATTGTCAGAACTAGAGGAGGAGCAAGAAGAGAAGTCTCCTAAAAAATTCTTTCAGCTTGCATATTCAGGCTCCCAGACTATGGTGCAGCCACATTTCTGAGCTCAGAGTCATGGCAAACAGGCTGAATGgctataaatgtgacagtgggtttggaggagaaagaaagggttcaagaaatggatctctctacactAGTCTGCTCATCTTGGTTGaactcaggacaaccctgaagggtcattctagttccagaattccaaatggcatcAATGCCATGTGAATAGTGTAATTAAGGTTTAATCAAGGCCTTTCTGATTCTATCAAGACTATTCTCTGAACTACTGTGCTCTACTGTTAGCATGGAGTCATGCAGAAAACAGCAGGGAGTGAAAGAAACAGGAACCATCACTGTCTACTTGGCCAGTACCTGGGCCAAGAGCTGCTTCCTGAACCTGCCTGTCCCCCACTCACAGTGGCATGGTGGGTGGGAGGTCATGGTAGATAGCTACTTTGTCATGTTTCCTATTGAGTTTTACTGCTTAGTCAACAGAAGCTGCTAACTCATGGAGTCACAGACAGCACGATCTAGAGATGAAGTTTTAGGAAATGCATATTTGGATGGTAAGAGCTAGAATATTACAATTCAAGGTAATCAGCTATGTCCTACATGATTATTTTGGATAGCAGTGGAATTGATGAAATCAGAGCTCACATCGGTATCCATGGGAGTTTTATTAGTGCGTGGTTCTGGCCTGAGGAACCTGTGCTCCATTTTGAACTCTTAGGATCATACTAAGATCCTACTGGTCATCCATCCCTCCTTCCACCcattcatctgtcatcaaagattcatttatcacctatcatacatcaggcactctgctggaccctgagattgaaagatggttaacgaatagcatctgctggaggagcctagtgtcccttggaggtgacaATTATTTGCAATACCATGGCATGAATGCTTGAACCTGTTGGCTtagagtaaattatgctgcaataacaaatggtgtccaaaatcccagtagttgacaaccatgaaggtttatcacattacttgatctctacaggttccctgaaactctgctccacatcttcattagggaaccaagttagtaggactagcctgtttctggaagatgctgatctcatgacacgggggggaaaagagagagtggaaataagagagtagctagctcttcaaagcttcttctggtcccaggcacatgtcacttctgctcacatttcattggccaaagcaagtcacatgaccaggcatgacatcaccaaggcaACCttggtcagttatccgttaacagctggcagttaacagttgggagGGAAAAAACGCACTCCTCCATGGTGTTATACCAGAGTTAAGCGCCAGGCACAGACAGAAGGAAGAAAGGCATCAACAGTTTTTGGAGCTCCTCTTAGTTCTCTTTATTGATTGATACATTTTAATGGAAACCATGGGCGTTTTCTCCCTTCCATCCAGCCTTTAAAGTCAATCTTGGCTAAGAACGAATATAGTGGAGAGAGGGTACTGGAATCAGTGTTACTCAGTGTTTCTATTTTCCCAAGTGGGAAAACAACTTTCATGACCACCCTGTATGGTACACAGATGTTGCTTTCACTTGGGCTATTTTTAtggaaaagccattgtgcttaaagtcagatatacctgggtgtgagccctgccctgctacttactagccatgtgattttgaggagtcattttgccttcttcaagttttagttctaaatctataaaacgagggtaatTGTGAGAAACAGTAGTTGCTCTGTAAACAGCCAAGCACTATTCAAATGTTTGACCTTTGCAAAAATGTGATGGAAAATGTCATAAGAAGTGGGCAGTGCAGTCTGCTCTCTTCCATTGCTGTGGGGAGCTTGTGCACAGCACAAGAAAACTGAAAGCAGCCAGGATGTGCTGAAGCTGGTAATTATCTGTGAGATGGGCTGGGTTTTGAGTGTAAGTGTGCCTGGCAAACCTATCAATGAGACATGTGCCTTGATGAAATGCTGACAGTCTATTTACCCAGAGGCAGCTGTGATATAAAAGAATGAAAAGCATGCTGGCGTTATAAGCTGTTATGGAGGATCTGACTTTCATTTACCTGTGTTGTTGATTTTTCTGAGATGGCaaaaaaaaaaaaaaaaaTCTGGTATAAACATGAACAAAAGAGTTTCTGAATTTTAATAACCCGGTatcttagagatggataaaaccttagcaatgatgggagtccaaccccttgtctgtatagataaggaaactgaaattcataaaagttaaCAAACTAGCTTTTATATCCCTTATTCTTGACTAGGCATAGCATTAATGTCTTAAGTGACTATTAATAGAAAGTTTCACCTGTCTTTCATTTAGTGCATGTACGAACTCATTAACCTCTAAAACAACATTTCTTTTAATATTTAGCATTCACATTTCTAAATATTTATTCACTATTTACACATAATCAACCAAAACCTAAAAACTTAACATTACACTTCCCCAGAATTTTAAACACTGACTACAAATTTGTAATCAAGCTGTTACATAAACAGATGATTAAGACTGCGAATCTAATAAATGAGATTCTTTCACACGCTCTAAACACCTTACGTAGGAGACAACACATGCACGGCAGGTCGCTTTGATTACAGAAACGATTATACTCCAgggaaatgtttcctgagatactgggaagccaaggggcagatactggtcatagatgtgagggaaactactctgctttctcctcctctgtgtgaggacaggatgtgctggtgatgCACACCTCAAAAACTTAGGTCTATGAACGTATCTGTgacttcccaggtggcataatggtaaagtatctacctgccacgcaggagactcgggttccatcccctgggtcgggaatgtcccctggagaaggaaatggcaacccactctagtattcttgtctggacaatcccatggacagaggGTTGCAAAGTGTTGAACAAGACTTAGCACGCATGTACTGGAAcaggtggcactagtggtaaagacctgcctgccaattcaggaggacttaagagacccaagttcgatttctgggttgggaagatcccctagaggagggcacggcaacccactccagtattcttgcctggagaatcccatggacagaggagcctggtgggccacagttcatagggccgtaaagagtcagacaaggctgaggcaacttagcacacatgcatgcATGAGCATATTTTCAACTGagtgcatagatggttggcatagattcttcctgaaataatgatataatctcatagcaagatattcgcacagcagagactatggaaatgacctcctcaactctgttaacagtctcctaccctgaacacagtatagggacacgttttctgggggggtgggggtcgggggtaagagctgcattacagatatgtttagatatgtatccaactctttatgaccccagacttccgataacatgctgcatctttggctaactctatgaggaccttCAGAGATGGGCAGCAAGAGTGAGAACAAGAAAGGTCTCCTAAgcctccctggtggctcagctggtaaagaatctgcctgcaatgcggtagacctgggtttgatccctgggttgggaagataccctggagaagggaaaggctccccactccagtattctggcctggagaattccatggactgtatagtccatggggtcgcaaagagtcagacacgactgagcaactttcactttcactGGTCGCCCATCAGTGTAGCCCACCTGAAAAGCTAATACACTTACATTATTAAAATCAGCAGTAAAAGAGCTAATACCAGGAATTTAAGTTTGTTTCTTTACTTTCTTCATTCTCATCTTTTAATTTTATAACTTCCTAAGGTTAACACTTTTATACCTTTCCAGTATTACAGTAATTTTTAAAAAACTTAATTTCTTTTAACACCAAAAAAAAtttgtattgggatacagccaattaacaatgctgtgagtttcaggtgaacagagaagggactcagccatacgtttacatggatccattctcgccGACATGTATCCATTACCCCCACAGTAATTTTTATAGGATACAATTTCTGTACTTTGCCAGAGTTACTGCATTTATAAAAGCCTCAAAAATGAAAAGAAGATGACTTCTGGTCAGCTGAGTTTTGATAGGTTCTGAAGTTTTGACACAGATTGGCCACTCCTAGGATCACCCTTAGATTGcatggttcaaaatggttcccagacacttctgaatgccagtagcagggtggggggaagggaggcgagggcagataagccccttccctttaagggcatgaccctgaggttgctccgctcattttcattcgggtacttgcatgcatctagcagcaaaagaggctggaaaCATGCTGGCCAGGCACCCAGACAAAAATCAAGTGCCTTATAGTCTAAAAGAAGGGGAGACCTAGCACTGGTCTAGGTCTTAGCCTAAGATCTAGACCTAGTCCAAGGATGTCTGCCACCATCCAAGCTTTTGGTACCAAGTGTTTGTAGGCAAtcctcacacacagacacatctcccctgtgctccaagaaagacaagcccaaatcccaagtgctttgattcagctcaaagaccaggagcttctgatccaacaaacagtgagagccaggtgtagctcgtggtggtacctccacttaaagagacaagtggtccccaccccccagctcttctacacccaatatacaacggctgcataggaacaggaaaactgcagtaataagtcccattcagaacgggtgaaaagaaaacacacgctgggctgcagcaaagatcaaattgtaccaggcaaggactggaaagacttttcgtctctgtcagtaaactgcttggtgggtccatctggccaccctggctctgccctccagggaaaccacccttggctgacacactctatggcttctgacttttccctttgaagggttctgcctgctgctactgctaagtcacttcagtcgtgtccaactctgtgagaccccagagacggcagcccaccaggctcccccatccctgggattctccaggcaagagcactggagtgggttgccatttccttctccaatgcataaaagtgaaaagtgaaagtgaagtcgctcagtcgtgtctgactcctagcgaccccatggactgcagtctaccaggctcctccgtccatgggatttgccaggcaagagtactggagtgggttgccaGGGTTCTGCCTGGTTCGTCTCAAATAGCTTTCAAGGTCAAATCCCTCTTGGAGACACAGTTTCCTCCCACAGGTCTAGACTCCATCGTATAGACCTGCAGGGTCAAGGACCCCTTCTGGgtcaagggctttaaaagggcagaattgtagttttccaggcaataaaattccccaggaaaccaaagtaggcttctatttccttccaattcatttcgtgtgcaaagaactacagccacaatctggtctggcataggtttagcctacaaacttcacttactgacccccacccccaacccccgcaatgctctgcctagcccttgtgtctcaaacctcagtgcagctgtctgcggcccagccagataaacaggcttaagtggaaaggcaacatccttagtTCTGGCAGAGGAACTCTGAACAGTGGTGCCTGAGACAGGCTTGGGACAAAGTCTGAGTTTTTTTTTGCTAAAGCTCCTTAGGGGCCCCACTAGGGGCTCATACATGTTGTTGTCAAATCCCTCTCCCCTAGTCTCTCTCCATCAGTCGGCTCTGCAGTCCTCTGGGTTTATTCTAACCCAGGCATGTTTCACCAGCATTCCTACTATCATGGAGTCCTGGCAGCTTTTGGAAATGAGGGAACTGGTCAAGTAGGTTGGGAACCTGCTGTTCCTTGAGGTGCCTGGACCCAGAAGCCCTGTTTGTAGCCACCAGTGGGGGGAGTCTGAGCCCTGCGGGTTATCATCTACCAACTTACtgtgactaatcgtggttttcaaagttggccacgcagcatctcccatcctgcacactcttctgtgccaccatcatgccacccccctccatcaagagctggggcatgtttcaccacccacccctttgaagccaggaggcttggggactgctttgactactagaacacagcggaagcaatgctgtgccatgctcagacacagtccttaactgggctgggggccttgttttctgcctcttggatgccagccactttgtaagaagctcatctacaccctgagaccaccctgctgtgagcagcccaaaacccactatggagGATGAACTGCCCAGTGGGGAGAGAAAGGCCAAGGACCACTGAGCCACCAGGCATAGGAACATGGAAGATTATAGAATCTGGgggctcccctggtagtccagtggataagactaccctggtcccaatgcaggaagtctgggatccttccctggtcagagaactagatcccacacactgtattccatgtgccacaagtaaCACTCAAAATTAAATATGTATTTtttaagactagagggttttaacttaatatctttgattttgtacttgtatctcttttatgctcaaaatcttgaatcttttttttttcttttttctctttttttttttttttctttAATAGAAAATTAATTAgtatacatgtgttccccatcctgaaccctcctccctcctccctccccacaccatccctctgggtcgtcccagtgcaccagccccaagcatccagcatcgtgcattgaacctggactggcatctcgtttcatacatgacgtttcacatgtttcaatgccattctcccaaatctccccaccctctccctctcccacagagtccataagactgttctatacatcagtgtctcttttgctgtctcgtatacagggttatcgttaccatctttctaaattccatatacatgcgttagtatactgtattggtgtttttccttctggctcacttcactctgtataataggctccagtttcatccacctcattaaaactgattcaaatgtattctttttaatggctgagtaatactccattgtgtatatgtaccacagctttcttatccattcatctgctgatggacatctaggttgcttccatgtcctggctattataaacagtgctgcgatgaacattggggtacacgtgtctctttcccttctggtttcctcagtgtgtatgcccagcagtgggattgctggatcataaagcagttctatttccagttttttaaggaatctccacactgttctccatagtggctgtactagtttgcattcccaccaacagtgtaagagggttcccttttctccacaccctctccagcatttattatttgtagacttttggatcgcagccattctgactggggtgaaatggtacctcatagtggttttgatttgcatttctctgataatgagtgatgttgagcatcttttcatgtgtttgttagccatctgtatgtcttctttggagaaatgtctatttagatctttggcccattttttgattgggtcatttttttttctggagttgagctgtaggagttgcttgtatatttttgagattagttgtttgtaggttgcttcatttgctattattttctcccattctgaaggctgtcttttcaccttgctaatagtttcctttgatgtgcagaagcttttaagattCAAAATCTTGAATCTTAATGACAAATGACAATCAGTTACGTGCTTTATAGGTACCTTTAGAAGGTACGTATAATCATTTCAATGCCTATATTGTCAGTAGAACATTGATAGTGTGATCTTGGAAAGGTAACTTCTGGTTCTTCTTGCCTTTATgatatattctttatttaggaatatccctgtgcattgtagcttctaccttctacccctcaagaggccagtagcaaccttccagttctgacaagaaatgcccccagatgtagccaaatatccactggggaaggggggattaccccaggctaaagactcctgTTCATgggatatatagtcaaaacactgagtttaacatcttttcaagttagattcttttctctgtgtgactatgtcaccaacttggtatatagttagggttgtttctttcagtggttttcaggttttagagactgctttttacttgtttaatagtttttagacttgtgtaaattggaaaagaccctgatgctgggaaagacggaaggtaaaaggagaagagggtgggagaggatgagatggttagatagcatcaccgactcaaaggacgatgagtttgagcaaactccgATGtttaattttgtttcttaatcatgtaataaaacataatactgaatagctggtactgccaaagaagtttcaatttcatccctccatcctgttccctccctccctctgtgataaccattttcattagtttggaggttatcctttcattctttttgaaaatacatttgtgtttatacatgtttatatatatatttactaatatttattaccccgtttattatacaaaagctgccttactataaacaccgttGCGTATATTTAAAATCAAGGACTTCATCTGCAGTAACTGGAGCGGCTGAGTGACTATTGCACGCTTCTGCCGAAGGCACTAAGAACGTCTGCCCTCGATGAAGAAGAAAGGCCACTGCAAGACGTGGCTCAGTGCTGAGTGTTCAAGGTCTCCAGTCCTATGGCTGACTCCCATGTGACTGAGGGCCATCCTAAATTTGATTTCTGATGAAGGCGTTATCTCAGGGGATAATGTATCTGCCAAGAAGCCTTCATGTCACCGTGAATGAGGATGTACTTGACAAGGAAATAATGGGTGGGGCAGTTTGCTTGAGATAAAGTTCCTTTAGAGAATGCTCCCTGACCTGCCTGGGATGTGTTCATAAAATGCCTCAAGTGAGATTTAAGCAAGTGTAGATATGAGTGTAGGAGTGATCTAGACCCAAACCTCTGCCTTTTACCTTTGTTGGTAACTGGAGTCTATTAAATGAAGCATTAAGAAATCTCAGCATCAAATTTAGCCACTTGACCTATCTTCCTTAACTGTCAAAATATCTATTGGTAAAAATTACACATGAATACCGTTGTTCctttttattacaaaaagcttccaaacgaagatatatagactacaggacactatgagtcatcacccagtttcaaccatcaaccttttgccacacttgtttcatccagccaacctattttttcagaagtattttaaagcaaactcaacgtagtaagttatctcaatttttttaaaagtacacctttaaaaaaaaaagtatgtgaggttggacagagcattttctcacataactgcaatgttatcatcacacctattaataagataaatttgttattacccaatatcattcctaagtttatatttttctggttatctaaaaCAAAAACAAACAGAAAAAAGATCCCAATGACTATGTTTACTGTTAGTTCAAAATCAGGGACTAAATTAAACAAAGTCTGCCCATTGTATCTGGGGAGACTGCAATGGGACATGAACTGATCAAGCACAACCCAAAGCGCCCTGGGTGGCTGAGGACGAACCGGCAAGTATCAGGAGAGCCCAACTCCCGGTTGGTTTGACCCCAGGTCCTGAGGGTTGttgaaaacatctgtgttcccttcagatttctccaaggtgaacattctcaattccttccattattcctctatgacttggattctccccttactatactacagatggctaacgtctctggTAGACATATTACAAGGCATTGCTAAGCTCAATTACTAAGCCTCAGATCAGCACTGATGTCCCTGTTACGTATCAaatcgctttgtctccggctctgtgaccccatagactgtatcctgccaggctcctctgtccatagacatagaagatccttcaggggatcttcccaaccaacccagggatcgaaccaggtctcccgcattgcaggaggatggattctttaccatctgagccaccagagaagctctgGCAAAGGTTAACTTCAAGTTTTTTCCTCAGCAGGCATTTTTAAcaggctcctctgtccatgggattctccaggcaagaatactggagtgggttgccatttccttctccaggtgatcgaacccaaatctcccgcattgcaggcagattctttaccgtctgggctaccaggaaagcccATTTTAACAAGCTGCTgctgctgctgctaagtcgcgtcagtcatgtccaactctgtgcgaccccacaggcagcagcccaccaggctccgccatccctgggattctccaggcaagaacactggagtgggttgccatttccttctgcaatgcatgaaagtgaaaagtgaaagtgaagtcgctcagtcgtgtctgactctttgcgaccccatggactgtagcctaccaggctcctccgtccatgggattttccaggcagcgtactggagtggggtgccattgccttctccGATTTTAACAAGCTAGCTGTTTTTAATTGCATATGTAAAAGAACCGGTTTTGCAGTTTCAAAGGAAAACAAAATAAATTACCAATTTTCTCCAGAGTCTAAAGAATATCATGGCCATTCTGTACATAGATACAGACAACTAATGACTTGATGATTGGATGCCATGATCTCCAGTTCAGTATTATTTGAAAATTCCAGAGCTCAGCCAATAACTCAAAGCTTCGCTTGATTCTTCTCGTTGGAACATAAGACATATTGGTTCTAACCAGCCTCTGATTCCTCCCCAAAAGCCTGTTTAAACACTTGATCATTTGTGAATATCCAGGTGCCCACCCAGCAGCGTACAGTTAAGAGTTAAGGGCTTGCATTCTTCTGGGAGTTTCAGAAGCACTACGTTAGGATTGGACACACAactttgcacccagactttccaagttcaaattcaaagtctgccaaatatgagctgggactcatatgagcttagtgggcaaactaatctatttttccatttgttctctataaaatgggagtggtggtaatacctacctccctagggtgttgtaaagattaagtaaatcacctcatgtaaagctcatgatatggcaccaaacacaataagtgttacatgtgtttgctattgttACTATATatcctgcctccaccacgcagagctaaaccttggagcaagctgtccagctagactatatcaccaatgcctcatccctcaatcggtgattacagtggaacctactaataggaatactgtgaaaattaaaagaggacgcatgcatgcatgctaggtcgcttcagtcgtatctgactctttgggaccctatgcgctgtagcccgccaggctcctctgtccatggaattctccaggcaagaatactggagtgggttgcaatgccttcctccaggggatcttccagactcagggatcgaaccctcgtctctgtctcctgcattggcaggcaggttctttactactagaaccatctggaatgccccgaaaattaaaaagagacaattcaccaaaacctgaaagaaccatgtctggtacatattaagcactcaataaatattagctattattATTTTGTCCCTTCACACTTAGTACAAAAACcaagccagaaggtccaatgcgtcagaaatagtggcatctttttgttttcaataaatcaacttgatttcatctccagtttcacactgcctcagtgattttcaatttctgatccctgagtcctccagagttcgtgccagggatctgagatcttacacaatgctcaggtatccaaagggtcccaccagtcaccagtacccccagctccccctcagatgtccattttctcaggtcaggtgggctctgccacttctgtgcccatacctagaacccaaagtcatggccaagcccatgggtccctacctaggatcacatctcttggttcacGATTTCCAGCCACAGCCTTGGGACTCCCAGACTTCTCTCTTACCTCCTGTCCAAGCCTCTGGAAATCTCTTCTAAATGCAGAGGAAAggatctccccggtggtccagtatgtaaggatctgccttgccatgccagggatgtgcctgatctgcctctgatgggggaactaagatcccacaggccgaggagcaactaagcccacaggctccaactccctgtgtcccacaactagaaagtccatgcaccccgatgaaaagagcccacaggaggcacctacgatcccacctgccacaactaagacccactgcagtcaaataaTTCAAAAGAAGGAAATCTAGAGGAAAATCATTTTATTCTCAAACCCTGTTGACCTTCATCGACTTTTGGAAACAAGAGTTGCTCAAGTCTTTGCAGCGACAGAGAAGCCCAGGGCCTGCTACGCACTTGCGTGGGAGGAAGAAAGACAAGTAGAGGGAGACATTCTACATCCCCATCTCACGAAGCTCTCCGTCCCCTGAATCTACAAACATGAATCACCACACAGTAAGTTCATatcagtcaccgagcgaacgctgatcaggtgcccggcactgtgcaaggcactggaagagataagaagccaagctagatatgaaccccgccctcaaagactcacaagcagtggagacTGcccagggcacattaggcaatggcaggagttatgtttggttgtcacaactggagggggtggtaccactggcatctactgggtagagacagaaatgctgctaaatagcctataatgcccaggtcagtcccgacagcaaaaaatgatccggcccaaaatgtcaacagagacaaggGGAGAGCAGGAAAACTACCGGCAAGGTAGAAGGAAGTGCTAGCGGCTCATTCGCCAAAGCCCACCAGAGGAAAACTAGTCAGAAGGAACATTCCTGAGAGGTTTCCATCACAGCAGGATATGACCTGGTTATCGATAAGGAAGAGCTGAGACTTGAGCTCATAGCCCCTTTCCACGAAATTTCAGACAGCAGTGGTCTAGAAAACACACGGAGACCTAACAAGAGCCAGCTCCATCCCGCCTGGCAAATGCAGCTACTGAGGGCCCGCCATGGGGCCAGAGACGGAGTTGCCCTTCACCACCAGGCTCTGTGGTGCTGTTACCGCCCCAGGGATCAGTGACCAGGACAGTTAGATGAGGTCCCTGGTGACTCTCCATCCTGGCCTCACAGCATGTCTCCCCAGGAATGCTGACAGCTCCAGGGAAGGGCCCAGACAGGGGTTTTGTTTTTTAACTCCAAAAGTTAAAAAATAACAACAAAAGATATatttcacatatgtggaaactgaggcacgaagaggttaagtatcttatctggagtcacaggtcattgaaagggaaagccTGCTCCAGTGTTACTCTCTGGTTCAGAACCCTAAAATAACTCCCCGAATCTTGACCTTTCGGGCAGAGTGCACACTGTCGTACTGGCCGCGGGGTCCTCTGTGACTCAGGctctgcctcactctgcatttagcactacccgtgctctactctgacccgccctagaggctcccatggctactcaaaggtgccagtgggtcttgctgctctttgttcaagcttatttccttccccaagacccttccccatctggtctgtctggcagacacatctcccaaggttcaacttaaaggacacctctgccatgaagcctttccagagtgatctcactcccaccccttggagaactgacttccttctcATGCTTTGCTGACGCCAGGTCCTGTTTGTCACCAGGGGTGACGGCAGGGACAGAATGTGCTCTATGGCGATTATCACTATGGGGGCTGTGGCTTGACCGATTCATGCGGCCTGGAAAGGAGGTTTCTCAGTGTCTTGGAGGTGTGGGCCATCGTGGTTAGGGTGAAGTTAATGTCCCTTAGTGTAAAGAAGAGTTTGTGGATGGTCACCTGATATCCTTGGGCTGTGCAAGGTTGGTGGGGGTGGGGGGCGGGAGGGGAGCCTCAGAGCCTGGGGAGTGGCTGCCCTGAGGCCATGGGGAGCTCAGGGGAGGTGGGAAGAACTAGCTGCAGTCCTCTGGGTTCTAAATTCCTTGTGGggacttcccttatggtccagtggctaagactgagcttccaattccaatgcaaggggactgggttcaatgcctggtcagggaactaagattccacatgttacgagtaaagactaaaggtcccatgtgccacaactaagactggagaagctaaatgaaGAAATATCCGAAATAAATAAGTAGATAAACTTCTCGAATCCTCAGGAGTCTGTGAGACTAGAATCTGTCCATGATGCGGTGGGACATGCCATATGGGACACCCGTGCTAAGTCCCTTGGGTCATGTCTGACTCTTTTCAACCCTACAGTCTTTTCAGCCCTACAGtcttttcaacccaggactgtagcctgccaggcttctctgtctgtggaattctccaggcaagaatactggagtgggctgccatgccccactccagggaatcttcccgacccaaggatcgaacccaggtcttttaagtctcctgcattagcaggagtgttctgtaccactactgccacctgggaaATGCAATGGGATGTCCGACCCCCACACAACTCTCCTGCCACAAACCACCTTCCCAGCCCATCTTTCCCCTGAACCCCTTGGGGGTGGGGGGTGATGAAGGCATGCAGGAAAGGTGTTGCAAGAGACTGAATCAGTCTGGAAAAAAAACGGTATCTTTCTTGACCGTGGGATCAGGTTGGTCTCAGATTTTCTCAGTGGGTTCTTCCTCCAAACGTCTATAATAGCAAGCCCTTTTAGCCCTCCAAGTCCTTGCCACATGCCTCTAGGAATTTATACTACTCTGAAACACATCATAATACTTACAAACTATTGTACTTTCAAAGGCACATGGCTTTGCCCTGTCCTTTCACATCCTTAGTTGCTCACAAACCAGAGCCATCCACATTATTAGTCTTTGCATTCCCTGCACTTAGCACAGAGCCTGCTTCCCTGGGTGGTGCTTCACACGTGGATTAGAAGCGCGCACACAATGCTGTATATTATTACTATAGGCAAGGGGACTAAATGAAAGTCTGATGGATATAAAAGGGGAATAAGCATGACTCTCCTGATGTATCTGTTTTCACCCTCcatctccctttctttctttggcatttcctttcatttctcccctgcatacttcaattcatgcttcagaactctgcccacgccacccactccaggaactcttcctcatttcagcctgcagcagactaagacaccttcctggaatttttagaccatctcccactgtggaacacagagtcatacaggtctctttatgcatctcatctcctccactaggaggccagttccttgaaggcagaatctgagttccttgtgatgcttagcactgCAACACACATGTCCCTTCAGATTCAACTCTTGCTTTTTGAATGCCGACCAGGTATCCAGGCACGGGTGTCACACTGACAAACTATCCCtgtggtagccagcctccagatggctccaatgacctttccttcctggtactcacaccttcatatggtttcctcccaagtgaattgagactgggctgtgtgaccaacagagtgtggcagtatgacgtgggcctcaatgccctggagtatatagatttgatcatagaggcattttcagcttccttcatggtctcttggattgcatgctctaggggaagccagctgccatgtcaggaaggcagtcaacgccggcctgacaaatattcacggcgagaggaaacagcagcaaccaccatcagccacatgagcgggcgaccttggagatgggtcctccagactctgttaggccatcagatgaccataaccttgatggcatctgaggttcaaccttatgagagaccctgagttgacctgccctcccattctgagtttagtcgcttagtcgtatctgactctttgtgagtccccctcaaattcccaatccacagatagcatgattcttgttgttttaaaccactaagtcttggggcaatttattttaacacaataaataacATAGAATCCTACTGTCAGGAAGTTTACATTCTATTTGgtgtttagtcactgagtcgtgtctgactctttttgtgaccccatggactgtggcccaccaggcttctctgtccatgggatttcccagacaagaatactggagtgggttgccatttccttagccggggaatcttcccgacccagggatcgaagctgtgtctcctgcattggcaggtgggatcttcaccactgagtcactgggaagcccCCTTGCATTCTAGTGGAAGAGATTAAATGAATAGAattcatttgttcatttattcaatccagacattgctggggtgctgggattacagtggcaaacaagacgctgaacaaagtccctgctttcctgaagttgatgttctcttgtagacagaaatgagaataaacaagtaaattctacaaaatactaggtcagggtgctaagactaaacgaaaactaagcaagctggatgagagggagggaatTACGATTTAGACTATTTtgcgctaaacattttccatctttatctcaacccttaaatctttcaaagtaggtagtttatccccattttacagatgagcaaactgaagatcagaaaagttgaatgaggaggctgatgttacacagctgataatgggttcacccagagtgtaacccaggctgaatccagggctctttacaggccccagactgacctctgAGGACTTCCCTTTCAGCACTCACCCTTCAGCGCAGCAGGGCTGAGCGTCAGTCAGGTGCTTGTAATGTCTTGGTGGAAGGAGGACAGGGAAAGGGCCTTCAGATAGAATGGCCACAAGATGGAGATGAGCCTAACCCTCCCTCCACTTTTTCTAACTCTGGAAAATACTGCAGTGCTCTCAGCTCCACTGGCAGGCTAGGAATATTATCCAGTCCCCTCAATCTCAGCTGCTCTAGTTGTTCACAAAAGGTGGCATCCACCCCCTCAAGCTGCCTCCTGCCCTCTTCCCTTTCTGCTCTTCAGACCAAGACCTCACTCTGTCCACTCTCGCATTCATCCTCACTCCCCTGGTGCCTCTTGATTCTCTTTTTTTTTTCCTCCTTTTCTTGTGCTAAGACCACTAGAGGGAGCTATACTATATACTAATATACTAtactggccacttactatgtgccaagcttcgttgtctctgtgctgcttgagcttgatttccttgaatgctcatgacaacactttgtagaagtcctattattttcctcgttgaggttaaggctcaaggtcatttgcctagtaggtggcagggttgggatgcgatcccacgactctgaatccagacttcattctttGGCCAAGAACACCCACTGGGTTGGAAGAGCTCTGAAAATGGGTGATTTTTTGCATTTAATATTAATTGCACGTAATATTCTTTATAATTCTTATTAACTAATGactcatttggaaaacatttattaagggcctgctgtgtgttaagccctgtgctgtgagcGAGTCAGGTGTGGGTTATCATGGAAGTGGAGAGGAATGCTGAGCAGACCAGCAAGTCAGGGCTGCCACCAGGTGATGCTAAGCTGAGCCCTGACAGTCTTGGAAGTGCCAGGCAGcagagagaaggaataacatgagcaaagccagggagaggggactgagaagggcttgtttcagcaagtgattggagcttacaggaagtgtttgggagggaagggcaatgagcagtgctagatcagtgctaaggtaaaggatctgctctctatcagaaagtgatggagcatgattcaagggttttagataaggtactgatataatcagatttgctatttcgtcagtggtatggatgataccatactacaaaggggaagaccaattagggaggatactgcaatggtttgggcaagagatgatgactagagaaaagacagcagtggaagaatggtgggagaggtttacgagaagactagttaagacctggcaactgcttgggtgtgggggcagtgaaaaaggcaggcacggagactgagtcagccaggttcctgcttgggcgagtgggtggacggtggtatcgtgtgctgagacggaaaccaggaggaggtgcaggtttaggagagagatACTGCCATCGTATTATCCCCAGGCTCCTTAGGGCCATcctcatttcagatgcaggaaggagacacaaaaggctgatgtgatttgctcagatctacatggccaccctcatggcagagtgagactcaaacctagctctATTTATGGAAAAATTAGTCCCCCCGGCCTCAGGAGATTTGCTTTTCAAGGAATGTAAGGAGAGCTCAGTACAGAGTAATGTGTGGCAAAGCAAACATTTACCTACATCAATTCTCCATTTTATattcattcattcacttgacggatttactgagcagctcccatgtgccatgcctgtagggttgcagtgggaaatataacaggcaagaaccctaccctaacctaccacattcaagcctgaagtctagttggggagacaggaaacatgcaaacaagtaaatctctacataataaactgtcaagggaaaaatgagaaagagactatgggtgctattttgggcagagtagttgataaaggattttctaaggcatggtatttgatcagagcggatcaagatttgagtgatgatgggaaatcaagcaaatatggggaaagtgggctcccagcagaggaaacatcaagtgtaatggccctgaggcaggaacaagcttggacactcaaaggatcatatgcctgtgttccaagaaaagagtaaggaagagaataaggtaggaagtaaaattggaggcagggggccaaaccctgtagggcttgttagacatgatcattagtctggatttattctaggtatgacaggaaactctttgatgtctagagctgggctgtgacatcatctatccattttttTTTTTAAGTAAATAATTTACTTTTTCCATTCCTGGGTCACATTAttctttttttttttaatttattttttaattgaaggataattgcttttgccgaattttgctgttttctgttaaacctcaacatgagtcagccataggtatacatatatcccctccctcttgaacctccctcccatctccctccccatcccacccctAtgtttcaagatacttgtggagttacacgcagctgcgagaaaataatacagagagatcttgtttacccatttcccctcaattgtaacatcttgccaaactataaaacgtcacaaccaagatatCTCATCATGGTCTTAATTTGTGTTTTCCTACCGGTAACGatgtgtactaagtcacttcagtcatgtcggactctgcaaagctatggactgtagcccaccagccaccaggctcctctgtccatgggattctccaggcaagaatactggagtgggttgccattttctcctccaggggatcttcccgatccagggatggaacccgcatctcttacttctcctgcactggcaggagggttctttaccactagccccacctgggaGtgatgctgaacatcttttcctattcctgcttgtcatctatatgccctcttctgtgaaattttgagtgatttttgctcattttctgctctgttttctgtttttactgttcatttttgaaagttctttatatattctagacacaagctttttgtcagataaacgacttgcaaatattttctcccaaggtgcagcttgtcttttcatccgaatagggtctttcacagagcaaactctttttaacttcgatgaggtccgattgatcagcttttcctcttaaggattgtgctttttagtgtcaagtccaagaattctttgcttagctctggagcctgtaatgtttctcctgtggttGtcttggactgtggaagagcaaaccgatgaaataaatgtagggttgctgggtaaacctgagggcccacttgagattcgaggGTTGGGGGGAGGCAAAGGAGTAGGAAAGAGGAGAGGCTTCAAGGTCCTTTCCACTCCCTGGAGGGTGCAGTATGGGGAGAAGTTCCTTCCCCTTCTAGCTTGACTGACGCGGGCATAGTAGAGTCATCTTGGCAACGTGACTTGAGGCCTGGCTTCTCTCTTCCCTAAGGATGCTCAGAGACTCCGAAAGAACCTAGTTCTTTTTCTTTTCCCagaactttatccacaaaaatgcactttcactgcattatcgtgattgatttctcacaacaactctgtaaggaagacattattatccccttttatgaagatacaactgagacccagagaagggctgggactAGACACGAATCTCCTGGGATCAAGAGGAATGATTATTTTTCTCTACCAGCTGACTCTGGATTTCCACTGCTAATTGTTGCTTGAGGGCGGTGGTTCTCAACCAtcaaaggacgtttcatgggctcccaggacccccaagacacttttcagagggtcttcaaggtcaaagctatttccttaagaaaaccacattgttaattgcctttttgctgtgttgacatttgagctaatggtacaaaagcaaagggggacaaaactgctggtaccttagcacgaatcaaagcagtggcaccagctatactggttatcattgtatccttcacccccatgcactcacagaggaaaaaacagccagtttcacactaatgtgtgattgaatggaaactacacagaaagcatttctgctgtgtatcaaagtaagatggttatcttatgcaaaagacaatcctccacaaatatttgagttgcaagataaactgttctctcttttctccttccatagaatgcaattttgtacttgagagaatgcctaacaaggtatagttaattcagatgtaggtatctggcagacaatttcttaacaaataaagtaaacctgtcacacaaaagaaagcaactgacaatttttgttgctgataaagcttgagcttttgagtgaaaattagaatgggggtgtgcggaaattcacttgccactatgagcagcatgacacctttccaaaacttaaagactttactgatgatatcagcaatgaccacatgaactgtagcctgccaagctcccctgtccatgggattttgcaggcaggaatactggagtgggttgccattttctttctccaggtaatattaatagatgtgatttttcgatatttcataaagaaatgtgcttccatgtagagagtggtataaatcaatacactaatagcttcccagagaccagtgcacaatggtacatacagcattggtcaaagatcaatgagttttaatacaacggagtatgaacatttcactgatacaatttcaggttccacattgcaactgatctttaggaaacttcctcttgtcaagttttgtgggtatcaaagaggaacagcaacagttatttgaagaggctgttaaaacactcctcccttttcctactacctagctgcaagaggttgcacatccacatgttctgcaactaaaaaaaaaaaacctggaagagactaaatgctaaggttgtccagcagtcttccattaagccagaGCGTAATGGACAGTTGAATCCCAGTCAGCCCTGGGCCCTCACCTGCAGCTCTGGTCTGGGGGTCTCAGACTGTCTCTTCAATCTCTTAACCACTCCCTCCCCAGGCTGGGGTCCAACCCTGCTGACCTCAGCAAACCTCTAACATTTCCCAGGGATGAGGATCAGCCTTCTTCAATCTCTACCGGCTCCCAGAGGACGTCTCCAAACTTCTGTCCTGGGATAGGGGTCCCAGGGCCCCCACGCTCCCTCCTGCTTCCATGGTCCTGTGGCCAAGCAGACCTACCTACCCTCCAATATATCTCACACCCAGTGGGGAAGTCTGAGCTTGAGGACTTCCCAAATCTCTACCTACAACTCCCAAAGTGGGTTCTGAGCCCCCTTTCATCTGGGACTCACCTCCCATCAAGGATGGGAAGATGAAGTTTGTTGGAGACAATTTAaaaaacaaacaacaataacaacaacCTCTTTTACATTAAAGatgtaaaaatgtaaaattaactttatgctaaattttaatcttcaataaacatttttaaaattactcagcttcaattcttcaattgctgaaaatatcgataggtacaacctatataaacaaaagctcttttaggtattcaacaatttttaagaatgttgaataagggaatcaagcagtaggagaactgctTTAGGCCAAAGTGGCAAAGGCACCTATTGGCCGCTCTGACCAAGGGGTGCGTTATTCAGCCTGAGCATCCTTTTCTAGATTATTCTCTGACCCCAGGCTTCAACCTGACCCCGAGGTAAGGGGCTTATTTCAGAGGACAGCTGAGCAGGCTAACAGGGGTCCCAGGGTTCCAATAACGGCCCACACCCTTTGTCTCCCGTTTCCTGTTTTTATTCTACGGAgagagaaaatgggccttgaagcaattagaacttggtctcagtctcagccttgcttttagccaacaaggggaccctaggccaagtctcttaattctctggtctccataaggtaaggaataatagtgcccacttttccttactaagattgtcttgaggataacacaaagtaatgaagacatctggagagtgtttacaaatataagtgatGACCACTTTCCAACAAAGAACTGTCATATAGATTTAAGACTGTTCACTGAATATTTACCAAAAATGTGCCCTAACACAGGCCTTGAATGTGCAAACAATAATGCACAGTTCCGGCCTGCATCCTGCGTCTTCCATTCTAGCGAGGAAGATGAGCACGAACAATAGCAAGACAGCTGGAGGAGAGAGACGACCACTGACGTCTTAACCTGAATTTGCCCCCAAGCACCCACTCCTGCTTCTTGCTGCCTTGCGTCCCCTTCTCTTTCAGACAAATGAACAGGGCTTCATCTCTGCCTCAACACAGGGATGATATAGACCAAGAGAGAAAGGTTCTGAGTGTTTGGTCAAAAGCCTGTGCTTGTGGAGACTGGAGGCTTAGAAATCCAGAGTGAGACAGGGTAAGGCTTCTTCCTCCTCCTCGGAGCCCAGAATTGAGTCTTAGGGTACATTTGAAGGGGGACGTCAGTGGAGCCCATGGAGCCCAAAGTGAAAGCTCTCAACCTAGACGGACCATGTAGAAGAGCCAGGGTTCTAGAACCGGCTGTCTTATCCCAGCACACAGTATCCAGCATCAGAACCAGGGGGCTCCTAGAAACCTGAGCAGTCTCTTCAGCCTGTTCCCGCTCTGTTCCTCTGAGCATCACGGACGGCCAGTGCTGGGGACAAATACTCTTTGTCCTTCTCCTTGGCCTCTGAACTTACTAGCAACCAGCATATTCTGTTGATCAGCAAAAATGGCACCCGTGTGTGCCCTCAAGACTTAACTCAACTGCACTCTGACTAATCATGAAGACAACTCTCTTTAAAatttatctttggcggcgctggtcttcactgctgcacgtgtgagcaggggctgctcgcgtgttgtggtggcttctcgtgttgcggagcatgaaccctagggcacgcaggctcagtcgttgtggctcacaggcttagctgccctgcggcatgtgggatcctcccagcccagggatcgaacccatgccccctgcactggcaggcggattctcaaccactggattgccagggaagtccAAGAGATGACCCTCCTCTAATGGTGGAAGGCTCCCAGGAGTTGAGGGTACAAGGACAAGCCTCATAGGCTGATGCCTGGGTGACACCAAATGGAACCAGCCCAAGCTTTCCCCCTGTTTCCAGTGGGATAAAAGCTCAAACAGAAACGGGCAGGGAGCAGCGAGAGTACAGAGGAAGTGATTCATTCTTCCAGGCCTTCCTGGGCaggaagcgagtgggaggaagagggtcagggaaggcttcacagaagaggtgacatttgaactgggTGTGGGTGCTGGACTTTTGAAAATCAGCCGCCAGTAGCCTTACAGGCCTCAGCCTGTCCACTCCAGGAAGACGAGACCGTTTTCTGGGAAAGAGGAGGCCACAGAGTAGGAACCAGAAGTCGGAAGGAGAACCAGCAGACACCAGTTCTTTGGAAAATGCTCTGCGACTTTTTTGGAGCATACGTATTGCCCTGTGTCCGTAGGGATCCACTAACACGTGGTGACTGACACTCTCTGCGATGGGTTCCAGGATGGCAAAGGCATGACAGGGCCGTATCAGGACCAAGGGCAatttattggacgctcaatatacgtcgggcactgtgcCCCAgcccttaaagggaaagggcatcactgtcccttccccttccatccccccactggcaggaatgaggaTACTACTATGAGCTATTGGGGCTACATAAATGAGGGGACAGACACCCTAGGGATGGCAAAACAGGtgactctgtggagcagagccactgtaccaactgcaggttttacctgagtgaaaaataaacttctgttatgtcaTGTGGAGTCTCTTACCTATAACATATCTCTAAATCTTAACGTATTATAGCCTAACAAATATAGGGGAAGAAAACCTTGACCAAatacatagtaaatatgtataaatatatatgataataAGTGCAGTGAAAAAGCACATATAGAATACTTCCTGAGGGAATATAATTGAGGGGGAGGCTCTTAATTGTGACTCAGGAAAGCTTTtgtcttagttcaggctactgtaacaaaacatcaagagatcgggtggcttaaccaaccagcattgctttctcacagttccagagtctgggaaattcacaatcaaggtgccagcagattcgctgtctgatgagggcccTCGTGACCTCGtgtgtgggtgctaagtcgcttcagttgtgtccgactctttgtgaccctgtggactgcagcccagctggctcctccatccatgggattctccaggcaagaatactggagtgggctgccttgctctccaggagatcttcctgacacagggatcaaacctgagtctcataagtctcctgcattgccaggcaggctcttcaccactagcgccacctgggaagATgccctcatgtcgtctaaacctaattacatcccaaaggttccacccccaaatagcactaccttgtgggttagggcttcaagatatgaatttggggagtgggggacacaaatattcattcatagcaGCTGCTCTGGGAAATGGATTTTGCTGAGACCAGTGGCATGGTTAGGGTGTGGTCAGGGAAGAAGAGCAAGGAGAGAGCATCTGTGAAGATTGTGAGCCACAGAGAACTGGCCACGTGAGCAGAGGCCCTCAATGCCGACCCTTCAGTCCATTTCCCCATCTCACAGTCCTGTCCCCACCCGTGGGTGGATGTGCCTGGGCACCTCAGAACTCAGGAGGTAGCACAGCTGATTCAGGCCCAGATACCTCTTGAAAGAATGGCTGAGGTGCCTCTAGGGAGATCTGAAGGGCAAATACAAACCTTCTTCCAGGAGGGAGCCCCAAGTCCAGCCAAGAAGCTGAACCTACAGCTGGAGCCCAGGAGCAAGTGTGAGCCCGGGAGGAAAAGGAAGCTGGGGAGCTTTCAGTGGGAGAGACCCAAGAATGGGTCAGGAGGTGAGGAGACAGACAGGTGTGCAAACTGAGGTTCTGAGGCTGACCTCAGAAGTGACCTGGCTAGACATGACGCTGGTGTGTATCGATGTGTGGACATGGCTCGTGGGCTCACTGCCCCTTCTAAGtgtgtgccagacacaaaggtgaacactcttagtacagagtttcacctcgtcctcacacactgaatttataaggtaggccttgcttccattttacaaatgaagagactgaggtttagagacaagggaattgtccaaagtcacTGACTGGGTTGTGAGCCATGCGGTgggggcacaacgaaacctggttgcagtgaaagatcccatatgccacaactaagaaccgacacagccaaataatattaaaaaataaaCAGATGCTGAAAGCGAACCCTGTGGACAGCGAACGGACTGCATTTGTCACAATCTCCCTCACTTATCGTCTCGTGCATTGCCTGCCTGGTCCCAAAGTCAGTGGAGTGTTACTGTGGCTTCcctcctaggaaaacctttctttagcaccagaagccagctgagcaagttttcctgagcccttctccagtcactctgggatgcatcagagactGGGAGCCTGAGTACTGATCTAAACTACTATATTAGTAAGTTTAGTGCCCCCTAAAACGCACAGACCTTCCTCCTATGCAAGACGATAACATGTGTAGGCAAGGACCCTGTTTGTAAACTAGCCATGACGTGCACCCTGCAAACAAGAATGACCGAAAGGGCTGAGTTTCTCCTGGCGTTCTTCAGGAACAGGAGGCAATTACATTTTCCAGAGCTAGAATGCAGAAGGCAGGCACCCGGTTTGTGTTGAGATAGAAGGTTCAAGAAAGTGGATGGAAAATTCCTCTCTGTGTCTTCTTCTTGTACTTTTCCAAGCTTGCTAGCTCCCTGGTGGCCAGGCACTTGGGTTTCCCACTGTAGACCCAATCTGTTTGTACTGAAGTTCAGCTAGATACCACCAGCAGGTCCACAGTTTCCTTTGCAAAGCTTTGGCCTCTGAACCCCTGGGGTGTTTGGAGGCACAATCTGCAGACCCCATCTTGTGATCCAGGGGTAGCAACCACCTAGCTCACACGACAGCTAAAGAACTCTGGAGTTCTTCTCGTTGCAAGAGTCCATGGGCAAGAGGAGTAATTTTCCTGAACTCAAAATAGCTGTGTGTTAACTAGATGAACACAATTACTAGATGAAAGCAATTACTTTTTTTCTAGATGAAAGTAATTACTTTAAAAATAAATATAAGTAAATAAATTTTAAGTTGTCCATGGTATGTCTACTGAAAAGCTATAATTGAAGGTTTTATGTACCATAAATGCCTTTAAAATTAAAGTTTAGCAAAAAAAAAAAAAGATGGGATGGGGGACTGGGGTCGCTGAGAAGAAAGACAGAACTCGCCTCTGTTAATTTGGGCTTATGATGAAGGAGCATTTAGCCTTAACCCAAGACTCACCCCTTGAAAACTACTAGTTCATGCTCCAACAAAATAGTCAGGAAGGGCTGGGGCTTCTGGGCTTATGAAATTTCATCTCACTTGAACAATAACAGTAAAGTGAAGCATGATTTGCCCTGGGTCATAGTCTAATTGCCTCTGAGTCAGCAGGTCCTGACCGTGCTATTTTTCAAAATCTCGAACCTGTTTCCCTGTGTCTCTCTTGAATTTCCTCTTCTATAACATGTATTTATATCCTGCCTGTTCTAAGCTGACAAGAACAATCACTAGCATTATCTGCTTCCTCTCATATCCTGGTGTAACTCACTTACCTTCTTCCCACGGTTTGTTTTTTTTTTTTTTCTCTCTCTCCTTGCCATCAAACTCTTATGATGATGAAGGGAGGACAGGGATCACACCTTTGGACTCTATTAAACGAACAAAAACAAAACTATTTGGTCCTGAGTACCTGGAAGGACCTTAGTAAATTCATTCATTCATATGttcatcccattaagaacttactcagaggcgattatgtatgccaggtaataggaatgaaatggaaaacaagctacagtcactttccccgaagtaactcacacactactggagcatacaaaaacaagtaCTCCAGGTATTTATGAAAGAGGGTGGTGTGAGTACGTTTGACTGTTAGTGCTGGTTTTAAAGAAGAGGGCTGATTTATGTTGATC
>chr15 28397842-28403015 (+-0 bp) directionality: mono:plus
TTACTGAGCACTTCCAGTTCCTAGGTTTATACTTGGGAAAGCTGAGTTTCTATTAGAGCTTTGAATTTTTTCCTATCCTTTTATCTTTActcttgcaatggcttcaggcagattttttaccagctgagccaccagggaagcccaagaatactggagtgggtagcctatcccttctccaggggatcttcccgacccaagaattgaaccagggtctcctgcattgcaggcggattctttaccagctgagctaccaggaaagcccAAGTAAAAATTAAGCATTAATAAAAAATTAGCTCCAGGGAAAGGATATTATTATATTACCAACAGCTGAATTTTTCCCATTCTTGGACCTGGAAATGCTTACTGGCACTGGCAGTACTTATGAGGGTAGCAAAGACTTTTCCTGTCAGAGCAAATAATTCTCTCCTCTGTGTTCATGTGACTCTTCCTACTTTGTCTTTCACCCGGACTGTCAGGTCATGAACATACTCTTTCTCCTCTCTTGTCTCACTTGCCCAGGTTTACTGACTGGCATCAGTATAAGGAGCTGGATTTCCCGGGATCTCCTTGGCATCTTGTAGGGTGACTGAAATGGCCTGAACACTCCCCACTGTAGAGGTCAGATGACCCACTTTTTTTGGTTAATGACATGTTAATGTCTCCCGTTTGGCAGCTATCATGAACAGGGAAGGCGGCAATGTGGAAGACCAGTTCTTTGTTTTTTTCACTTGGGGGAGGGATTCATTTTTTATCTTGGAATCTTAAGATTTTATCTCCCCTCAACTTTGCAGCAGCCTTCCGGCCACTTGCTGTATTTTTCAATATCCCATGAAAATTTAGAAATTAGAAATGGGTATAAAGAATATTCTGTTTCTTTTCCACAAATCCTTGACACCAAAGGAGTAAAGAGAAAAAAGGAGGGGATAGGGGGCTTAACTGCTTCCTAGTGAAAGCCCCTGGAAAGCCGGCTGCCACAGGGGGACAGTGTGGTGGAGGGTGTGTGTGGGGGCCGGGTCTCATCATCGCTCTCCGCTTTCTTGTTCAGGATCCATCCAAAAGCAACACTTACGTTTTGGCCTCCATTGTTCTCCCTTTTCCCTCTGTCCCCTGGCCTGCACTGGTACAAGCCATGTAGACCCACAGGGAAGGCCTCTGATGCAGTGAGTGGGGATGGCACAGTCATTTTTCTGGTGTAGATTTAAAAATAGAAATATATAATACATATTTTTACAAGCAAGAAGCTGTGGTCAAGATTTTTTTTACACTTCAGAGTTCATGGTTTCAGGATAAGAAAGGAAGAAACCATGAAAAGAAAAATAAGTACAAGTTTTCTCTTTTAAAGAAAAAAATCGGACAACGAGTCTTACTAATGAAGGGGTTGAGTTTTATGCCCTGGAAAGAGCTGGGGAAAGCCAGTTTTCCCCAACATGGTTCAAGAATTATAAAGCAGAACGTGGCATTTTCATTTCATAGAAGCAATTCTGGAAGTTTATTTACACAGTAAGTTCGGAACCGGAAGTGGACAGTCTCCAATCTTCCTGTCAGTCTCTGTGGTCATGGGGTGTTCCCAGCCAGCCAGAGCAGCATCAAGTGCAGTGGGAATGAAGAGGACTCGGATAAAAAACTGTGACTCAGTATTCTTGTTTTATTGGTTTATGGCTTGTGGGCAGCTGACTGAGGCCAGGATCTCCCGAGGCCCTCCTTGTGTTTCCCTCTGCCTCTTCTGCAGGTATGTCCACTCTCTGCAGGTTCCATACCTGGAAGCAGTGTGTTGACCAGATAGGAACAGGATCCAGTGGAACAGTCAGAGAATTCAGCTCTTCCCACTAACACTGGTCTAGTCAACTGGCTTAGAACTGATAGGGAGGAAATGAACTTGGCCCCCACTGCCTGGCCCAAGAACCAGCCTGGGTGCCCAAGTCATATGAGGAATGGGAAGTAAAGAGGAGGATGGGGCCAAGGATGGCCTCCATCAAGGGACTCTTGTGGTGAAGGGAATCAGAAAGCCTGGCATCTGCCATCCTTTCTCCACGCAGCCTAGTTCCTGAAGGTGATGCTGCTGGAGCCAGAAAGCCCTGCGTTCCTGACACTCTTGGCATGATACTGGTGCCACTGTGGGATGCCTTAGCCAAGTAAATGAGGGCGACCTTGAGAGGGTGAGAAGGCAACGAAGCTGCTATGATTATGTCAAGATGTTACTACCACTTAGAGCTGAACAGAAAGAAATCCAGGCAGGGGTACAGAGCATCAACTCTGTACCTGTTGAATGAATCTCCAGGATTCTGCTTTCAAGGATTAGAGAGGAGAGGACTCCTATCTGCTCTTAGCACCTCAGCTTCGAAGCTCCGGAGGAATGGGGCTTGGGCGGGGTTGGGGTGAACAGGCAGCCAGGAAGACAAAGTGCAGCCCTGTTGTATTTGCTCTCTTCTGGCTGATTTCCCGTAGGGCATCTGGGGCTCCTGGGGGTTGAGGATGTTTCAGTGCTGCCTATCACATGTAGACTAGAGGGTTCAGGTAGGGACAAGGAATTAATAAGGTAGAAACTCATTTGTCAGATGGAACCTTTTAGTGGGCACTTTTCCTTTAAGAGAGCTAAAAAGAGCTTTTTGGCTAGAGAAGCCCTTTTTCCCATCGCACTTTTGGTCAGGCTGCAACCACAGAAAAGAAGACACTGGGAAGCAACACCCATCTTAGAAGATGGGTTCTGTCTTGGAGATGCTGTCTAAAACTGGGCCTAGCGAGCAGGCACTTTCTAACCTTGCCTAGCATTGATCCCAGCTGTTCCCTGTCTTTGTACTCCCTCTCTGTCTCCTCATCCAGCCACCCCCGTTTGTACAAATTATTTGTACAAATTGTTTTTTAATAATTTTTTAATTCAAGAGGCAGTTTTTGCACCAAGGTTAGGTTTGTCTATACAGTCCCTATCTCTAAAGCAAATAGCAAACTGTGTGTCCATCCGTGCCCGCTGACTGGCCAGCAGGGAAACGGGATTCGCCCTCGCTCTGCCAGGGTACTGCAGACACCTGTGGGGGGTCACCTTACTTCCAGAAGTAAGAAAAGGAGAATACTTTGGGTTGGAGACTCTATAAAGGGATGGTGGTCAAAGGTTCAGGGCTGAAGTTTCAAGCAGCAGGATTTCCCAACTCAAGTTTGAGGTGACCAAGAGTATTCCCACTGTCAGAGTACTTTTTCTTCCCTGTCCTGGTTCCTACAGGTGCAGTCCCTGCAACCCACCTTGCCAGCTTTTCCTTCTTCTCTGTCAAGACAGAGGCATTTATGGGTGGGCGAGGCTCTTGAGGTGCCCCGGCCACAGGTGCCGTCCGTGTCTCCTCCTGGTGACCAGAGTGAACCACCAGCTGTGGTTCGGGGGGATCTCTCTCTCCTGCCCGCACGCCTCCTCACTTCAGCAGGGAGATGTCATCAGCAAAGTCGTCGTGCTGGTGCCGCAGGCAGCGGAGGCAGCGCCACTGGCACACCATCAGGCAGAGGGGCAGCATGAAGAGCGCGCAGATGGCAGCCATGACGTAGGCTATGGTCATGAGGGTCGACTCATCCGTCTGGGGGATGTTGTAGCCACAGTCTTCCATGTCGGGGGTGACGAAAGGGCCTTCCACCGCTGCTGTCCTGAACTCATCGTGCACTGGGGAAAGGGCATATGTGAGTCACAAAGCAGCTAGGATTTACACAGCAAAACGAACTTCCTGGGACAGGCCTTGAAACCAGCCCTTGAGGAGGCTGTAAATCTCCCTTCTGGGTGATTCTTAGAAGCAGGACAGACAGCCAGTGCTAGTGGAGGCACGGCTCTCCCCCCCCAGGTTACTGGGGGCAGCAACCTTTTCCTGTCTCCCTGTCCAGTAGGAATGATACCTAAAATCCAGTCATTCTAAGTTGACCAAAGAGCCAACCCCACGTATACCTAGTAAACTCACCTGCTCCTGCTGAAATTCAGTGGCAAGCCCCTGCTAGTCGCGTTCAACTCTGGCTTGCGGCAGCTGACAGGGTCACCGCTGGCCCAGCCTGCTGCCTGTGGATCTAGAGCTTTCCAGGGTGCCGAAGCAAATGTTACTGCTCCGAGTCTCCAACAGAGGTTGCCAGTCCAGGCAGGGGTCACCATGCCAAGCGACCACAAGAAGCACAAGCACTGACGCTAGCTTTTGCACAATGGTGGCCTCTGGCTTGAGGTACCTCCCTCCCAGGCCGACGGGGGCCTGTGCCCTCACCGCTGGACAGGGTGAGTAGACTGACCCCACACCCTCATCCCTGGTGCTCTCACCGTGGCAAGCACTGACAGCAAAGCCAATTCGTTTCCGGGCCCGATCAAAGACCACGTAGAAGCCCTCCATGATGACCGCTCCCATGACAGTGCCGGTGGATGACTGTGAAATGGCGAACTTGTAACAGTCGTCTTGGGAGGTGGCCACATCTTCCACTGGCCGCAGGTATTGCTAAGGATAAGCAGTCACAGGGTGAGAGTTCGTGTTTTCCTCTCTTCCACACCATCTCTGCCTTCTTGGTGTCGATGCCCTTTGGCTGCGTTTTCCTTTGCCAGCCCTGAGCTCCACGGGTTTGGTTTCCCCCAAAGCCCTTTACCACTGGGCCCTCATCTATTTTCTCTTCCAAGTTCCAGGAAGCCAGGCCTGCTGACTATCTCTTAGTATATACATTGTTCTCGTCCTGGCATCCCACTGATTAAGGCTAGGGACATACCTGTGGAAGGATGGTGATGCGGAAGGACTGGTTGGTGACCTCACCCATTAGGTAGAGTGAGATGACTGGGAAAATGTTCCATGGGGTGGTGCCTGCTTGCCAGCACACCAGCTGCTCCCCTAGCCAGAAACCGTCTGGGAACTTCTCCGTCTGTGTTGGCAAGAAAGGGATAACAATGAGACCACCTCACCCCTCCCATTTTCAGATCACACTCACTGGGCCCTAGACATGAAGTATCTAAACCAAGGGAAGCTAAGCCAAAACCCAAGGATTAGAGGAAGAGAGCAAGAGTGAAGGCTAAAACTGACCAGGGAGACTGTGTGCAAACAGACAGGCCCATGGAAGAGAACCACTTTCAAGCGATCTAAGTAGAGGAGTCTGAGGGTAGGCGTCTTGGCTCTTGTGGAGGACTGTGCCCCTCATGACTTCCCGTGACACTGTTATCTTTGTACCCCAGTCCTTACTCC
>chr15 30403169-30413850 (+-0 bp) directionality: mono:plus
TCAAAAGCCAGACGTGAAGTGGCCTCCGGAGATAGCACAGAGTTCACGGTAGGTTCACAATAGTCCTGTTAGGGAATTCAGTTGACACCAACTCACTCACCTGCTTGGCTTGCTGCCTGCACATAGCATTATCCAGCCAAAAATAAAGCAGAAAGATGTGTGTAGCCGCTAATGTTTTAAGCTTCTTGCAGCTGTAAGCAGTTCAACTTAACATTTCTTCAGCATCACAGTAATTTCAAAAACATACACAGCTGTTACTCGTAATAGGAGTCAATCTTATGATATTTACTAGTAGTGACACTGGTGAAGGGAGAGTGTTATCTTGATAGAATCAGGGTCTAGAGAAGTTGTGAATAAGTGACTCCTGGTAAGTCTGCAGATAACAGAGTTCTGTTTCTGAAGATAATTATGCCACTTTCCTTCCGGTCCAGAACGTGTGACTGTGACCAGCAGATCGACAGCTGTACATACGAAGCCATGTATAATATTCAGTCCCAGGTGGCGCCGTCTGTCACAGAGAGTGGTACCTTTGGTGAGTAGTCATTCTGCTACTTTATTGGTTTGTTTATTTGAATTTATTtatccatttggctatgccgggtcttagttgcagcacttagttgcagtgggatctttagttgtgatgtgtaaactcttagttgcagcatgtgggatcttagttccctgaccagggatcagacttgggccccttgcattggagacacggagtcttagccactggaccaccagggatgtccCCAGTTTTGCTGCTTTAACAATCATTGATATGCCAGAGGAATGAGCTGGTAATGTCTGGCCAATGAAAGCTTGATCTAAGTGAAATATTCTTAAATAATTTTCTTTGCAAAATATCTTTGATCTATGGCAGTAAAGGCCTTTCTTCTCTTTTATTTCTCACAGCCAGTTCCATTTGGGTTTTTCATCCTTCCAGGGCCTGGCGGCCTTTGTGTTATATGGCCTGGACCTGCAGTGCTGGCAGCTAGCTCCCTCTTACTCCCATTGCTTTTCAACATTGATGAAATTCTTGTGTGTGTGGGTGGTGAACACTCAATTCCCATGTTAACTAGCTTACCAAGTTGAAAGTTCAAGAAGGCAGTACATACAACAGGGCCCTTTGGCTGATCTTCCAAGGTGAAATGCAGATGAAAATATTGACTGAATGCTGTAAAGTGGTGCTTGAGTCTTGGATTTCAGTGGCTGTTAACCTTGGCCAGGGTTGCTTTTGACATATTTAGAAAAGTAGAGCTGCAGGATTGGTGCAGATTTTAGGTTCCttgtttcttttatttctacccacagggccacacagtgtttggcccataatggatattcagtaactgatgccatatatgcttgatgagtggatGTCCCTGTCCTGAAATGTTAGAGAAGTACATTAGAAAAAGAGGATAACTGCATGAACCTTTGTCTAGGTGAAGGGAATTTGGCTGCAGCCCATGCCAACACTGGCCCTGAGGAGTCAGAAAACGAAGAGGACGGGTATGATGTCCCCAAGCCACCCGTGCCTGCGGTGCTGGCCCGCCGCACGCTCTCCGACATCTCCAACGCCAGTTCCTCCTTTGGCTGGCTGTCCCTGGAAGGTGATCCCCCGACACGTGAGTCTCCAGGCTCCCTCAGGTTTACCCAGAAATGCTGTGTGGCTCCCTATTTATATCAAAACAGAGATGACTGCCTAGGGACAGTAAGTCAGTAGCCGAAAGGAGTGGACCAAAGTGGGAGGAGAGCTGGTCCTGGGACCCAAATTGGGAAGTTAAAGCTGATTTAGACTGTTGAGAATTTTGCCTGACTTAGAAATAAGGTTATTCCTTACACCCTGGCTCTGCCTATGCTGGGGGTAGTAGGCTTTCTGGCTCATCTGAGCATGTGTGATGACAGTGGTAATTCAGCTTGATGATTCGGAGCACACATTCCTGACTTCTAGGCCCTGTCCCGCTGGAAGGGAGGCGTACTGGCTCTGGAAAGCACACTGAGTGGGCCTGGAGCCAGCCCACATTTGGACCTCGACTGTTAAGGGCTGTCCTTCTTGCACCTGTGGCTGCCTGGGAACGCAGCGGCCAGAGTTTCTGTCACTTTAGTGACGGAAGACAGCCTTTAGGACAGCTGGTGAAAAAAGATACATGGCCTCCATTGCCCAAACAGGCAGTGATCCCTTGCCACCCAGCCTTGTTTAATGCTTCTtcactgtgacctcggcttatttctgttccttgatttgtaaagggagaaatctagtgtctgctctggcccctcagaaatgttttttgacttattcaggcagtaatgcatgtgaaaatttggtgctcagtgtaaagcgtgttgcagatgtGTGTGTAGGGCAGCGTGGTCCCCGTCGGTAGGGCAAGTGCATGGTGTCTTTAGAAAGTTGTCCTGCCATGAGAGGAAGGCTGTACACTAAAACCCTTAAAGCTGTAAAAACCCAGCCGTGTGactgaagaacacatggacccgactgacagtgggtcagtaatatcTCATACTAATACATTGTTATTAGATGAGGCTTTCTCCCCACCCCCACCCGCCCCCAGATTTGCAAATATTCTCTTTCCGATTTCTTCCAGACTTCACTGAGAGTGCCCAGGTTCCTGAGAGGCCACCCAAGCCGTTCCCTCGGAGAATCAACTCTGAACGGAAAGCAGGCAGCTGTCAGCAGAGCAGTGCTGCCGCCTCGGCCGCTGCCTCCCCGCAGCTCTCCAGCGAGATCGAGAGCCTCCTGAGTCAGGGCTACTCCTATCAGGACATTCAGAAAGCCTTGGTCATTGCCCACAACAACATTGAAATGGCCAAAAACATCCTCCGGGAATTCGTTTCTATTTCTTCTCCAGCCCACGTTGCCACCTAGCACACCCCCTGCCTGCTGCAGCTTAGAGGACCGAGGAGCCGGGAGCTCTTGCTCAAGTAGCACCCAAAAGGGCGGCTAGGTTCCTTTGGAAACTTCACAGTGAGATCTTGCCCTATCTGTGGGGTATCACATCTGTGGTTCCAAGATTTCAAAGCAGTGGACTGAGGACGGAACACCTAGGAGGCTTGATTCTTTTCTTTGTTTTAAGAGTGCATTTGAAGGTGTCCTTCAGTTCCCACTTGGAAAGAGTGGATTTTTGTGAAATGGTAGCCTACCTGGGGAACAGTCCAGAAAGCAAAAGTACTGTGCTGTAAATCCTAATTGAGGACTTAAGACTTTCTTGGGTTAAGGATATGGTTGTGTGCGTTTTGTCCGTCTGTCTGTGGTTGTGTGTGTCCTGTGATTATAAGATTAACCTGCTGTGTGTGTAAATTCCAGGCGGGGAATTAGCACAAGAGGTTTAGGAAGGAATCTTAAAGACTTCCATCTACTGTGGTTTTCTCCCCAACCCCAGTGTGTGTTACAGCTCAGACACTCCCCTCTGGCTTGGATTACCATGTGCATAGCTGAAGTCTTGTATTTTTAGAACACGTCCCCCCGCCCCGCTCTGTCTTTTCCCTGTCTCCTCCGCCCTCCTCCTCCTCAGTGTCCGTCATTGGCAGTGGGCTTGCTGTGATCAGCCTTACTGATGCCAAGCAGCTTATAGGATGTTCTTTATAATGTGTGATGGTGTTGGTTTGTTTGGTAGATAGATGGGAAAAAAGTACTGTTGCTCTGTCATTATGGTCCTGTTTGATACTCGAAGCGAACACTGGTCACTCCAAAGCACTGTTTCTATAGGAACATTGAATCTGTTTTTAAAAAGATGTTTTAATTATCATAATTACATAATGACTGATATGAGATAGAGGCCTTCAGATACATTCCATGCTCTCCCCAGAAAGTAGTCTGCGGGAGCCAGTTGCCTTGGTGCCAGGTATGTGTTCTAATGTAGGTCATGAGATTTTCTACTTAATGGAAAGGGGAAATCATTTGTTTCCGGCATGGCTTTCTGGCCCAAATACCATGAAGCACTTAGGAAGCTCCGTTCACACGCTCTCTACCTTGTTATACATAAAATGCACACAGCAGACAATAAGGATTTCTCTCTTCAGCTTTTCTTCCCAGTGAATTTCAGCTTATATGGGTGTCTCCCTGTGATGATGAGCCAGGTTATATTTTCAGAGATGAGTGTTTTCTTTGCTCTTTACGGAGTCAGGGGATATCACTCCAGGGTAGCACAGCATTCTGCTGACAGTTAGCACCAACCCTACACTGGTGCTGCCTGGCGACTCGCTTTTCTCTTCGTGCCTATGGCTTTGGGAATGTAGCATTTCCTTCTTCCTCCCCGTCCCCTTTCTTTTTCCCTTTAGCTCTCAGATACTCTTTAGTGACTGTGTTCCCTATGGTCTTTAGACATCACTGGTGTAATCAATGCCTTTACTGCACTCAGACAACATTGACAAGCCCTGCAGCTTGTGCCCTTGCCAGCTGGTAAAGAAGACTCAGAGTTCGTTGGTCTGTTCCTGTAGATGCTGCCAAGGGACCTCTTGATTTCAGTTAGTTCTCCAGCCTGAGCCTTTTAACTGACTTCCCTGGCAGTGGGTAACCTTCCTCCTGGTCAGAAACAAGCCTGCTCCTTGATAAACCCACCTGCCTCACAATCTAAAACCTGGTTTTGTCTCACAATCCAAACAGAAATGACTTTGCATCTGTTTTCTTTCCCATGTTATCATCTTTGGACTTAAAGCTTTTTCTAACTCTTTTCTTAGCTTTCAGTTACTCCTAGATCTTTTGTTTTTCTCCTCTTGCCTCCGAGCCATTTACATTCCCAGAGTGGATGGTTTGGGGATTCTTGCTGAATTGCCGTGGTTACCCAGTGTCTTCCCTTTATGGCAGAAAATGACACAGCCCCCAGCAGGTGCAGGAGGGCCTGAATCCGGGTGGAGGGGGCAGAGGAAGGCGACAGAGAGTAGGAAAGAGGAAGCTGGTGTCTCCCGCTGAAAGCCAGTGTAGAGCTTCACTCGTGGCAGCGCTCAGTTTTGCACTTTGTTCAGATGTGGAAGGCCTAGGTGAGGAACTGGAAAACATGGCGGCAGCCTGCATGCCTCTGCTGCTGGAGATTTTCCTCATCTGCAGATACTGCCTGTAGCCTGAAGATCTGTCAAGAGAAGAAAGCAGTGGTTCTGCAAATCCTTTGTCTTTTCAAAGTGCATGCAAAGTCTTCTTTGAAGATTATGTCCTTACTTATATACGCTAAAGGCAAGCTTATCCTTTTTTTTTTCATAATGATTCATTGGGTCATTCAGTACTCAACAGTTCATTGAGTACCTGTGTGGTTCATTGGGTCAGCCCTCAGACTCGGTGTTGAACATATGCACCGTTACTTGGCCTGGTTCTTAGCTTGTCGGTTGTTTGTCTATGGGCACTCAGGGTCTCAGACCTTTCTGTGAGAGGTTCCTTTGGGTGCTCTGAGTTCATGCCTGGGTCTGAGCCTGAGATTGCTGGGTGAACCTCAGGCAAGTTTTTGCATGGCTCTTGTTTTGAGGATATTTCCAAAACCCTAATTTCTTAAATTTTCCCTTGAGGCACCAGTCACCCATGCTTCATCCTCAGTTTGTGTGGCAGTTTTTAATTCTTTGGTTCTGCTCTGAATTTAACTAAATTGCCCTTTGACAAGTGGGCTTTGAATGTTGCCGTTTGGAGCAATCACATCCCCTTTCTCCCTCTAAATTACAAATGGTTCCTCCTCTGTTAGCTATCAGGTAAGTAAGGTAAAAACCACTTTGCTGTTTTCCCTTTGCTCAAATTAGGCTCTTCGGTTCAGCCCTGCTTCCCCATGTCTCCCTGGACTGCTTTCCACAGCCCTCCTTGATGCTGGGTGGCTGTTTCATCCACTGCCCCTGCCATACTCCTTTCATTAAAGTCAGGGGTTCTCAAGGTGGAAAAAAACCTGTGGGCTCAGTGATACACCTACCTCCCTTTAGGTAAATAGTAGATTTGGCAGTCTGCCGTCTCAGCATTTATCTGTTACTACCAGTAGTGGTATATGCCTGTGGGTGGCCATGCTGCCCCTAACTCTCTTTGTGCCCCTAGCCCTGCTCTGCGTGTTGTGCCATCCTTCGGTTCTTTTGCTTCTCATGCAGACTCTTAACACCAGGGCCCAGGGTGTGGGATAGTACTGCTAGTATCATTTAGCTGTTTTGTGGATTTAGAAGAAAAATTAGGGGGGTTGCTATTTCTCACACTTAAAATATTTATTTCCTCTGTAGAAAAGTAAAATATATTTTATGGTCCAATCAGAAACCTCACACATGAATTTTGTATATTTGCTTGCAAAGTAGGGACCAGCTGTATGTTCCCTTTAACAAGATCTTGATCTTTTTGCATGTGACCAGCAATGGTGTTAGTGCAGAATATTCTCCTACCTCACGTCATGAGAGGCAGAGGGGTACAGGCCGTCTTCCCAAACTGTAAATCTCCTCTCTTGCTGTTGGCCTTTCTGACTCTGCAGTGACCACTGCCCATGGAATAACGATTCTGACCATTGGCCTGGCTCTCACAGAGTGTGTGTTCATTCAGCAGGTAGTTCTGAGTGAAAACCATGAGCCTGGAGTGCCAGCTCTGTGTTCTCCCTGCCACCACAGGGCGGTTTACTGATGTTGAGGAATTGTGCTTGGACTGTCTAGCATGTGCATTTGGCCCTAAAATGCCCATTCCCAGTTCACTTGTGCAGTTTATAGTCACAGCTCTGTGCAGACATACGTTTCCTTATAGAGCTGTCCTGGTTAAGAATCAGTTCAAGATGCTCCCTTTAACCCCTGTTATCTTCCTATAGTTTTGACAATGTCTGGGAGATTCCTCCATGTAAGTCTCATGGATTACCCACCATTTTTATGTGTTTACAGCCTGTTTGGTGGGTCTGTTCATCGGCTCAGAGTTGCACAGTAGGGCAGTCAAATGTTTAAGGAAAGCATCTGCCTATAGTCCCCTTTCCACTCTAGTGCCTTCCTTGATCTTTTTACTCAGCTGCTTGTATTCCTATTTCCCTTTATTAGGAAGTTTTCTTAGGACCCTTCTAGGTTTTCAATCATTCCACAACCTTTCTGCTAATCCTGTGTCTCTTTAGAAGGGCTGAAGTTTCGAGAGGAGGATGAGCACCTGTCTCTAGGTCCTGATGGTCCACCAGTTGTTTGGTCTCCCAAGAGCCAGGCAGTGAAGTAGACTGAACTCAGTTCTCAGAAATGTCAGCCTATATAGGAGTATGGAGCTTAGAGACCCTGGAACTTAGTGTAAGAGTCAACACGTTATTCTCCTCCTGGATTTTCAATGCCCTAGAAATTTGATCTGAAGTATTCTCAGCATAAAGCATTACTATTACTTTGATCTCAGTCTACATTAGCAGCCTCATGTTAGAAATGCATGTTGCCACTTAATGCATGGAGGAGGGTGCATAGTGGAAGAAGGTCAAGGCTGTATATTTGACCATCCTGTTGAGCAGTCCTTCGGATACAAGAAACAGAAGAATTCAAGTAGAAGAAAGGAGGGAGTCATCAGGATGCAGAGTATCTCCCAGAACCCAGCGAAGCAGTACAGTTGATTCTGCATGGAGCAGAGAAACTTTGCAACTTGACCTTTCTCCTCCAAGTAAATCTGTTTGTCAGTAATGTGTGGCCCTGAAATCAGAACCCTAGTCCTCAAGTCCTCATGACCCCCCAGTTTAGGATCCTCGCTTTAACAGATACCCAGCTCCTCTTGTTCATATTCTCAAGGAAGCCTGTCATCAGCCCAGCATATTGATCAGGTGTGAACACCCAACCAGTCAGCCTTTGCCACACAGGGCAGCAGCCGCATGTTCAGGTGAGAAGAAGGGGCAGTGGGAGGTTCTGACTGGAGGTGAGAGAGACCCTAAATCATTTTGGGTTGGCCAAAAAGTTCGATCAGCTTTTGTGTATGATGTCATGACATGAAAACTCAAATGCACTTTTTGGGCAAACCAATACTTCAGTAGTAAAGTTTACCATACTGCTTTCTCGAGAGGGGAAAGGCAGGCGTGGGACTGTATCTGGGACATTGAAGAAATGCTTAGGTTAACGTTAACTTGGGTTACTGTCTTCACTGCTTCTTTATTGCCTGTTTTTCTTTCCCTTATGAGGCCTGGCATCCAAGATTTCTTCCCTCTTTCTTCAGGACCCGTTTCTTCTGTTCCAGAGCTAGTCTGTCCTTAGGTGACATTTCTTAGCCTTCATTTAATCTCAGGTTTCTGGCTGGCTTTCATCTTCAGAGAGCAGATCCCAAACCCCCTGTCGCCCCTGCCTGTGGACTTCTGGGCTCTCTTCAGGTTTTAGTGCTGAGAACATCCTCATTCTCCAGGCGCGTGGCCTCAGTCCCTCCACGCCCTCCTCCCCGCCCTCTTATCTAGTCTCCTCTGCAGTGATGTCCTCAGGCAGGCCTTCTGCGGTACCTCAGAAACTACTTTGCAGTGAGAATTTATGACACTGGGACAGTTGCCAGGATGTGAATTAGGTATAGATTCCAGTTGAGAGTTGCTCCTGAGAGCTCTTTCAACAGGATGCATCTGTCCTCTCTGTCCGGTTGCTTCCTTTGTCATCCTGTAGTAAAGCCTTTATTTGTTGGTTTTTTAAAGCCATGCTTCTGCTTGCCTGAATCTTCTGATCTTATTTCTCTCATCCCAGAGCCTGTCCCTTGTTATTAATGCATTTCATAATTACTTACAACTTTTTAAAATTACTGGAGTCATTTGATGTACATTGAAGTCGCCTAATAATCCAAAGATACACACTGAGGCCCGTGGTAAAGGCTGGGGCCTGTGTGTTTGAAATTCCTTCTGGGCTCCAGAATTCAGGGGCAGAGGGACAGCAGTGCCACTTGGCTTCACCGAGTCCTAGGAAGTCTGGGTTGGTTTCAGAGAGGGAGCACCAATGTTTCTTATTTCCGGAAAATAGCCCAGGAGTGAGTGGGGGAGTCGGGGTGGGGAGAGCCAGGCCTGCCTGGGGGCCTCCTGGCAGTCTTCTGGAGAACACAGTGCCAAAGGGCCAGCTGTTGACTAACAGACTAACAACTGTTTGGACATCTTGCTGCCCCTTCCTTTGTTCAGTGCTTGAGAAAAATGTAGCTGACCACTCGCTGTGTGTGTAGAGAGCAGAGGCTGAACGCCAACCTACTGATCTGGCAGTGGAACAAATCAGAGTTCTCATGCCCGGCCCCAGATTCTTATCCAGCCCCCAAAATGTGAGAGGCGCCCTTCACAAATTCTCCTCCTGCCGCTGGATCACTTTGGGAGGCCAGGGGATCCTGCTCGGTACCGGCTGGCTGAGCCTCCGCAGGCCTGGCGCCGCTTCCGTGCTGGGCCCCGCGTTGGCGGGGTGTGTGCCTGCACCCAGCACTCTGACATAGGTGCTAGCGTGCCCTGAGCGTCAGTCCCTCCTCCCCACCTCCCTCTGACCGCGTTTTGTGGCCGAGGAAGCTGCGCTTATGGCTGTCTGGAAGCTGATGGGGCAGGGGACTGCTTACAAGGCTGTAGACCACGTGTATTCTCTTCCTTGGCTTCTTCCTTCTGCTGTTGGGGTGAGTGAGCCTGCAGGCGCCAGGCCCACGAGAGTGGATGCCTCCTGACCTGCCCGTCTCATCCTCGTTCTAGTGTCTTGGCCTTGGCCTCCTGCTGAAATGTGTGGCAGGGGCGTGGCAGCTAGGAGGTACCTCCTCCCTCTGCTTTCTGGCTGTGGTGACTTGGTATTTTTAACCTTATATATCTTTTTCCTTTATTcaaaacaaaacaatttttagcacactgaaaaaaaaaaaaaaaaaaaCCAAACATTTTGTGCCTTTCTAAGGCAGCACTGTATCCCAGGCTGCATTTTAGGACTTAATATGGAAATACCAGAGTCTTAGCTCCTCTACCTTGAGTGTCATTAGTTGTCTAGTCTGGGGGAGAGGAAGTGTCTCCGTGCGGCCGGCGGGGTGGCACCCAGGTGCAGCGGGTCAGCGCTCCCTTCTCCCAGCCACAGTGCTGAGTTGGAAGAAACAAGCATTGTACCCCAGGATCGTTTGGTTGGCTCCAGTCAAAACCTTAATTGTCAGGTTGGATGTTCTGTACTCAGCAGGAGACAGAACGTTCCATGACAGCCAGGTGTCCTCTGGACCGTCTCAAGTGACGCAGCCTCCCGATCCTGTCAGTGACCCACCTGCATGGAACAGTGTAGGGTGGACTCCCAAGAAGAGGCGGTTGTCTGTCTTGTCTTGTCTTGATGCTGGATCCTGAACTAGCCTAGACCTCCTGCCTCTCTCTTAAGACTTGGCTTTCCTTTCATTTGAAAACTTCAGTCATAGAGCATTAAGCAGATGGTGCCTCTGCAGGGGCGAGTTTTCCCCTGGGCAGGGCGGCAAGGACCACGTACCGGAACAGAAGCCTGTCCTCAGTATAGTGGCCACTGTAGGTTTCAACAACAACTAAAGTTTTCTGTATAATGACGTTTTACTTGCCTCTTTCCCTCTTCTCAGCTCTTCCTTGCCTATAACTTAATAAAGAATTGGGAGATAGAAACAGTTCTTTTCAAAGTCCTCCTTATTCAGGATTTTGACATTCTTGGCCTGGGTGGGGCTGGAGAGAACTTGATGCTTTCTCCAGAATGAAGAGTCCCATTTGTATATCAGTGTTAAAAATAAAACAAAATGAAACCTTAGATGAGATTTTTGTGGACTATTTTAAAAATGT
>chr15 55041103-55058419 (+-0 bp) directionality: mono:plus
[truncated: 704,175 more chars]
